# Supplementary material for: Single-cell transcriptome profiling highlights the importance of telocyte, kallikrein genes, and alternative splicing in mouse testes aging
Source: Sci Rep. 2024 Jun 26;14:14795. doi: 10.1038/s41598-024-65710-0 (PMC11208613; doi:10.1038/s41598-024-65710-0)
Supplement: Supplementary file 2 — Supplementary Information 2. [file 41598_2024_65710_MOESM2_ESM.xlsx]

## Sheet: Table S3-makrer genes list
p_val	avg_log2FC	pct.1	pct.2	p_val_adj	cell_type	gene
0	4.26721	0.689	0.042	0	diffSPG_1	Crabp1
0	4.00628	0.626	0.041	0	diffSPG_1	Cenpa
0	3.64157	0.673	0.049	0	diffSPG_1	Mcm2
0	3.61542	0.704	0.05	0	diffSPG_1	Gm10282
0	3.59565	0.537	0.033	0	diffSPG_1	Ccna2
0	3.56223	0.925	0.128	0	diffSPG_1	Hells
0	3.5257	0.881	0.163	0	diffSPG_1	Anp32b
0	3.51031	0.634	0.049	0	diffSPG_1	Dmrt1
0	3.48443	0.509	0.061	0	diffSPG_1	Esx1
0	3.47875	0.993	0.29	0	diffSPG_1	Ncl
0	3.46326	0.787	0.143	0	diffSPG_1	Uchl1
0	3.45612	0.965	0.184	0	diffSPG_1	Dazl
0	3.42076	0.976	0.219	0	diffSPG_1	Ptma
0	3.41602	0.866	0.109	0	diffSPG_1	Gm4617
0	3.39216	0.683	0.086	0	diffSPG_1	Marcksl1
0	3.38125	0.676	0.094	0	diffSPG_1	Nfyb
0	3.36941	0.636	0.065	0	diffSPG_1	Hmgb3
0	3.35045	0.924	0.255	0	diffSPG_1	Hmgn1
0	3.34822	0.852	0.108	0	diffSPG_1	Gm9800
0	3.34353	0.904	0.22	0	diffSPG_1	Mif
0	3.34161	0.587	0.057	0	diffSPG_1	Cks1b
0	3.3196	0.939	0.262	0	diffSPG_1	Dek
0	3.31312	0.651	0.068	0	diffSPG_1	Cdkn2a
0	3.30436	0.559	0.056	0	diffSPG_1	Ccnd1
0	3.27813	0.578	0.058	0	diffSPG_1	Tex11
0	3.27225	0.627	0.088	0	diffSPG_1	Mki67
0	3.26534	0.634	0.073	0	diffSPG_1	Gsr
0	3.24359	0.58	0.072	0	diffSPG_1	Coq7
0	3.20665	0.758	0.136	0	diffSPG_1	Selenoh
0	3.19425	0.684	0.099	0	diffSPG_1	Dnmt1
0	3.18879	0.704	0.071	0	diffSPG_1	Zrsr2
0	3.1779	0.918	0.186	0	diffSPG_1	Hmgb2
0	3.17429	0.541	0.043	0	diffSPG_1	Ctps
0	3.17367	0.539	0.075	0	diffSPG_1	Usp26
0	3.17257	0.494	0.033	0	diffSPG_1	Cdca7
0	3.16099	0.68	0.1	0	diffSPG_1	Polr2b
0	3.14575	0.57	0.045	0	diffSPG_1	Rhox13
0	3.1374	0.978	0.47	0	diffSPG_1	Hsp90ab1
0	3.09868	0.851	0.148	0	diffSPG_1	Hspe1
0	3.08942	0.432	0.03	0	diffSPG_1	Tex13b
0	3.08676	0.484	0.038	0	diffSPG_1	Luzp4
0	3.08063	0.615	0.096	0	diffSPG_1	Nip7
0	3.07844	0.695	0.095	0	diffSPG_1	Wdr43
0	3.06805	0.95	0.211	0	diffSPG_1	Ndufa4
0	3.05944	0.567	0.077	0	diffSPG_1	Trmt6
0	3.05729	0.617	0.096	0	diffSPG_1	Iah1
0	3.05312	0.812	0.169	0	diffSPG_1	Mdh2
0	3.05233	0.6	0.074	0	diffSPG_1	Rpa2
0	3.04818	0.805	0.148	0	diffSPG_1	Lig1
0	3.04563	0.65	0.067	0	diffSPG_1	Cited1
0	3.0428	0.592	0.063	0	diffSPG_1	Bax
0	3.03113	0.614	0.065	0	diffSPG_1	Clspn
0	3.02786	0.607	0.053	0	diffSPG_1	Map7d2
0	3.01889	0.73	0.151	0	diffSPG_1	Polr2j
0	3.0102	0.765	0.14	0	diffSPG_1	Fkbp6
0	3.00683	0.619	0.093	0	diffSPG_1	Mrps24
0	3.00481	0.479	0.043	0	diffSPG_1	Rbm38
0	2.99897	0.743	0.096	0	diffSPG_1	Ppp1ca
0	2.99634	0.81	0.195	0	diffSPG_1	H2az2
0	2.99551	0.895	0.182	0	diffSPG_1	Ssb
0	2.98912	0.846	0.225	0	diffSPG_1	Taf1d
0	2.98648	0.702	0.129	0	diffSPG_1	Dctpp1
0	2.9831	0.938	0.256	0	diffSPG_1	Psma7
0	2.9766	0.738	0.118	0	diffSPG_1	Gm4739
0	2.97561	0.479	0.049	0	diffSPG_1	Ppil1
0	2.97167	0.632	0.093	0	diffSPG_1	Ppa1
0	2.97032	0.826	0.209	0	diffSPG_1	Rbm8a
0	2.9683	0.699	0.117	0	diffSPG_1	Rac1
0	2.96214	0.826	0.192	0	diffSPG_1	Cenph
0	2.95886	0.867	0.186	0	diffSPG_1	Fkbp3
0	2.95582	0.564	0.089	0	diffSPG_1	Rasa2
0	2.95289	0.635	0.093	0	diffSPG_1	Prmt1
0	2.94286	0.681	0.073	0	diffSPG_1	Esco2
0	2.93636	0.702	0.154	0	diffSPG_1	Cyc1
0	2.93263	0.358	0.028	0	diffSPG_1	Melk
0	2.93219	0.548	0.075	0	diffSPG_1	Mif-ps
0	2.92745	0.5	0.051	0	diffSPG_1	Mcmbp
0	2.92232	0.624	0.105	0	diffSPG_1	Lsm6
0	2.92117	0.502	0.063	0	diffSPG_1	Eef1e1
0	2.92106	0.739	0.209	0	diffSPG_1	Polr2f
0	2.91623	0.795	0.247	0	diffSPG_1	Hnrnpdl
0	2.91346	0.547	0.053	0	diffSPG_1	Msh2
0	2.90994	0.906	0.212	0	diffSPG_1	Rpl14-ps1
0	2.89716	0.938	0.31	0	diffSPG_1	Nmt2
0	2.89595	0.957	0.3	0	diffSPG_1	Rpl14
0	2.89004	0.351	0.026	0	diffSPG_1	Sgo1
0	2.88981	0.716	0.163	0	diffSPG_1	Magoh
0	2.88492	0.753	0.189	0	diffSPG_1	Copb2
0	2.88322	0.639	0.126	0	diffSPG_1	Hdac2
0	2.88284	0.66	0.084	0	diffSPG_1	Scaf11
0	2.87452	0.417	0.036	0	diffSPG_1	Polr3g
0	2.8738	0.83	0.145	0	diffSPG_1	Taf7l
0	2.87149	0.485	0.057	0	diffSPG_1	Tars
0	2.86803	0.958	0.494	0	diffSPG_1	Rps2
0	2.86725	0.324	0.027	0	diffSPG_1	Slc16a10
0	2.86472	0.544	0.085	0	diffSPG_1	H1f1
0	2.86153	0.43	0.039	0	diffSPG_1	Mcm3
0	2.86049	0.603	0.09	0	diffSPG_1	Zfp518a
0	2.85865	0.436	0.048	0	diffSPG_1	Rnaseh2b
0	2.85802	0.861	0.245	0	diffSPG_1	Cirbp
0	2.84978	0.482	0.07	0	diffSPG_1	Faim
0	2.84683	0.916	0.352	0	diffSPG_1	Gm8186
0	2.84422	0.549	0.068	0	diffSPG_1	Plaa
0	2.84397	0.403	0.032	0	diffSPG_1	Mcm4
0	2.84223	0.742	0.18	0	diffSPG_1	Srsf9
0	2.8373	0.656	0.129	0	diffSPG_1	Alyref
0	2.83728	0.593	0.093	0	diffSPG_1	Lman1
0	2.83683	0.374	0.027	0	diffSPG_1	Rbp4
0	2.83539	0.532	0.07	0	diffSPG_1	Anapc4
0	2.83203	0.656	0.086	0	diffSPG_1	Hspd1
0	2.82943	0.714	0.138	0	diffSPG_1	Huwe1
0	2.8291	0.465	0.05	0	diffSPG_1	Prkd3
0	2.82467	0.606	0.101	0	diffSPG_1	Rars
0	2.82082	0.595	0.104	0	diffSPG_1	Ppp2ca
0	2.80508	0.431	0.042	0	diffSPG_1	Wdhd1
0	2.80279	0.757	0.233	0	diffSPG_1	Psmb3
0	2.80176	0.841	0.249	0	diffSPG_1	Snrpe
0	2.79648	0.524	0.064	0	diffSPG_1	Hspe1-rs1
0	2.79486	0.817	0.197	0	diffSPG_1	Snrpb
0	2.79362	0.729	0.147	0	diffSPG_1	Nol7
0	2.79259	0.427	0.051	0	diffSPG_1	Ero1l
0	2.78964	0.363	0.026	0	diffSPG_1	Gm10439
0	2.78878	0.364	0.032	0	diffSPG_1	Pcsk1n
0	2.7884	0.616	0.126	0	diffSPG_1	Fam49b
0	2.78407	0.368	0.035	0	diffSPG_1	Nup62cl
0	2.78221	0.45	0.058	0	diffSPG_1	Hspa14
0	2.78105	0.63	0.117	0	diffSPG_1	Cuta
0	2.77649	0.475	0.041	0	diffSPG_1	Bclaf3
0	2.77597	0.448	0.051	0	diffSPG_1	Mcm6
0	2.77242	0.489	0.086	0	diffSPG_1	Psmd5
0	2.77233	0.511	0.056	0	diffSPG_1	Vps13c
0	2.76775	0.519	0.091	0	diffSPG_1	Ckap2
0	2.76352	0.835	0.278	0	diffSPG_1	Psmb2
0	2.76117	0.761	0.126	0	diffSPG_1	Dynlrb1
0	2.75892	0.323	0.02	0	diffSPG_1	Lmo1
0	2.75606	0.465	0.052	0	diffSPG_1	Vma21
0	2.75543	0.47	0.049	0	diffSPG_1	Tex19.1
0	2.75331	0.913	0.303	0	diffSPG_1	Prrc2c
0	2.75167	0.651	0.088	0	diffSPG_1	Scml2
0	2.74571	0.707	0.122	0	diffSPG_1	Ssbp1
0	2.7404	0.982	0.604	0	diffSPG_1	Rps11
0	2.73959	0.405	0.042	0	diffSPG_1	Kit
0	2.73731	0.417	0.052	0	diffSPG_1	Trip13
0	2.73416	0.677	0.149	0	diffSPG_1	Pcgf5
0	2.73253	0.729	0.214	0	diffSPG_1	Cebpz
0	2.7322	0.414	0.055	0	diffSPG_1	Fbl-ps2
0	2.72919	0.428	0.052	0	diffSPG_1	Rnf227
0	2.71969	0.73	0.122	0	diffSPG_1	Nxf2
0	2.71749	0.895	0.326	0	diffSPG_1	Psmb1
0	2.71547	0.475	0.076	0	diffSPG_1	Noc3l
0	2.71371	0.671	0.137	0	diffSPG_1	Siva1
0	2.71309	0.341	0.031	0	diffSPG_1	Ccng1
0	2.71159	0.447	0.043	0	diffSPG_1	Ehmt1
0	2.70987	0.628	0.156	0	diffSPG_1	Smarcc1
0	2.70889	0.682	0.184	0	diffSPG_1	Emg1
0	2.70732	0.445	0.039	0	diffSPG_1	Gm15262
0	2.7067	0.776	0.231	0	diffSPG_1	Wdr61
0	2.70646	0.478	0.063	0	diffSPG_1	Polr3d
0	2.70572	0.513	0.079	0	diffSPG_1	Polr2d
0	2.7047	0.612	0.088	0	diffSPG_1	Taldo1
0	2.7032	0.525	0.087	0	diffSPG_1	Itpa
0	2.70201	0.326	0.03	0	diffSPG_1	Mir5136
0	2.70184	0.459	0.043	0	diffSPG_1	Igfbp2
0	2.70045	0.381	0.038	0	diffSPG_1	Hdac6
0	2.69912	0.643	0.158	0	diffSPG_1	Mrps16
0	2.69906	0.601	0.094	0	diffSPG_1	Clta
0	2.6967	0.316	0.02	0	diffSPG_1	Pabpc4
0	2.69218	0.37	0.043	0	diffSPG_1	Trap1a
0	2.69172	0.925	0.312	0	diffSPG_1	Prdx1
0	2.68997	0.984	0.528	0	diffSPG_1	Hnrnpa2b1
0	2.68793	0.73	0.13	0	diffSPG_1	Esf1
0	2.68759	0.441	0.058	0	diffSPG_1	Pdcd2
0	2.68749	0.538	0.108	0	diffSPG_1	Ube2e1
0	2.6857	0.596	0.107	0	diffSPG_1	Pdcd11
0	2.68487	0.408	0.047	0	diffSPG_1	Tfrc
0	2.68426	0.686	0.162	0	diffSPG_1	Mdn1
0	2.68422	0.429	0.059	0	diffSPG_1	Lsm7
0	2.68406	0.691	0.154	0	diffSPG_1	Taf7
0	2.68304	0.484	0.1	0	diffSPG_1	Rcc2
0	2.68264	0.347	0.029	0	diffSPG_1	Psat1
0	2.68208	0.694	0.195	0	diffSPG_1	Mier1
0	2.68031	0.521	0.093	0	diffSPG_1	Eif4a-ps4
0	2.67482	0.902	0.374	0	diffSPG_1	Cacybp
0	2.67008	0.507	0.091	0	diffSPG_1	Emc8
0	2.66959	0.802	0.28	0	diffSPG_1	Snrpg
0	2.66682	0.598	0.15	0	diffSPG_1	Nhp2
0	2.66563	0.682	0.166	0	diffSPG_1	Gmnn
0	2.66224	0.305	0.021	0	diffSPG_1	E2f3
0	2.66223	0.698	0.151	0	diffSPG_1	Sf3b6
0	2.65814	0.46	0.079	0	diffSPG_1	Ppan
0	2.65721	0.341	0.026	0	diffSPG_1	Fbxl6
0	2.65255	0.627	0.147	0	diffSPG_1	Srsf6
0	2.65217	0.383	0.036	0	diffSPG_1	Siah1b
0	2.6495	0.312	0.023	0	diffSPG_1	Gcat
0	2.64879	0.749	0.207	0	diffSPG_1	Rsl1d1
0	2.64731	0.456	0.05	0	diffSPG_1	Nop56
0	2.6445	0.954	0.435	0	diffSPG_1	Rps3
0	2.64163	0.691	0.169	0	diffSPG_1	Dhx9
0	2.63905	0.634	0.091	0	diffSPG_1	Uimc1
0	2.63867	0.961	0.5	0	diffSPG_1	Rps21
0	2.63491	0.338	0.025	0	diffSPG_1	Elavl2
0	2.63438	0.298	0.017	0	diffSPG_1	Lonrf3
0	2.63259	0.877	0.351	0	diffSPG_1	Ndufa11
0	2.63242	0.473	0.099	0	diffSPG_1	Mis18bp1
0	2.63217	0.539	0.062	0	diffSPG_1	Taf1
0	2.63103	0.921	0.35	0	diffSPG_1	Rbm39
0	2.63086	0.521	0.115	0	diffSPG_1	Wdr5
0	2.62872	0.607	0.125	0	diffSPG_1	Pbdc1
0	2.62773	0.623	0.163	0	diffSPG_1	Cdc5l
0	2.62698	0.621	0.11	0	diffSPG_1	Hp1bp3
0	2.62648	0.707	0.099	0	diffSPG_1	Rpl36a-ps2
0	2.62541	0.589	0.19	0	diffSPG_1	Galk1
0	2.62291	0.546	0.115	0	diffSPG_1	Xpo1
0	2.62285	0.372	0.06	0	diffSPG_1	Prpsap2
0	2.62157	0.626	0.152	0	diffSPG_1	Rheb
0	2.62089	0.405	0.036	0	diffSPG_1	Rbmx2
0	2.61988	0.958	0.534	0	diffSPG_1	Rpl22
0	2.61883	0.467	0.068	0	diffSPG_1	Rnps1
0	2.6169	0.683	0.198	0	diffSPG_1	Gm10167
0	2.61522	0.691	0.183	0	diffSPG_1	Suz12
0	2.61282	0.433	0.051	0	diffSPG_1	Ddhd2
0	2.61247	0.306	0.022	0	diffSPG_1	Gm6104
0	2.6103	0.501	0.104	0	diffSPG_1	Snrnp40
0	2.6092	0.707	0.208	0	diffSPG_1	Ndufs8
0	2.60523	0.383	0.067	0	diffSPG_1	Ska3
0	2.60173	0.284	0.023	0	diffSPG_1	Kif4
0	2.60165	0.409	0.051	0	diffSPG_1	Ppat
0	2.6014	0.607	0.13	0	diffSPG_1	Actr3
0	2.59946	0.51	0.066	0	diffSPG_1	Caprin2
0	2.599	0.498	0.076	0	diffSPG_1	Crot
0	2.59796	0.522	0.072	0	diffSPG_1	Esd
0	2.59475	0.509	0.11	0	diffSPG_1	Utp4
0	2.59448	0.831	0.238	0	diffSPG_1	Cox6b1
0	2.59435	0.469	0.074	0	diffSPG_1	Gm10146
0	2.59174	0.751	0.208	0	diffSPG_1	U2surp
0	2.59169	0.383	0.034	0	diffSPG_1	Crlf3
0	2.58798	0.413	0.043	0	diffSPG_1	Tle4
0	2.58103	0.582	0.142	0	diffSPG_1	Rad21
0	2.58068	0.625	0.222	0	diffSPG_1	Fam136a
0	2.58057	0.693	0.186	0	diffSPG_1	Eif4a1
0	2.5795	0.373	0.036	0	diffSPG_1	Isoc1
0	2.57816	0.333	0.029	0	diffSPG_1	Dkc1
0	2.57662	0.708	0.244	0	diffSPG_1	Polr2e
0	2.57654	0.287	0.022	0	diffSPG_1	Gng13
0	2.57638	0.733	0.25	0	diffSPG_1	Eprs
0	2.57448	0.512	0.081	0	diffSPG_1	Tpd52l2
0	2.57027	0.666	0.16	0	diffSPG_1	Tsn
0	2.5701	0.43	0.064	0	diffSPG_1	Dcakd
0	2.56983	0.493	0.093	0	diffSPG_1	Mlf2
0	2.56962	0.398	0.075	0	diffSPG_1	Wdr77
0	2.56705	0.609	0.143	0	diffSPG_1	Rps3a2
0	2.56627	0.389	0.052	0	diffSPG_1	Rpia
0	2.56305	0.795	0.254	0	diffSPG_1	Smarca5
0	2.5601	0.645	0.294	0	diffSPG_1	Snhg9
0	2.55954	0.843	0.315	0	diffSPG_1	Rps3a1
0	2.55834	0.591	0.136	0	diffSPG_1	Exosc8
0	2.55539	0.617	0.127	0	diffSPG_1	Tcf25
0	2.55456	0.841	0.312	0	diffSPG_1	Psmc1
0	2.55384	0.406	0.048	0	diffSPG_1	Nampt
0	2.55055	0.648	0.186	0	diffSPG_1	Nme1
0	2.54971	0.501	0.087	0	diffSPG_1	Orc6
0	2.54892	0.515	0.116	0	diffSPG_1	Timm50
0	2.54777	0.609	0.147	0	diffSPG_1	Polr2g
0	2.54467	0.534	0.078	0	diffSPG_1	Casp8ap2
0	2.54293	0.35	0.033	0	diffSPG_1	Lcor
0	2.54279	0.362	0.037	0	diffSPG_1	Atic
0	2.54117	0.662	0.122	0	diffSPG_1	Nisch
0	2.54095	0.61	0.147	0	diffSPG_1	Wdr45b
0	2.5389	0.7	0.17	0	diffSPG_1	Dut
0	2.53705	0.321	0.033	0	diffSPG_1	Fbl
0	2.53568	0.417	0.057	0	diffSPG_1	Prelid1
0	2.53476	0.746	0.188	0	diffSPG_1	Cbx1
0	2.53403	0.437	0.053	0	diffSPG_1	Polr2h
0	2.53402	0.319	0.041	0	diffSPG_1	Arhgdig
0	2.53095	0.511	0.108	0	diffSPG_1	Lsm3
0	2.53042	0.377	0.044	0	diffSPG_1	Grb2
0	2.53029	0.63	0.191	0	diffSPG_1	Hdgfl3
0	2.5302	0.401	0.064	0	diffSPG_1	Yaf2
0	2.52977	0.51	0.072	0	diffSPG_1	Eif2b3
0	2.52942	0.4	0.054	0	diffSPG_1	Abi1
0	2.52938	0.388	0.057	0	diffSPG_1	Map3k4
0	2.52797	0.407	0.08	0	diffSPG_1	Nt5dc2
0	2.52789	0.464	0.073	0	diffSPG_1	Lsm5
0	2.52724	0.369	0.057	0	diffSPG_1	Arf2
0	2.5258	0.718	0.233	0	diffSPG_1	Cbx3
0	2.52548	0.438	0.062	0	diffSPG_1	Rad51
0	2.52183	0.464	0.089	0	diffSPG_1	Parg
0	2.5199	0.288	0.023	0	diffSPG_1	Tyms
0	2.51886	0.614	0.128	0	diffSPG_1	Stag1
0	2.51814	0.924	0.422	0	diffSPG_1	Uqcr11
0	2.51726	0.866	0.267	0	diffSPG_1	Tpr
0	2.51673	0.469	0.08	0	diffSPG_1	Lamtor4
0	2.5162	0.425	0.062	0	diffSPG_1	Surf6
0	2.51479	0.445	0.063	0	diffSPG_1	Gng12
0	2.51287	0.702	0.201	0	diffSPG_1	Bclaf1
0	2.51037	0.437	0.075	0	diffSPG_1	Rbm34
0	2.50886	0.409	0.078	0	diffSPG_1	Alad
0	2.50879	0.688	0.181	0	diffSPG_1	Ddx10
0	2.50792	0.865	0.327	0	diffSPG_1	Snrpf
0	2.50715	0.493	0.12	0	diffSPG_1	Rpl7l1
0	2.50676	0.692	0.215	0	diffSPG_1	Gm4204
0	2.50382	0.313	0.044	0	diffSPG_1	Nsun5
0	2.50339	0.584	0.178	0	diffSPG_1	Mrpl28
0	2.50333	0.802	0.3	0	diffSPG_1	Ddost
0	2.50165	0.475	0.059	0	diffSPG_1	Atm
0	2.49891	0.325	0.026	0	diffSPG_1	4933427D06Rik
0	2.49827	0.408	0.072	0	diffSPG_1	Pop5
0	2.49811	0.736	0.171	0	diffSPG_1	Cdc42
0	2.49787	0.311	0.024	0	diffSPG_1	Neto2
0	2.49764	0.326	0.033	0	diffSPG_1	Tgs1
0	2.49395	0.375	0.052	0	diffSPG_1	Dcp2
0	2.49363	0.594	0.162	0	diffSPG_1	Glrx5
0	2.49226	0.424	0.076	0	diffSPG_1	Wasl
0	2.49177	0.458	0.073	0	diffSPG_1	Rbis
0	2.48849	0.521	0.085	0	diffSPG_1	Zc3h13
0	2.4878	0.333	0.036	0	diffSPG_1	Phtf2
0	2.48707	0.488	0.089	0	diffSPG_1	Brd4
0	2.48655	0.387	0.064	0	diffSPG_1	Sh3bgrl2
0	2.48543	0.429	0.059	0	diffSPG_1	Chuk
0	2.48499	0.569	0.135	0	diffSPG_1	Mia2
0	2.48488	0.41	0.089	0	diffSPG_1	Nans
0	2.48473	0.432	0.057	0	diffSPG_1	Ubtf
0	2.48473	0.675	0.244	0	diffSPG_1	Gm14539
0	2.48339	0.833	0.323	0	diffSPG_1	Gm5963
0	2.4819	0.572	0.127	0	diffSPG_1	Hmgb1
0	2.47957	0.543	0.116	0	diffSPG_1	Snx5
0	2.47925	0.423	0.076	0	diffSPG_1	Dhps
0	2.4753	0.343	0.044	0	diffSPG_1	Seh1l
0	2.47487	0.646	0.183	0	diffSPG_1	Nucks1
0	2.4732	0.403	0.044	0	diffSPG_1	Eci1
0	2.47273	0.715	0.222	0	diffSPG_1	Srsf3
0	2.47207	0.432	0.054	0	diffSPG_1	D10Wsu102e
0	2.47204	0.633	0.162	0	diffSPG_1	Lsm8
0	2.46946	0.502	0.089	0	diffSPG_1	Bnip3
0	2.46915	0.326	0.029	0	diffSPG_1	Tcf3
0	2.46665	0.551	0.158	0	diffSPG_1	Usp14
0	2.46518	0.639	0.171	0	diffSPG_1	Gm28438
0	2.46196	0.602	0.141	0	diffSPG_1	Slf2
0	2.46158	0.699	0.199	0	diffSPG_1	Psma2
0	2.46072	0.317	0.025	0	diffSPG_1	Agps
0	2.45897	0.391	0.054	0	diffSPG_1	Wsb1
0	2.45781	0.516	0.076	0	diffSPG_1	Tmem14c
0	2.45686	0.498	0.102	0	diffSPG_1	Naa50
0	2.45571	0.562	0.165	0	diffSPG_1	Utp11
0	2.45543	0.258	0.017	0	diffSPG_1	Cdt1
0	2.45487	0.39	0.06	0	diffSPG_1	Mysm1
0	2.45427	0.385	0.057	0	diffSPG_1	Rpa3
0	2.45317	0.365	0.054	0	diffSPG_1	Ung
0	2.45242	0.695	0.188	0	diffSPG_1	Brk1
0	2.45097	0.269	0.019	0	diffSPG_1	Bex1
0	2.45011	0.317	0.026	0	diffSPG_1	Hccs
0	2.44915	0.53	0.134	0	diffSPG_1	Gars
0	2.44901	0.317	0.03	0	diffSPG_1	Smagp
0	2.44746	0.412	0.121	0	diffSPG_1	Kif11
0	2.44648	0.958	0.615	0	diffSPG_1	Rplp2
0	2.44626	0.685	0.192	0	diffSPG_1	Hat1
0	2.44615	0.281	0.021	0	diffSPG_1	Pus7
0	2.44597	0.395	0.059	0	diffSPG_1	Wdr36
0	2.443	0.658	0.207	0	diffSPG_1	Hnrnpc
0	2.44257	0.421	0.065	0	diffSPG_1	Ythdf1
0	2.44236	0.453	0.109	0	diffSPG_1	E2f5
0	2.44058	0.551	0.136	0	diffSPG_1	Nifk
0	2.43887	0.494	0.13	0	diffSPG_1	Pfdn4
0	2.43838	0.487	0.138	0	diffSPG_1	Pafah1b3
0	2.43775	0.27	0.023	0	diffSPG_1	Rab26os
0	2.43687	0.716	0.211	0	diffSPG_1	Rab14
0	2.43663	0.854	0.392	0	diffSPG_1	Rps8
0	2.43648	0.458	0.083	0	diffSPG_1	Dcaf13
0	2.4355	0.499	0.116	0	diffSPG_1	Mrps5
0	2.43121	0.532	0.123	0	diffSPG_1	Cnot3
0	2.43045	0.381	0.048	0	diffSPG_1	Bex4
0	2.43045	0.277	0.02	0	diffSPG_1	Pop1
0	2.43019	0.292	0.034	0	diffSPG_1	Exo1
0	2.43003	0.341	0.046	0	diffSPG_1	Ttc19
0	2.42703	0.498	0.098	0	diffSPG_1	Luc7l
0	2.42447	0.401	0.068	0	diffSPG_1	Baz1b
0	2.42251	0.686	0.21	0	diffSPG_1	Ppig
0	2.4219	0.6	0.16	0	diffSPG_1	Med4
0	2.42049	0.597	0.191	0	diffSPG_1	Rps11-ps1
0	2.42044	0.361	0.056	0	diffSPG_1	Uxs1
0	2.4204	0.576	0.15	0	diffSPG_1	Mapre1
0	2.41987	0.436	0.087	0	diffSPG_1	Mrps7
0	2.41699	0.602	0.163	0	diffSPG_1	Pak1ip1
0	2.41647	0.303	0.042	0	diffSPG_1	Ptprf
0	2.41595	0.692	0.189	0	diffSPG_1	Supt16
0	2.41548	0.554	0.117	0	diffSPG_1	Ube2e3
0	2.41533	0.616	0.193	0	diffSPG_1	Gm46546
0	2.41509	0.577	0.142	0	diffSPG_1	Spice1
0	2.41462	0.418	0.093	0	diffSPG_1	Acsl3
0	2.41354	0.805	0.308	0	diffSPG_1	Cct6a
0	2.41329	0.36	0.056	0	diffSPG_1	Snapc1
0	2.41318	0.384	0.055	0	diffSPG_1	Ncbp3
0	2.40927	0.523	0.1	0	diffSPG_1	Pmm1
0	2.40872	0.351	0.088	0	diffSPG_1	Dnph1
0	2.40819	0.382	0.064	0	diffSPG_1	Ppp1r8
0	2.40749	0.443	0.071	0	diffSPG_1	Qdpr
0	2.40718	0.373	0.057	0	diffSPG_1	Mob1a
0	2.40666	0.328	0.044	0	diffSPG_1	Ap1ar
0	2.40655	0.32	0.035	0	diffSPG_1	Mcm5
0	2.4062	0.429	0.068	0	diffSPG_1	Gm4540
0	2.40558	0.586	0.159	0	diffSPG_1	Rbm46
0	2.40548	0.582	0.134	0	diffSPG_1	Luc7l3
0	2.40467	0.67	0.228	0	diffSPG_1	Uba2
0	2.40421	0.346	0.044	0	diffSPG_1	2210016F16Rik
0	2.40399	0.444	0.067	0	diffSPG_1	Anp32a
0	2.40329	0.319	0.035	0	diffSPG_1	BC055324
0	2.40201	0.357	0.057	0	diffSPG_1	Ndufaf4
0	2.40188	0.433	0.058	0	diffSPG_1	Fbxw2
0	2.40149	0.571	0.172	0	diffSPG_1	Phf5a
0	2.40112	0.334	0.045	0	diffSPG_1	Oxsr1
0	2.40088	0.652	0.208	0	diffSPG_1	Sec61b
0	2.40013	0.556	0.113	0	diffSPG_1	Tnrc6a
0	2.40011	0.527	0.131	0	diffSPG_1	Wdr75
0	2.39933	0.792	0.26	0	diffSPG_1	Rbx1
0	2.39799	0.456	0.066	0	diffSPG_1	Chd6
0	2.39732	0.36	0.059	0	diffSPG_1	Nln
0	2.39717	0.352	0.037	0	diffSPG_1	Atad5
0	2.39681	0.679	0.218	0	diffSPG_1	Txnl1
0	2.39371	0.367	0.045	0	diffSPG_1	Nudt19
0	2.3916	0.58	0.146	0	diffSPG_1	Slk
0	2.39084	0.524	0.108	0	diffSPG_1	Shoc2
0	2.39045	0.315	0.031	0	diffSPG_1	Dcaf4
0	2.39008	0.269	0.029	0	diffSPG_1	Lama5
0	2.38979	0.891	0.355	0	diffSPG_1	Banf1
0	2.38876	0.307	0.033	0	diffSPG_1	Zfp68
0	2.38567	0.328	0.043	0	diffSPG_1	8030474K03Rik
0	2.38209	0.63	0.206	0	diffSPG_1	Hjurp
0	2.38093	0.585	0.181	0	diffSPG_1	2810004N23Rik
0	2.3809	0.404	0.07	0	diffSPG_1	Nup93
0	2.38056	0.347	0.039	0	diffSPG_1	Aifm1
0	2.37933	0.567	0.135	0	diffSPG_1	Raly
0	2.37856	0.396	0.07	0	diffSPG_1	Gm364
0	2.37754	0.368	0.059	0	diffSPG_1	Trnau1ap
0	2.37482	0.326	0.056	0	diffSPG_1	Mrps35
0	2.37406	0.458	0.113	0	diffSPG_1	C1d
0	2.3718	0.349	0.078	0	diffSPG_1	Anln
0	2.37165	0.32	0.036	0	diffSPG_1	Thap11
0	2.37146	0.355	0.071	0	diffSPG_1	U2af1
0	2.37017	0.338	0.064	0	diffSPG_1	Gm4779
0	2.36861	0.472	0.12	0	diffSPG_1	Akap11
0	2.36815	0.307	0.052	0	diffSPG_1	Tbx1
0	2.36655	0.769	0.252	0	diffSPG_1	Nudc
0	2.36629	0.804	0.279	0	diffSPG_1	Dbi
0	2.36516	0.301	0.032	0	diffSPG_1	Trmt11
0	2.36466	0.487	0.079	0	diffSPG_1	Uba6
0	2.36426	0.649	0.211	0	diffSPG_1	Gm13092
0	2.36373	0.639	0.186	0	diffSPG_1	Thrap3
0	2.36331	0.799	0.242	0	diffSPG_1	Rack1
0	2.36094	0.298	0.038	0	diffSPG_1	Tubgcp5
0	2.36031	0.796	0.331	0	diffSPG_1	Top2a
0	2.35942	0.467	0.111	0	diffSPG_1	Akap8
0	2.35939	0.43	0.076	0	diffSPG_1	Mat2b
0	2.35907	0.436	0.091	0	diffSPG_1	Gar1
0	2.35845	0.482	0.103	0	diffSPG_1	Rad50
0	2.35843	0.358	0.078	0	diffSPG_1	Gtf3c6
0	2.35841	0.297	0.035	0	diffSPG_1	Prep
0	2.35719	0.488	0.106	0	diffSPG_1	Syncrip
0	2.3552	0.439	0.084	0	diffSPG_1	Ifrd1
0	2.3528	0.333	0.051	0	diffSPG_1	Prkar2b
0	2.35252	0.449	0.099	0	diffSPG_1	Med6
0	2.35111	0.323	0.041	0	diffSPG_1	Ankrd26
0	2.35044	0.399	0.051	0	diffSPG_1	Fermt2
0	2.3503	0.362	0.057	0	diffSPG_1	Stoml2
0	2.34998	0.497	0.106	0	diffSPG_1	Cmpk1
0	2.34946	0.831	0.329	0	diffSPG_1	Fus
0	2.34941	0.764	0.305	0	diffSPG_1	Ddx21
0	2.34927	0.403	0.054	0	diffSPG_1	Cdc42se2
0	2.34843	0.565	0.143	0	diffSPG_1	Gm6563
0	2.34553	0.608	0.195	0	diffSPG_1	Naa35
0	2.34551	0.621	0.135	0	diffSPG_1	Nrbp1
0	2.34421	0.799	0.271	0	diffSPG_1	Snrpd3
0	2.34334	0.517	0.094	0	diffSPG_1	Tmed9
0	2.34332	0.874	0.421	0	diffSPG_1	Atp5pb
0	2.34008	0.409	0.068	0	diffSPG_1	Smad2
0	2.33856	0.488	0.131	0	diffSPG_1	Ola1
0	2.33458	0.644	0.202	0	diffSPG_1	Gnl3
0	2.33259	0.478	0.138	0	diffSPG_1	Cse1l
0	2.32772	0.382	0.074	0	diffSPG_1	Me2
0	2.32676	0.593	0.198	0	diffSPG_1	Gm11223
0	2.32656	0.635	0.188	0	diffSPG_1	Pnn
0	2.32637	0.293	0.059	0	diffSPG_1	Aspm
0	2.32527	0.286	0.036	0	diffSPG_1	Rfc5
0	2.32491	0.604	0.126	0	diffSPG_1	P4hb
0	2.32488	0.506	0.095	0	diffSPG_1	Kif5b
0	2.32272	0.451	0.087	0	diffSPG_1	Kpna3
0	2.32218	0.781	0.248	0	diffSPG_1	Srrm1
0	2.32214	0.336	0.039	0	diffSPG_1	Vkorc1
0	2.32052	0.691	0.11	0	diffSPG_1	Zcwpw1
0	2.31912	0.315	0.034	0	diffSPG_1	Sohlh1
0	2.31731	0.368	0.09	0	diffSPG_1	Kmt5a
0	2.31566	0.269	0.031	0	diffSPG_1	Stau2
0	2.31561	0.497	0.133	0	diffSPG_1	Orc2
0	2.31399	0.366	0.054	0	diffSPG_1	Apc
0	2.31326	0.284	0.031	0	diffSPG_1	Pcgf3
0	2.31264	0.343	0.056	0	diffSPG_1	Cdk9
0	2.31198	0.349	0.068	0	diffSPG_1	Hmbs
0	2.31052	0.417	0.094	0	diffSPG_1	Snrpert
0	2.3104	0.349	0.075	0	diffSPG_1	Mcm3ap
0	2.30705	0.3	0.03	0	diffSPG_1	Noc2l
0	2.30656	0.301	0.031	0	diffSPG_1	Ppdpf
0	2.30512	0.616	0.176	0	diffSPG_1	Gtf2h5
0	2.30486	0.508	0.092	0	diffSPG_1	Smchd1
0	2.30414	0.842	0.372	0	diffSPG_1	Srsf2
0	2.30401	0.661	0.147	0	diffSPG_1	Cox8a
0	2.30311	0.405	0.054	0	diffSPG_1	Selenom
0	2.30263	0.319	0.058	0	diffSPG_1	Fanca
0	2.3023	0.541	0.215	0	diffSPG_1	Epcam
0	2.30188	0.948	0.458	0	diffSPG_1	Rps27l
0	2.30124	0.526	0.138	0	diffSPG_1	Pfdn2
0	2.30108	0.73	0.195	0	diffSPG_1	Rpl10a-ps1
0	2.30073	0.331	0.048	0	diffSPG_1	Uso1
0	2.30023	0.512	0.134	0	diffSPG_1	Esco1
0	2.29987	0.489	0.114	0	diffSPG_1	1500011B03Rik
0	2.29968	0.281	0.041	0	diffSPG_1	Hmga1
0	2.29855	0.648	0.189	0	diffSPG_1	Ywhab
0	2.29817	0.324	0.036	0	diffSPG_1	Spin1
0	2.2956	0.777	0.167	0	diffSPG_1	Hspa8
0	2.29534	0.616	0.206	0	diffSPG_1	Gtpbp4
0	2.29526	0.696	0.269	0	diffSPG_1	Psma4
0	2.29491	0.424	0.083	0	diffSPG_1	Cinp
0	2.29436	0.625	0.21	0	diffSPG_1	Nap1l1
0	2.29363	0.569	0.133	0	diffSPG_1	Nars
0	2.29322	0.345	0.049	0	diffSPG_1	Atg5
0	2.29209	0.441	0.133	0	diffSPG_1	Spc24
0	2.29194	0.268	0.031	0	diffSPG_1	Cbx3-ps7
0	2.2914	0.725	0.263	0	diffSPG_1	Spata5
0	2.29117	0.389	0.076	0	diffSPG_1	Gjc1
0	2.29074	0.651	0.227	0	diffSPG_1	Sfpq
0	2.29061	0.365	0.062	0	diffSPG_1	Ilkap
0	2.29016	0.284	0.037	0	diffSPG_1	Rrn3
0	2.29004	0.718	0.237	0	diffSPG_1	Slc25a31
0	2.28973	0.27	0.024	0	diffSPG_1	Plcl2
0	2.28856	0.358	0.072	0	diffSPG_1	Hmgn2
0	2.28819	0.68	0.194	0	diffSPG_1	Tipin
0	2.28802	0.403	0.08	0	diffSPG_1	Nup85
0	2.28472	0.362	0.067	0	diffSPG_1	Erg28
0	2.28188	0.333	0.043	0	diffSPG_1	Skil
0	2.28125	0.29	0.029	0	diffSPG_1	Colgalt1
0	2.2803	0.576	0.15	0	diffSPG_1	Oaz1
0	2.2788	0.345	0.063	0	diffSPG_1	Sf3b3
0	2.27684	0.364	0.087	0	diffSPG_1	Rfxap
0	2.27652	0.31	0.046	0	diffSPG_1	Ofd1
0	2.27588	0.327	0.04	0	diffSPG_1	Tsen34
0	2.27384	0.499	0.083	0	diffSPG_1	4931406P16Rik
0	2.27269	0.603	0.208	0	diffSPG_1	Zmynd19
0	2.27248	0.288	0.034	0	diffSPG_1	Tcf7
0	2.27248	0.32	0.067	0	diffSPG_1	Unc119b
0	2.2717	0.442	0.138	0	diffSPG_1	Gm9761
0	2.2715	0.567	0.104	0	diffSPG_1	Ccne2
0	2.27146	0.395	0.092	0	diffSPG_1	Smarcd1
0	2.26971	0.262	0.029	0	diffSPG_1	Rras2
0	2.2686	0.59	0.206	0	diffSPG_1	Psma5
0	2.2686	0.999	0.596	0	diffSPG_1	mt-Nd1
0	2.26782	0.481	0.102	0	diffSPG_1	Topbp1
0	2.26777	0.335	0.049	0	diffSPG_1	Zfp655
0	2.26759	0.337	0.056	0	diffSPG_1	Mad2l1
0	2.26654	0.358	0.075	0	diffSPG_1	Rnf115
0	2.26593	0.954	0.457	0	diffSPG_1	Sub1
0	2.26586	0.513	0.153	0	diffSPG_1	Mrps17
0	2.26555	0.73	0.29	0	diffSPG_1	Eif4a3
0	2.26173	0.334	0.054	0	diffSPG_1	Edrf1
0	2.26107	0.852	0.414	0	diffSPG_1	Ndufb9
0	2.26085	0.535	0.075	0	diffSPG_1	Tsc22d3
0	2.26057	0.467	0.136	0	diffSPG_1	Mrpl2
0	2.26002	0.484	0.164	0	diffSPG_1	Tpx2
0	2.25991	0.539	0.174	0	diffSPG_1	Med19
0	2.2597	0.373	0.093	0	diffSPG_1	Ngdn
0	2.25852	0.609	0.204	0	diffSPG_1	Snhg6
0	2.25808	0.822	0.396	0	diffSPG_1	Hnrnpd
0	2.2579	0.252	0.027	0	diffSPG_1	Jpt2
0	2.25778	0.34	0.064	0	diffSPG_1	Ppfia1
0	2.25585	0.702	0.258	0	diffSPG_1	Srsf10
0	2.25445	0.304	0.052	0	diffSPG_1	Nkiras1
0	2.25417	0.445	0.112	0	diffSPG_1	Xrn1
0	2.25383	0.348	0.044	0	diffSPG_1	Auts2
0	2.2533	0.346	0.054	0	diffSPG_1	Smim15
0	2.2531	0.268	0.031	0	diffSPG_1	Igf2bp1
0	2.25299	0.465	0.12	0	diffSPG_1	Pum3
0	2.25202	0.265	0.05	0	diffSPG_1	Cdc6
0	2.25099	0.308	0.052	0	diffSPG_1	Cep78
0	2.25068	0.461	0.124	0	diffSPG_1	Rbx1-ps
0	2.25031	0.782	0.35	0	diffSPG_1	Cenpf
0	2.24865	0.425	0.108	0	diffSPG_1	Samm50
0	2.24812	0.361	0.082	0	diffSPG_1	Rnmt
0	2.24782	0.51	0.093	0	diffSPG_1	Cd2ap
0	2.24727	0.301	0.033	0	diffSPG_1	Jade3
0	2.24722	0.587	0.207	0	diffSPG_1	Phb2
0	2.24657	0.514	0.081	0	diffSPG_1	Fmr1
0	2.24388	0.45	0.111	0	diffSPG_1	Ccdc90b
0	2.24345	0.52	0.107	0	diffSPG_1	Pdia4
0	2.24299	0.878	0.489	0	diffSPG_1	Rpsa
0	2.24033	0.266	0.035	0	diffSPG_1	Rint1
0	2.23975	0.358	0.082	0	diffSPG_1	Cdc45
0	2.23846	0.306	0.054	0	diffSPG_1	Med17
0	2.23809	0.471	0.105	0	diffSPG_1	Mov10l1
0	2.23774	0.297	0.059	0	diffSPG_1	Msh6
0	2.23772	0.47	0.121	0	diffSPG_1	Ppp1r12a
0	2.23745	0.356	0.054	0	diffSPG_1	E130308A19Rik
0	2.23708	0.335	0.066	0	diffSPG_1	Fam168b
0	2.23554	0.364	0.075	0	diffSPG_1	Tor1a
0	2.23544	0.658	0.175	0	diffSPG_1	Myl12a
0	2.23489	0.435	0.114	0	diffSPG_1	Thumpd1
0	2.23381	0.489	0.131	0	diffSPG_1	Eif4ebp1
0	2.23378	0.813	0.389	0	diffSPG_1	Atp5md
0	2.23319	0.973	0.532	0	diffSPG_1	Rpl4
0	2.23309	0.85	0.421	0	diffSPG_1	Cnbp
0	2.23242	0.282	0.027	0	diffSPG_1	Hmgb1-ps2
0	2.23126	0.643	0.23	0	diffSPG_1	Smc2
0	2.22812	0.381	0.085	0	diffSPG_1	Brca1
0	2.22804	0.26	0.033	0	diffSPG_1	Utp6
0	2.2275	0.542	0.073	0	diffSPG_1	Stra8
0	2.22677	0.481	0.149	0	diffSPG_1	Lsm1
0	2.2263	0.296	0.049	0	diffSPG_1	Shq1
0	2.22588	0.279	0.049	0	diffSPG_1	Lin28b
0	2.22421	0.307	0.055	0	diffSPG_1	Fam53a
0	2.22396	0.486	0.138	0	diffSPG_1	Morc3
0	2.22357	0.614	0.183	0	diffSPG_1	Cd63
0	2.22111	0.886	0.459	0	diffSPG_1	Arpp19
0	2.21962	0.682	0.249	0	diffSPG_1	Psmc6
0	2.21909	0.536	0.133	0	diffSPG_1	Lrrc42
0	2.2179	0.399	0.081	0	diffSPG_1	Txlna
0	2.21751	0.603	0.18	0	diffSPG_1	Camta1
0	2.21669	0.508	0.14	0	diffSPG_1	Cs
0	2.21666	0.415	0.087	0	diffSPG_1	Prpf19
0	2.21587	0.256	0.025	0	diffSPG_1	Csnk1e
0	2.21549	0.655	0.246	0	diffSPG_1	Ssr1
0	2.21494	0.519	0.14	0	diffSPG_1	Ccdc25
0	2.21364	0.762	0.235	0	diffSPG_1	Tex15
0	2.21328	0.337	0.053	0	diffSPG_1	Exosc7
0	2.2132	0.387	0.092	0	diffSPG_1	Mars1
0	2.21309	0.347	0.071	0	diffSPG_1	Mettl14
0	2.21262	0.364	0.069	0	diffSPG_1	Ncapg2
0	2.21011	0.536	0.104	0	diffSPG_1	Etfa
0	2.20806	0.492	0.141	0	diffSPG_1	Gnai3
0	2.20745	0.76	0.296	0	diffSPG_1	Rbbp4
0	2.20703	0.79	0.35	0	diffSPG_1	Usp34
0	2.20695	0.397	0.113	0	diffSPG_1	Cenps
0	2.20661	0.276	0.031	0	diffSPG_1	Fbxo31
0	2.20479	0.313	0.063	0	diffSPG_1	Mettl16
0	2.20468	0.547	0.176	0	diffSPG_1	C1qbp
0	2.20463	0.305	0.039	0	diffSPG_1	Gnai1
0	2.20396	0.272	0.04	0	diffSPG_1	Srfbp1
0	2.20238	0.963	0.497	0	diffSPG_1	Npm1
0	2.20213	0.537	0.179	0	diffSPG_1	Arcn1
0	2.20025	0.482	0.133	0	diffSPG_1	Pds5b
0	2.19812	0.422	0.123	0	diffSPG_1	Ndc80
0	2.19568	0.931	0.592	0	diffSPG_1	Rps16-ps2
0	2.19417	0.483	0.113	0	diffSPG_1	Kras
0	2.19403	0.576	0.199	0	diffSPG_1	Lamtor1
0	2.19289	0.376	0.134	0	diffSPG_1	Shmt1
0	2.19186	0.283	0.055	0	diffSPG_1	Chek1
0	2.19061	0.256	0.03	0	diffSPG_1	Kin
0	2.18762	0.34	0.045	0	diffSPG_1	Haus8
0	2.18753	0.966	0.51	0	diffSPG_1	Gm15500
0	2.18619	0.378	0.106	0	diffSPG_1	Zfp711
0	2.18568	0.322	0.047	0	diffSPG_1	Washc2
0	2.1855	0.326	0.054	0	diffSPG_1	Cttn
0	2.18509	0.335	0.066	0	diffSPG_1	Pmf1
0	2.18503	0.794	0.328	0	diffSPG_1	Srsf7
0	2.185	0.544	0.141	0	diffSPG_1	Kdm5a
0	2.18492	0.358	0.087	0	diffSPG_1	Iars
0	2.18448	0.811	0.348	0	diffSPG_1	Nop58
0	2.1837	0.397	0.089	0	diffSPG_1	Zfp622
0	2.18332	0.333	0.085	0	diffSPG_1	Wdr46
0	2.18316	0.324	0.045	0	diffSPG_1	Zfyve9
0	2.1829	0.482	0.115	0	diffSPG_1	Zmym5
0	2.17928	0.606	0.202	0	diffSPG_1	Fubp1
0	2.17926	0.559	0.194	0	diffSPG_1	Rab1a
0	2.17831	0.367	0.07	0	diffSPG_1	Scaf8
0	2.1774	0.597	0.199	0	diffSPG_1	Psma1
0	2.17636	0.636	0.248	0	diffSPG_1	Rfc4
0	2.17462	0.513	0.098	0	diffSPG_1	Trpm7
0	2.17295	0.349	0.047	0	diffSPG_1	Prss50
0	2.1711	0.607	0.219	0	diffSPG_1	Ranbp2
0	2.16948	0.587	0.187	0	diffSPG_1	Parp1
0	2.16904	0.539	0.2	0	diffSPG_1	Apex1
0	2.16903	0.288	0.046	0	diffSPG_1	Mms22l
0	2.16784	0.6	0.199	0	diffSPG_1	Herc2
0	2.16611	0.582	0.179	0	diffSPG_1	Ckap5
0	2.16589	0.572	0.216	0	diffSPG_1	Dis3
0	2.1658	0.393	0.101	0	diffSPG_1	Bccip
0	2.16561	0.33	0.061	0	diffSPG_1	Rrp1b
0	2.16403	0.586	0.096	0	diffSPG_1	Nedd4
0	2.1636	0.331	0.044	0	diffSPG_1	Suv39h1
0	2.16253	0.457	0.09	0	diffSPG_1	Arpc5
0	2.16223	0.445	0.084	0	diffSPG_1	Bcap31
0	2.16207	0.348	0.063	0	diffSPG_1	Kat6a
0	2.16148	0.872	0.473	0	diffSPG_1	Sin3b
0	2.16127	0.822	0.345	0	diffSPG_1	Srrm2
0	2.16108	0.638	0.278	0	diffSPG_1	Abce1
0	2.16006	0.501	0.148	0	diffSPG_1	Ccnh
0	2.15779	0.793	0.421	0	diffSPG_1	Hnrnpab
0	2.15703	0.643	0.245	0	diffSPG_1	Gm9118
0	2.15585	0.891	0.54	0	diffSPG_1	Denr
0	2.15431	0.441	0.137	0	diffSPG_1	Polr2l
0	2.1541	0.288	0.052	0	diffSPG_1	Eif2a
0	2.15354	0.376	0.084	0	diffSPG_1	Gm7600
0	2.15313	0.325	0.049	0	diffSPG_1	Htatsf1
0	2.15247	0.269	0.037	0	diffSPG_1	Timeless
0	2.15178	0.427	0.098	0	diffSPG_1	Appl1
0	2.15121	0.365	0.081	0	diffSPG_1	Drosha
0	2.14973	0.828	0.39	0	diffSPG_1	Atp5a1
0	2.1497	0.284	0.057	0	diffSPG_1	Rad54b
0	2.14852	0.513	0.189	0	diffSPG_1	Rala
0	2.14682	0.484	0.164	0	diffSPG_1	Psmg4
0	2.14476	0.464	0.12	0	diffSPG_1	Rcn2
0	2.14427	0.333	0.079	0	diffSPG_1	Gna11
0	2.14417	0.58	0.089	0	diffSPG_1	Ctsd
0	2.1421	0.262	0.048	0	diffSPG_1	Msantd3
0	2.14125	0.416	0.099	0	diffSPG_1	Pisd
0	2.14125	0.358	0.107	0	diffSPG_1	Pgam5
0	2.14105	0.487	0.253	0	diffSPG_1	Ube2c
0	2.14064	0.371	0.102	0	diffSPG_1	Taf9b
0	2.14022	0.322	0.063	0	diffSPG_1	Cdc7
0	2.13793	0.375	0.078	0	diffSPG_1	Fra10ac1
0	2.13791	0.519	0.148	0	diffSPG_1	Ddx39b
0	2.1378	0.997	0.559	0	diffSPG_1	mt-Cytb
0	2.13693	0.456	0.157	0	diffSPG_1	Osgep
0	2.13687	0.479	0.147	0	diffSPG_1	Ralbp1
0	2.13639	0.288	0.064	0	diffSPG_1	Pdgfa
0	2.13589	0.376	0.095	0	diffSPG_1	Ap1g1
0	2.13559	0.519	0.137	0	diffSPG_1	Anapc5
0	2.13547	0.584	0.191	0	diffSPG_1	Psmd14
0	2.13533	0.357	0.086	0	diffSPG_1	Otulin
0	2.13486	0.432	0.063	0	diffSPG_1	Hprt
0	2.1348	0.344	0.085	0	diffSPG_1	Gtf3a
0	2.13442	0.434	0.133	0	diffSPG_1	Eif5a2
0	2.13411	0.517	0.17	0	diffSPG_1	Eif6
0	2.1341	0.265	0.033	0	diffSPG_1	Wdr3
0	2.13371	0.483	0.149	0	diffSPG_1	Yrdc
0	2.13326	0.262	0.048	0	diffSPG_1	Rec114
0	2.13244	0.29	0.041	0	diffSPG_1	Cnih1
0	2.13219	0.352	0.083	0	diffSPG_1	Tfdp1
0	2.13167	0.327	0.065	0	diffSPG_1	Vezf1
0	2.12689	0.271	0.031	0	diffSPG_1	Sh3glb2
0	2.12674	0.499	0.157	0	diffSPG_1	Nolc1
0	2.1261	0.651	0.268	0	diffSPG_1	Mrpl42
0	2.12568	0.494	0.137	0	diffSPG_1	Ddx6
0	2.125	0.396	0.086	0	diffSPG_1	Ankrd17
0	2.12341	0.391	0.094	0	diffSPG_1	Lsm14a
0	2.12334	0.41	0.114	0	diffSPG_1	Angel2
0	2.12313	0.365	0.101	0	diffSPG_1	Gabpa
0	2.12299	0.745	0.331	0	diffSPG_1	Cfdp1
0	2.12259	0.677	0.238	0	diffSPG_1	Cdk12
0	2.12196	0.257	0.032	0	diffSPG_1	Dnmt3a
0	2.12192	0.676	0.265	0	diffSPG_1	Stmn1
0	2.12143	0.378	0.128	0	diffSPG_1	Glod4
0	2.12082	0.406	0.091	0	diffSPG_1	Hnrnpul2
0	2.12061	0.307	0.051	0	diffSPG_1	Utp20
0	2.12043	0.558	0.176	0	diffSPG_1	Sae1
0	2.11835	0.299	0.059	0	diffSPG_1	Hs2st1
0	2.11619	0.309	0.038	0	diffSPG_1	Dicer1
0	2.11608	0.256	0.039	0	diffSPG_1	Polr3a
0	2.11581	0.368	0.076	0	diffSPG_1	Rbm22
0	2.11562	0.424	0.141	0	diffSPG_1	Mrpl46
0	2.11506	0.387	0.066	0	diffSPG_1	Oat
0	2.11402	0.259	0.034	0	diffSPG_1	Elp1
0	2.11339	0.646	0.251	0	diffSPG_1	Brd7
0	2.11301	0.431	0.111	0	diffSPG_1	Ecpas
0	2.11277	0.785	0.382	0	diffSPG_1	Eif3i
0	2.11255	0.252	0.044	0	diffSPG_1	Zfp410
0	2.10923	0.374	0.083	0	diffSPG_1	Nsfl1c
0	2.10878	0.463	0.142	0	diffSPG_1	Cetn2
0	2.10853	0.578	0.218	0	diffSPG_1	G3bp2
0	2.10813	0.368	0.099	0	diffSPG_1	Mrpl49
0	2.10778	0.276	0.051	0	diffSPG_1	Lrrc40
0	2.10763	0.61	0.242	0	diffSPG_1	Dhx15
0	2.10759	0.277	0.035	0	diffSPG_1	9130401M01Rik
0	2.10734	0.524	0.091	0	diffSPG_1	Rock2
0	2.10533	0.301	0.065	0	diffSPG_1	Nipa2
0	2.10524	0.285	0.057	0	diffSPG_1	Ublcp1
0	2.10517	0.384	0.062	0	diffSPG_1	Agpat5
0	2.10451	0.36	0.099	0	diffSPG_1	Ftsj3
0	2.1044	0.26	0.049	0	diffSPG_1	Dnlz
0	2.10431	0.301	0.07	0	diffSPG_1	Nol11
0	2.10407	0.54	0.105	0	diffSPG_1	Ctnna1
0	2.1037	0.338	0.066	0	diffSPG_1	Smim7
0	2.10326	0.462	0.172	0	diffSPG_1	Psph
0	2.10312	0.636	0.232	0	diffSPG_1	Rae1
0	2.10259	0.265	0.032	0	diffSPG_1	Nit2
0	2.10227	0.312	0.042	0	diffSPG_1	Ptpn12
0	2.10224	0.483	0.125	0	diffSPG_1	Chchd4
0	2.10153	0.266	0.048	0	diffSPG_1	Pop7
0	2.09904	0.559	0.213	0	diffSPG_1	Srsf1
0	2.09714	0.478	0.148	0	diffSPG_1	Nvl
0	2.09602	0.321	0.06	0	diffSPG_1	Rab5a
0	2.09583	0.276	0.045	0	diffSPG_1	Ccdc115
0	2.09459	0.318	0.059	0	diffSPG_1	Fbxo21
0	2.09444	0.461	0.156	0	diffSPG_1	Eed
0	2.09359	0.471	0.175	0	diffSPG_1	Kif20b
0	2.09298	0.751	0.328	0	diffSPG_1	Mrps14
0	2.0928	0.336	0.074	0	diffSPG_1	Parp2
0	2.09238	0.431	0.118	0	diffSPG_1	Mphosph6
0	2.08921	0.494	0.14	0	diffSPG_1	Rbm17
0	2.08878	0.536	0.195	0	diffSPG_1	Gclm
0	2.08869	0.588	0.191	0	diffSPG_1	Gnl2
0	2.08849	0.285	0.063	0	diffSPG_1	Prim1
0	2.08566	0.37	0.099	0	diffSPG_1	Prpf8
0	2.08413	0.298	0.045	0	diffSPG_1	Las1l
0	2.08383	0.377	0.091	0	diffSPG_1	Eea1
0	2.08377	0.432	0.064	0	diffSPG_1	Adh5
0	2.08324	0.288	0.068	0	diffSPG_1	Atp13a3
0	2.08224	0.251	0.028	0	diffSPG_1	Tktl1
0	2.08195	0.289	0.063	0	diffSPG_1	Pnpt1
0	2.08157	0.481	0.155	0	diffSPG_1	Asf1b
0	2.08093	0.945	0.532	0	diffSPG_1	Atp5k
0	2.08066	0.726	0.359	0	diffSPG_1	Gnb1
0	2.08039	0.284	0.07	0	diffSPG_1	Ints11
0	2.07988	0.349	0.069	0	diffSPG_1	Lbr
0	2.07781	0.39	0.118	0	diffSPG_1	Cpsf3
0	2.07736	0.692	0.265	0	diffSPG_1	Dnajc8
0	2.07719	0.498	0.146	0	diffSPG_1	Zfp638
0	2.07696	0.327	0.072	0	diffSPG_1	Celf1
0	2.07614	0.991	0.473	0	diffSPG_1	mt-Nd2
0	2.0757	0.251	0.027	0	diffSPG_1	Tbl1x
0	2.0747	0.362	0.079	0	diffSPG_1	Tmem199
0	2.07307	0.252	0.046	0	diffSPG_1	Grpel2
0	2.07105	0.737	0.34	0	diffSPG_1	Psmb7
0	2.07078	0.29	0.04	0	diffSPG_1	Tcf12
0	2.07073	0.459	0.124	0	diffSPG_1	Pdcd7
0	2.07072	0.372	0.104	0	diffSPG_1	Myef2
0	2.06953	0.313	0.048	0	diffSPG_1	Kmt2a
0	2.06911	0.299	0.051	0	diffSPG_1	Gls
0	2.06909	0.386	0.111	0	diffSPG_1	Thoc3
0	2.06842	0.568	0.149	0	diffSPG_1	Arpc3
0	2.06792	0.366	0.059	0	diffSPG_1	Calu
0	2.06769	0.281	0.04	0	diffSPG_1	Adam10
0	2.06765	0.325	0.08	0	diffSPG_1	Casc3
0	2.06745	0.831	0.365	0	diffSPG_1	Cct8
0	2.06691	0.338	0.089	0	diffSPG_1	Senp3
0	2.06604	0.275	0.046	0	diffSPG_1	Riox2
0	2.06587	0.422	0.133	0	diffSPG_1	Mrpl21
0	2.06581	0.51	0.186	0	diffSPG_1	Herc1
0	2.06408	0.624	0.272	0	diffSPG_1	Ncbp2
0	2.06332	0.261	0.035	0	diffSPG_1	Ebpl
0	2.06237	0.502	0.164	0	diffSPG_1	Ddx39
0	2.06168	0.397	0.124	0	diffSPG_1	Lap3
0	2.06041	0.267	0.053	0	diffSPG_1	Nol10
0	2.05725	0.473	0.152	0	diffSPG_1	Cops8
0	2.0563	0.59	0.217	0	diffSPG_1	Rock1
0	2.05611	0.273	0.034	0	diffSPG_1	Rbpj
0	2.05507	0.492	0.16	0	diffSPG_1	Ppil4
0	2.05446	0.267	0.047	0	diffSPG_1	Tor2a
0	2.05368	0.415	0.125	0	diffSPG_1	Cisd2
0	2.05344	0.566	0.21	0	diffSPG_1	Gm14681
0	2.0529	0.367	0.095	0	diffSPG_1	Ncapd3
0	2.05279	0.603	0.219	0	diffSPG_1	Sec11a
0	2.05226	0.478	0.172	0	diffSPG_1	Mrpl4
0	2.05138	0.431	0.154	0	diffSPG_1	Ubfd1
0	2.05079	0.366	0.067	0	diffSPG_1	Glg1
0	2.04936	0.313	0.049	0	diffSPG_1	Tnks2
0	2.04932	0.706	0.317	0	diffSPG_1	Snrpd1
0	2.04847	0.75	0.352	0	diffSPG_1	Rpl19-ps11
0	2.04716	0.338	0.059	0	diffSPG_1	Rest
0	2.04606	0.767	0.322	0	diffSPG_1	Pdia6
0	2.0459	0.457	0.09	0	diffSPG_1	H1f0
0	2.04466	0.972	0.718	0	diffSPG_1	Rps26
0	2.04311	0.894	0.489	0	diffSPG_1	Uqcrh
0	2.04232	0.654	0.258	0	diffSPG_1	Tut4
0	2.0415	0.315	0.06	0	diffSPG_1	Blmh
0	2.04125	0.571	0.218	0	diffSPG_1	Gm6477
0	2.04101	0.273	0.045	0	diffSPG_1	Rab9
0	2.04044	0.633	0.253	0	diffSPG_1	Gspt1
0	2.04033	0.271	0.041	0	diffSPG_1	Suclg2
0	2.04032	0.344	0.074	0	diffSPG_1	Jarid2
0	2.04026	0.529	0.178	0	diffSPG_1	Psmd1
0	2.04019	0.323	0.078	0	diffSPG_1	Zcchc10
0	2.03957	0.453	0.153	0	diffSPG_1	Timm17b
0	2.03941	0.348	0.077	0	diffSPG_1	Dmxl1
0	2.03914	0.453	0.158	0	diffSPG_1	Hars
0	2.03886	0.282	0.05	0	diffSPG_1	Pigx
0	2.03863	0.546	0.209	0	diffSPG_1	Ssr2
0	2.03715	0.327	0.075	0	diffSPG_1	Hnrnpa1
0	2.03655	0.295	0.06	0	diffSPG_1	Ints8
0	2.03619	0.286	0.057	0	diffSPG_1	Mbtps1
0	2.03557	0.337	0.064	0	diffSPG_1	Clock
0	2.03436	0.251	0.031	0	diffSPG_1	Btg3
0	2.0317	0.832	0.314	0	diffSPG_1	Pfn1
0	2.03165	0.58	0.212	0	diffSPG_1	Zfp207
0	2.03055	0.323	0.093	0	diffSPG_1	Ccdc112
0	2.02868	0.477	0.15	0	diffSPG_1	Vrk1
0	2.02819	0.313	0.08	0	diffSPG_1	Setdb2
0	2.02679	0.443	0.125	0	diffSPG_1	Api5
0	2.02576	0.276	0.065	0	diffSPG_1	Armc1
0	2.0254	0.426	0.159	0	diffSPG_1	Mthfd2
0	2.02437	0.322	0.087	0	diffSPG_1	Idh3a
0	2.02278	0.998	0.615	0	diffSPG_1	mt-Co1
0	2.02145	0.409	0.094	0	diffSPG_1	Rab18
0	2.0206	0.711	0.247	0	diffSPG_1	Gm8430
0	2.02019	0.383	0.121	0	diffSPG_1	Wdr74
0	2.01996	0.265	0.054	0	diffSPG_1	Mis12
0	2.01716	0.253	0.046	0	diffSPG_1	Heatr5b
0	2.0169	0.336	0.111	0	diffSPG_1	Tbl3
0	2.01627	0.483	0.158	0	diffSPG_1	Khdrbs1
0	2.01506	0.313	0.052	0	diffSPG_1	Phax
0	2.01497	0.382	0.07	0	diffSPG_1	H4c4
0	2.01471	0.701	0.318	0	diffSPG_1	Mycbp2
0	2.01468	0.302	0.062	0	diffSPG_1	Micu2
0	2.01263	0.585	0.251	0	diffSPG_1	Cadm1
0	2.01066	0.455	0.167	0	diffSPG_1	Znhit6
0	2.0105	0.378	0.064	0	diffSPG_1	Cdk2ap2
0	2.01049	0.55	0.237	0	diffSPG_1	Gpbp1l1
0	2.01007	0.448	0.15	0	diffSPG_1	Supt4a
0	2.00989	0.405	0.118	0	diffSPG_1	Tomm34
0	2.00973	0.497	0.141	0	diffSPG_1	Nsd1
0	2.0096	0.404	0.082	0	diffSPG_1	Fcho2
0	2.00935	0.309	0.069	0	diffSPG_1	Heatr1
0	2.00866	0.416	0.116	0	diffSPG_1	Taf2
0	2.00861	0.384	0.091	0	diffSPG_1	Adk
0	2.00837	0.497	0.13	0	diffSPG_1	Cox14
0	2.00757	0.51	0.218	0	diffSPG_1	Snrpa
0	2.00581	0.265	0.046	0	diffSPG_1	Ei24
0	2.00581	0.311	0.066	0	diffSPG_1	U2af2
0	2.00563	0.255	0.048	0	diffSPG_1	Gmds
0	2.00327	0.25	0.045	0	diffSPG_1	Trappc13
0	2.00307	0.341	0.097	0	diffSPG_1	Fbxo9
0	2.00246	0.326	0.095	0	diffSPG_1	Noc4l
0	2.00215	0.335	0.089	0	diffSPG_1	Clpp
0	1.99954	0.275	0.063	0	diffSPG_1	Golt1b
0	1.99869	0.467	0.181	0	diffSPG_1	1700013H16Rik
0	1.99856	0.357	0.099	0	diffSPG_1	Ccdc59
0	1.99674	0.529	0.117	0	diffSPG_1	Ttc3
0	1.99578	0.291	0.057	0	diffSPG_1	Nelfb
0	1.99575	0.424	0.084	0	diffSPG_1	Tmem256
0	1.99439	0.471	0.11	0	diffSPG_1	Rex1bd
0	1.99317	0.287	0.07	0	diffSPG_1	Lrpprc
0	1.99283	0.54	0.209	0	diffSPG_1	Mrpl17
0	1.99158	0.653	0.297	0	diffSPG_1	Eif3d
0	1.99135	0.286	0.062	0	diffSPG_1	Rab24
0	1.99134	0.495	0.164	0	diffSPG_1	Pin1
0	1.99104	0.404	0.126	0	diffSPG_1	Tmem167
0	1.9889	0.331	0.08	0	diffSPG_1	Xrcc6
0	1.98858	0.532	0.198	0	diffSPG_1	Psmc4
0	1.98737	0.273	0.071	0	diffSPG_1	Prmt5
0	1.98591	0.442	0.174	0	diffSPG_1	Ireb2
0	1.98529	0.75	0.396	0	diffSPG_1	Rps26-ps1
0	1.98467	0.251	0.046	0	diffSPG_1	Nfyc
0	1.98459	0.394	0.125	0	diffSPG_1	Zfp326
0	1.98305	0.328	0.054	0	diffSPG_1	Klf10
0	1.98283	0.43	0.154	0	diffSPG_1	Cnot10
0	1.9812	0.273	0.055	0	diffSPG_1	H2ac1
0	1.98118	0.475	0.151	0	diffSPG_1	Pole4
0	1.97898	0.432	0.146	0	diffSPG_1	Eftud2
0	1.97897	0.314	0.078	0	diffSPG_1	Crebbp
0	1.97877	0.465	0.135	0	diffSPG_1	Mga
0	1.9781	0.503	0.141	0	diffSPG_1	Atp6v0b
0	1.97741	0.312	0.091	0	diffSPG_1	Kctd5
0	1.97642	0.409	0.133	0	diffSPG_1	Alkbh5
0	1.97556	0.275	0.083	0	diffSPG_1	Aurkb
0	1.97503	0.27	0.042	0	diffSPG_1	Srbd1
0	1.97473	0.389	0.139	0	diffSPG_1	Ctcf
0	1.97409	0.473	0.158	0	diffSPG_1	Pspc1
0	1.97367	0.324	0.073	0	diffSPG_1	H3f4
0	1.97092	0.305	0.096	0	diffSPG_1	Mospd3
0	1.96962	0.524	0.201	0	diffSPG_1	Fip1l1
0	1.96929	0.315	0.065	0	diffSPG_1	Vbp1
0	1.96906	0.655	0.253	0	diffSPG_1	Pomp
0	1.96887	0.323	0.097	0	diffSPG_1	Itch
0	1.96825	0.342	0.083	0	diffSPG_1	Rtcb
0	1.96812	0.39	0.146	0	diffSPG_1	Mapk8
0	1.96786	0.752	0.288	0	diffSPG_1	Cdk11b
0	1.96721	0.347	0.059	0	diffSPG_1	Atrx
0	1.9669	0.681	0.321	0	diffSPG_1	Rps10-ps1
0	1.96683	0.355	0.128	0	diffSPG_1	Rfc3
0	1.96678	0.288	0.064	0	diffSPG_1	Hmces
0	1.96629	0.545	0.219	0	diffSPG_1	Iws1
0	1.96542	0.346	0.119	0	diffSPG_1	Plrg1
0	1.96504	0.301	0.045	0	diffSPG_1	Ostf1
0	1.96456	0.298	0.078	0	diffSPG_1	Pwp1
0	1.96424	0.393	0.114	0	diffSPG_1	Fh1
0	1.96405	0.931	0.626	0	diffSPG_1	Pdap1
0	1.96395	0.364	0.111	0	diffSPG_1	Stk4
0	1.96385	0.387	0.106	0	diffSPG_1	Marf1
0	1.96371	0.341	0.084	0	diffSPG_1	Tmed2
0	1.96354	0.593	0.234	0	diffSPG_1	Dnttip2
0	1.96234	0.429	0.103	0	diffSPG_1	Hbp1
0	1.96132	0.339	0.116	0	diffSPG_1	Dhx29
0	1.96118	0.486	0.079	0	diffSPG_1	Itgb1
0	1.96044	0.452	0.142	0	diffSPG_1	Sarnp
0	1.95908	0.304	0.097	0	diffSPG_1	Ercc3
0	1.95861	0.412	0.174	0	diffSPG_1	Tinf2
0	1.95857	0.321	0.078	0	diffSPG_1	Nop16
0	1.95852	0.467	0.154	0	diffSPG_1	Polr2a
0	1.95832	0.522	0.165	0	diffSPG_1	Mat2a
0	1.95823	0.354	0.112	0	diffSPG_1	Aqr
0	1.95798	0.325	0.098	0	diffSPG_1	Aggf1
0	1.95746	0.286	0.063	0	diffSPG_1	Gpn3
0	1.95674	0.521	0.217	0	diffSPG_1	Tacc3
0	1.95637	0.497	0.171	0	diffSPG_1	Eny2
0	1.95589	0.868	0.414	0	diffSPG_1	Chchd2
0	1.95582	0.631	0.274	0	diffSPG_1	Eif3m
0	1.95441	0.365	0.096	0	diffSPG_1	Epn2
0	1.9531	0.879	0.346	0	diffSPG_1	Sycp1
0	1.95264	0.403	0.123	0	diffSPG_1	Afdn
0	1.95259	0.427	0.153	0	diffSPG_1	Knl1
0	1.9524	0.253	0.037	0	diffSPG_1	2410002F23Rik
0	1.95141	0.362	0.096	0	diffSPG_1	Npat
0	1.95112	0.281	0.057	0	diffSPG_1	Fzd3
0	1.95109	0.418	0.119	0	diffSPG_1	Fkbp2
0	1.95043	0.276	0.075	0	diffSPG_1	Ncaph2
0	1.94844	0.435	0.133	0	diffSPG_1	Prpf3
0	1.94538	0.313	0.108	0	diffSPG_1	Mrps23
0	1.94491	0.364	0.11	0	diffSPG_1	Mknk2
0	1.94388	0.587	0.202	0	diffSPG_1	Top1
0	1.94205	0.276	0.077	0	diffSPG_1	Cdkn2aipnl
0	1.94075	0.289	0.061	0	diffSPG_1	Commd10
0	1.93987	0.35	0.117	0	diffSPG_1	Nup43
0	1.93891	0.376	0.124	0	diffSPG_1	Gm7964
0	1.93756	0.341	0.053	0	diffSPG_1	Anp32e
0	1.93751	0.799	0.356	0	diffSPG_1	Hnrnpk
0	1.93537	0.931	0.514	0	diffSPG_1	Cox6a1
0	1.93439	0.493	0.195	0	diffSPG_1	Rrm1
0	1.93434	0.339	0.083	0	diffSPG_1	Ap2m1
0	1.93361	0.499	0.199	0	diffSPG_1	Pbrm1
0	1.93357	0.685	0.228	0	diffSPG_1	Sec62
0	1.93344	0.59	0.266	0	diffSPG_1	Ddx50
0	1.9331	0.269	0.034	0	diffSPG_1	Ldb1
0	1.93304	0.311	0.073	0	diffSPG_1	Skap2
0	1.9323	0.436	0.151	0	diffSPG_1	Ostc
0	1.93212	0.357	0.114	0	diffSPG_1	Vps4b
0	1.93211	0.254	0.063	0	diffSPG_1	Nkapd1
0	1.93178	0.366	0.11	0	diffSPG_1	Brwd1
0	1.93061	0.346	0.129	0	diffSPG_1	Racgap1
0	1.92791	0.285	0.073	0	diffSPG_1	Ino80
0	1.92777	0.297	0.08	0	diffSPG_1	Inip
0	1.92762	0.398	0.113	0	diffSPG_1	Mob2
0	1.92746	0.273	0.053	0	diffSPG_1	Tmem11
0	1.92706	0.977	0.593	0	diffSPG_1	H3f3b
0	1.92639	0.296	0.102	0	diffSPG_1	Gm9134
0	1.9259	0.29	0.063	0	diffSPG_1	Vps41
0	1.92424	0.362	0.132	0	diffSPG_1	Hscb
0	1.92246	0.315	0.062	0	diffSPG_1	Nbeal1
0	1.92186	0.458	0.172	0	diffSPG_1	Hnrnpr
0	1.92126	0.321	0.094	0	diffSPG_1	Gm14567
0	1.92091	0.282	0.082	0	diffSPG_1	Gnpnat1
0	1.92071	0.398	0.103	0	diffSPG_1	Stau1
0	1.92068	0.279	0.052	0	diffSPG_1	Taf4b
0	1.91945	0.828	0.44	0	diffSPG_1	Park7
0	1.91784	0.717	0.313	0	diffSPG_1	Gm6136
0	1.91742	0.913	0.492	0	diffSPG_1	Skp1a
0	1.91623	0.265	0.087	0	diffSPG_1	Tmem18
0	1.91602	0.468	0.158	0	diffSPG_1	Safb
0	1.91459	0.261	0.047	0	diffSPG_1	Mybbp1a
0	1.91435	0.993	0.491	0	diffSPG_1	mt-Nd4
0	1.91314	0.397	0.15	0	diffSPG_1	Zzz3
0	1.912	0.341	0.129	0	diffSPG_1	Med30
0	1.91059	0.765	0.313	0	diffSPG_1	Sfr1
0	1.91006	0.337	0.084	0	diffSPG_1	Llph
0	1.90812	0.483	0.169	0	diffSPG_1	Mtx2
0	1.90714	0.256	0.045	0	diffSPG_1	Gaa
0	1.90538	0.66	0.29	0	diffSPG_1	Rsrc2
0	1.90459	0.482	0.167	0	diffSPG_1	Lamtor2
0	1.90434	0.896	0.495	0	diffSPG_1	Serbp1
0	1.90201	0.303	0.062	0	diffSPG_1	Ppp2r1a
0	1.90193	0.362	0.105	0	diffSPG_1	Cecr2
0	1.89955	0.437	0.168	0	diffSPG_1	Mrps9
0	1.89941	0.386	0.147	0	diffSPG_1	Ccny
0	1.89864	0.353	0.112	0	diffSPG_1	1110059G10Rik
0	1.89676	0.318	0.054	0	diffSPG_1	Syap1
0	1.89662	0.977	0.767	0	diffSPG_1	Rps28
0	1.89629	0.357	0.105	0	diffSPG_1	Rras
0	1.89569	0.328	0.066	0	diffSPG_1	Rnf20
0	1.89559	0.418	0.151	0	diffSPG_1	Lsm14b
0	1.89527	0.37	0.122	0	diffSPG_1	Zcchc17
0	1.89425	0.27	0.073	0	diffSPG_1	Anapc2
0	1.89402	0.357	0.123	0	diffSPG_1	Sp3
0	1.89134	0.277	0.075	0	diffSPG_1	Cbfb
0	1.8913	0.41	0.149	0	diffSPG_1	Phf13
0	1.89127	0.936	0.658	0	diffSPG_1	Rps5
0	1.89121	0.806	0.408	0	diffSPG_1	Slc25a3
0	1.89083	0.58	0.258	0	diffSPG_1	Ndufs7
0	1.8904	0.444	0.188	0	diffSPG_1	4833439L19Rik
0	1.89027	0.298	0.084	0	diffSPG_1	Dnajc5
0	1.88981	0.429	0.148	0	diffSPG_1	Prelid3b
0	1.88956	0.27	0.063	0	diffSPG_1	Twistnb
0	1.88956	0.794	0.444	0	diffSPG_1	Gm10275
0	1.88955	0.396	0.142	0	diffSPG_1	Psmg1
0	1.88939	0.312	0.088	0	diffSPG_1	Raf1
0	1.88932	0.333	0.108	0	diffSPG_1	Sf3a1
0	1.88872	0.481	0.186	0	diffSPG_1	Snrnp200
0	1.88835	0.321	0.1	0	diffSPG_1	Fam76b
0	1.88597	0.36	0.125	0	diffSPG_1	Sec23b
0	1.88564	0.782	0.424	0	diffSPG_1	Eif1ax
0	1.88558	0.447	0.139	0	diffSPG_1	Snx6
0	1.88469	0.428	0.1	0	diffSPG_1	Maged1
0	1.88456	0.949	0.702	0	diffSPG_1	Rps18
0	1.88437	0.307	0.104	0	diffSPG_1	Ppie
0	1.88245	0.252	0.058	0	diffSPG_1	Cmas
0	1.88223	0.543	0.214	0	diffSPG_1	Kmt2e
0	1.8822	0.351	0.12	0	diffSPG_1	Ssbp3
0	1.88079	0.739	0.347	0	diffSPG_1	Supt5
0	1.88076	0.914	0.645	0	diffSPG_1	Gm7536
0	1.88052	0.449	0.188	0	diffSPG_1	Nmd3
0	1.87936	0.314	0.106	0	diffSPG_1	Dohh
0	1.87931	0.253	0.036	0	diffSPG_1	Msrb1
0	1.87884	0.393	0.121	0	diffSPG_1	Polr2m
0	1.87725	0.344	0.11	0	diffSPG_1	Lars
0	1.87694	0.483	0.168	0	diffSPG_1	Eif2s3y
0	1.87679	0.626	0.312	0	diffSPG_1	Sdad1
0	1.87438	0.481	0.171	0	diffSPG_1	Mphosph10
0	1.87436	0.317	0.085	0	diffSPG_1	Gpatch8
0	1.87422	0.259	0.052	0	diffSPG_1	Rictor
0	1.87405	0.745	0.371	0	diffSPG_1	Sbno1
0	1.87326	0.267	0.07	0	diffSPG_1	Mis18a
0	1.87269	0.368	0.137	0	diffSPG_1	Rpl35a
0	1.87264	0.346	0.127	0	diffSPG_1	Mzt1
0	1.87219	0.288	0.083	0	diffSPG_1	Haus3
0	1.87193	0.355	0.124	0	diffSPG_1	Cmc1
0	1.87192	0.289	0.07	0	diffSPG_1	Hmg20b
0	1.87179	0.63	0.297	0	diffSPG_1	Puf60
0	1.87153	0.269	0.054	0	diffSPG_1	Hint2
0	1.8701	0.496	0.103	0	diffSPG_1	4930447C04Rik
0	1.86994	0.297	0.051	0	diffSPG_1	Bex3
0	1.86856	0.317	0.103	0	diffSPG_1	Snrnp48
0	1.86781	0.993	0.89	0	diffSPG_1	Rplp1
0	1.86736	0.625	0.259	0	diffSPG_1	Septin7
0	1.8668	0.25	0.06	0	diffSPG_1	Urod
0	1.86673	0.289	0.094	0	diffSPG_1	Ctu2
0	1.86613	0.284	0.065	0	diffSPG_1	Trappc3
0	1.86598	0.559	0.248	0	diffSPG_1	Azin1
0	1.86322	0.258	0.058	0	diffSPG_1	Csnk2a3
0	1.86246	0.973	0.757	0	diffSPG_1	Rps19
0	1.86232	0.251	0.073	0	diffSPG_1	Fbxo28
0	1.86126	0.4	0.165	0	diffSPG_1	Incenp
0	1.86109	0.755	0.387	0	diffSPG_1	Psmb4
0	1.86032	0.337	0.116	0	diffSPG_1	Ykt6
0	1.85975	0.413	0.153	0	diffSPG_1	Sipa1l1
0	1.85948	0.349	0.127	0	diffSPG_1	Aimp2
0	1.8594	0.574	0.272	0	diffSPG_1	Mrpl18
0	1.85888	0.764	0.407	0	diffSPG_1	Gm11478
0	1.8587	0.393	0.144	0	diffSPG_1	Smn1
0	1.85552	0.675	0.367	0	diffSPG_1	Dhx36
0	1.85512	0.269	0.073	0	diffSPG_1	Cdca7l
0	1.85255	0.665	0.234	0	diffSPG_1	Hnrnpm
0	1.85138	0.271	0.044	0	diffSPG_1	Arrb2
0	1.85039	0.299	0.098	0	diffSPG_1	Vmp1
0	1.84906	0.471	0.209	0	diffSPG_1	Smu1
0	1.84839	0.276	0.075	0	diffSPG_1	Tmem87a
0	1.84814	0.345	0.08	0	diffSPG_1	Tfdp2
0	1.84733	0.96	0.722	0	diffSPG_1	Rps15
0	1.84724	0.336	0.112	0	diffSPG_1	Armc8
0	1.84612	0.33	0.111	0	diffSPG_1	Ncapd2
0	1.84574	0.408	0.152	0	diffSPG_1	Tcerg1
0	1.8454	0.288	0.084	0	diffSPG_1	Polr3h
0	1.84467	0.532	0.212	0	diffSPG_1	Vcp
0	1.84459	0.407	0.158	0	diffSPG_1	Usp19
0	1.84432	0.265	0.069	0	diffSPG_1	Dlg1
0	1.84418	0.256	0.052	0	diffSPG_1	Uap1
0	1.84202	0.747	0.383	0	diffSPG_1	Gm9844
0	1.842	0.406	0.168	0	diffSPG_1	Oard1
0	1.84183	0.326	0.118	0	diffSPG_1	Magohb
0	1.8414	0.298	0.089	0	diffSPG_1	Ankib1
0	1.84028	0.47	0.18	0	diffSPG_1	Mapk1
0	1.83964	0.326	0.092	0	diffSPG_1	Gm15501
0	1.83938	0.321	0.132	0	diffSPG_1	Cip2a
0	1.83901	0.497	0.206	0	diffSPG_1	Ist1
0	1.83788	0.487	0.198	0	diffSPG_1	Med31
0	1.83709	0.285	0.079	0	diffSPG_1	Hikeshi
0	1.83665	0.686	0.351	0	diffSPG_1	Psmd2
0	1.83658	0.343	0.109	0	diffSPG_1	Copa
0	1.83593	0.476	0.188	0	diffSPG_1	Cherp
0	1.8351	0.257	0.079	0	diffSPG_1	Pinx1
0	1.83383	0.651	0.307	0	diffSPG_1	Emc6
0	1.83365	0.551	0.259	0	diffSPG_1	Psmd11
0	1.83262	0.659	0.262	0	diffSPG_1	Nap1l4
0	1.8312	0.343	0.122	0	diffSPG_1	Cstf3
0	1.83107	0.714	0.308	0	diffSPG_1	Ndufb6
0	1.83096	0.449	0.133	0	diffSPG_1	Ssu72
0	1.83038	0.644	0.277	0	diffSPG_1	Grsf1
0	1.83017	0.45	0.196	0	diffSPG_1	Tsg101
0	1.82877	0.276	0.089	0	diffSPG_1	Eri1
0	1.82829	0.263	0.038	0	diffSPG_1	Galnt1
0	1.82808	0.58	0.254	0	diffSPG_1	Sf3a3
0	1.82806	0.501	0.191	0	diffSPG_1	Sptan1
0	1.82801	0.252	0.06	0	diffSPG_1	Tm2d3
0	1.82798	0.468	0.192	0	diffSPG_1	Ddx18
0	1.82653	0.334	0.102	0	diffSPG_1	Stard3nl
0	1.82623	0.422	0.178	0	diffSPG_1	Mak16
0	1.82523	0.332	0.088	0	diffSPG_1	Phf20
0	1.82492	0.444	0.188	0	diffSPG_1	Anapc15
0	1.82477	0.395	0.165	0	diffSPG_1	Ccnl2
0	1.82458	0.496	0.209	0	diffSPG_1	Rnf114
0	1.82351	0.262	0.052	0	diffSPG_1	Acly
0	1.82267	0.306	0.103	0	diffSPG_1	Trmt112
0	1.82218	0.321	0.114	0	diffSPG_1	Nsmce4a
0	1.82139	0.438	0.115	0	diffSPG_1	Nfe2l1
0	1.82021	0.298	0.076	0	diffSPG_1	Smim4
0	1.81983	0.415	0.143	0	diffSPG_1	Emd
0	1.81729	0.414	0.153	0	diffSPG_1	Adprh
0	1.81708	0.26	0.053	0	diffSPG_1	Atp6ap2
0	1.81658	0.259	0.06	0	diffSPG_1	Bcl10
0	1.81644	0.264	0.066	0	diffSPG_1	Orc4
0	1.81559	0.67	0.249	0	diffSPG_1	Ndufc2
0	1.81343	0.604	0.176	0	diffSPG_1	Ppib
0	1.81319	0.692	0.306	0	diffSPG_1	Smc3
0	1.81225	0.336	0.115	0	diffSPG_1	Afg3l2
0	1.81169	0.278	0.07	0	diffSPG_1	Acadvl
0	1.81113	0.347	0.132	0	diffSPG_1	Zfp131
0	1.81014	0.77	0.405	0	diffSPG_1	Gm10073
0	1.81011	0.392	0.163	0	diffSPG_1	Apip
0	1.80972	0.296	0.094	0	diffSPG_1	Sin3a
0	1.80873	0.482	0.19	0	diffSPG_1	Rbbp8
0	1.80836	0.367	0.146	0	diffSPG_1	Plekhj1
0	1.80767	0.256	0.069	0	diffSPG_1	Gm19810
0	1.80753	0.733	0.278	0	diffSPG_1	Gnai2
0	1.80749	0.267	0.065	0	diffSPG_1	Phactr4
0	1.80695	0.358	0.095	0	diffSPG_1	Thoc2
0	1.80638	0.364	0.1	0	diffSPG_1	Larp4
0	1.8062	0.738	0.247	0	diffSPG_1	Mphosph8
0	1.80557	0.288	0.098	0	diffSPG_1	Ppih
0	1.80486	0.514	0.193	0	diffSPG_1	Akap9
0	1.80472	0.484	0.191	0	diffSPG_1	Snx4
0	1.80449	0.381	0.15	0	diffSPG_1	Kif23
0	1.80226	0.286	0.085	0	diffSPG_1	Pik3c3
0	1.80059	0.389	0.172	0	diffSPG_1	Kif20a
0	1.79797	0.313	0.095	0	diffSPG_1	Snap47
0	1.79267	0.403	0.162	0	diffSPG_1	Aldh9a1
0	1.79233	0.282	0.052	0	diffSPG_1	Ppp2r3a
0	1.79165	0.484	0.18	0	diffSPG_1	Ddx42
0	1.78863	0.424	0.172	0	diffSPG_1	Pes1
0	1.78852	0.673	0.378	0	diffSPG_1	Rpl28-ps1
0	1.78764	0.743	0.201	0	diffSPG_1	Ndufa1
0	1.78737	0.836	0.415	0	diffSPG_1	Cfl1
0	1.78708	0.258	0.075	0	diffSPG_1	Sirt1
0	1.78647	0.279	0.066	0	diffSPG_1	Hook3
0	1.78578	0.805	0.389	0	diffSPG_1	Rfc1
0	1.78412	0.428	0.184	0	diffSPG_1	Gpatch11
0	1.78374	0.51	0.245	0	diffSPG_1	Wdr18
0	1.78301	0.296	0.103	0	diffSPG_1	Adsl
0	1.78081	0.312	0.099	0	diffSPG_1	S100pbp
0	1.78078	0.39	0.145	0	diffSPG_1	Esyt2
0	1.78074	0.285	0.08	0	diffSPG_1	Ankrd10
0	1.7802	0.276	0.091	0	diffSPG_1	Ube2o
0	1.77874	0.268	0.066	0	diffSPG_1	Snx2
0	1.77788	0.637	0.284	0	diffSPG_1	Snrpb2
0	1.77716	0.352	0.123	0	diffSPG_1	Ppp4r3a
0	1.77678	0.255	0.048	0	diffSPG_1	Unc119
0	1.77632	0.457	0.187	0	diffSPG_1	Ash1l
0	1.77612	0.265	0.086	0	diffSPG_1	Eif4ebp2
0	1.77586	0.561	0.256	0	diffSPG_1	Cenpe
0	1.77563	0.65	0.284	0	diffSPG_1	Xrn2
0	1.77252	0.271	0.072	0	diffSPG_1	Spcs3
0	1.77247	0.258	0.059	0	diffSPG_1	Kmt5b
0	1.7723	0.49	0.249	0	diffSPG_1	Asna1
0	1.77224	0.337	0.131	0	diffSPG_1	Gtf2h2
0	1.77204	0.451	0.161	0	diffSPG_1	Arid4b
0	1.77168	0.432	0.183	0	diffSPG_1	Prpf6
0	1.76958	0.454	0.167	0	diffSPG_1	Setd5
0	1.76902	0.755	0.459	0	diffSPG_1	Sar1a
0	1.7674	0.257	0.042	0	diffSPG_1	Psme2
0	1.76654	0.396	0.135	0	diffSPG_1	Sars
0	1.76597	0.288	0.093	0	diffSPG_1	Tssc4
0	1.76594	0.96	0.737	0	diffSPG_1	Rps15a
0	1.76591	0.374	0.147	0	diffSPG_1	Nelfa
0	1.7653	0.307	0.098	0	diffSPG_1	Tlk1
0	1.76454	0.43	0.178	0	diffSPG_1	Glyr1
0	1.76402	0.27	0.09	0	diffSPG_1	Usp24
0	1.76306	0.41	0.077	0	diffSPG_1	Psme1
0	1.76118	0.484	0.226	0	diffSPG_1	Mrpl40
0	1.76104	0.458	0.193	0	diffSPG_1	Paics
0	1.76057	0.806	0.481	0	diffSPG_1	Rps15a-ps7
0	1.75754	0.485	0.196	0	diffSPG_1	Uba1
0	1.75585	0.49	0.214	0	diffSPG_1	Rps10-ps2
0	1.75513	0.429	0.18	0	diffSPG_1	Ap2a2
0	1.75444	0.697	0.338	0	diffSPG_1	Mrps22
0	1.75391	0.299	0.079	0	diffSPG_1	Nucb1
0	1.7539	0.456	0.185	0	diffSPG_1	Tgoln1
0	1.75267	0.268	0.079	0	diffSPG_1	Ap1s1
0	1.75255	0.299	0.055	0	diffSPG_1	Zc3h7b
0	1.75152	0.426	0.154	0	diffSPG_1	Paip2b
0	1.75137	0.488	0.204	0	diffSPG_1	Cul4b
0	1.74975	0.463	0.221	0	diffSPG_1	Malsu1
0	1.74803	0.458	0.193	0	diffSPG_1	Tdrkh
0	1.74659	0.259	0.047	0	diffSPG_1	Pgd
0	1.74525	0.414	0.151	0	diffSPG_1	Rere
0	1.74465	0.579	0.269	0	diffSPG_1	Brix1
0	1.74441	0.344	0.117	0	diffSPG_1	Bnip3l
0	1.74174	0.258	0.069	0	diffSPG_1	Twf1
0	1.74088	0.473	0.178	0	diffSPG_1	Capza2
0	1.73975	0.88	0.58	0	diffSPG_1	Gm14586
0	1.73929	0.61	0.323	0	diffSPG_1	Gm10263
0	1.739	0.512	0.257	0	diffSPG_1	Exosc1
0	1.73807	0.454	0.174	0	diffSPG_1	Prpf4b
0	1.73563	0.43	0.188	0	diffSPG_1	Polr2c
0	1.73507	0.987	0.494	0	diffSPG_1	mt-Nd5
0	1.73431	0.598	0.32	0	diffSPG_1	Mcm7
0	1.73426	0.324	0.056	0	diffSPG_1	Atp2b1
0	1.73276	0.254	0.04	0	diffSPG_1	Mfge8
0	1.73122	0.267	0.089	0	diffSPG_1	Tmem208
0	1.72963	0.88	0.513	0	diffSPG_1	Ndufa3
0	1.72947	0.328	0.128	0	diffSPG_1	Cep55
0	1.72934	0.581	0.276	0	diffSPG_1	Smdt1
0	1.729	0.453	0.164	0	diffSPG_1	Atp6v1e1
0	1.72896	0.456	0.217	0	diffSPG_1	Gm12481
0	1.72824	0.335	0.119	0	diffSPG_1	Eif2b1
0	1.72781	0.252	0.056	0	diffSPG_1	Cdc42bpa
0	1.72707	0.277	0.098	0	diffSPG_1	Snx27
0	1.72604	0.49	0.21	0	diffSPG_1	Trappc4
0	1.72599	0.25	0.075	0	diffSPG_1	Rfwd3
0	1.72595	0.265	0.061	0	diffSPG_1	B230219D22Rik
0	1.72559	0.631	0.346	0	diffSPG_1	Rps17
0	1.72536	0.692	0.281	0	diffSPG_1	Snu13
0	1.72513	0.485	0.205	0	diffSPG_1	Spc25
0	1.72403	0.363	0.151	0	diffSPG_1	Ppid
0	1.722	0.342	0.133	0	diffSPG_1	Dpf2
0	1.7212	0.323	0.121	0	diffSPG_1	Cdk2
0	1.7212	0.292	0.071	0	diffSPG_1	Ctnnb1
0	1.72042	0.461	0.183	0	diffSPG_1	Ankrd12
0	1.71917	0.353	0.11	0	diffSPG_1	Ddx43
0	1.71913	0.338	0.108	0	diffSPG_1	Zwint
0	1.71911	0.834	0.532	0	diffSPG_1	Naa38
0	1.71876	0.375	0.156	0	diffSPG_1	Fam98b
0	1.71845	0.289	0.099	0	diffSPG_1	Aaas
0	1.71788	0.444	0.198	0	diffSPG_1	Ppp2r2a
0	1.71762	0.807	0.529	0	diffSPG_1	Atp5c1
0	1.71694	0.298	0.089	0	diffSPG_1	Birc6
0	1.71682	0.297	0.085	0	diffSPG_1	Rbfa
0	1.71637	0.251	0.062	0	diffSPG_1	Parn
0	1.7143	0.356	0.12	0	diffSPG_1	Setd2
0	1.71366	0.408	0.101	0	diffSPG_1	Ssr3
0	1.71217	0.348	0.114	0	diffSPG_1	Stag2
0	1.71181	0.477	0.175	0	diffSPG_1	Hnrnpl
0	1.71074	0.848	0.54	0	diffSPG_1	Ubl5
0	1.71043	0.974	0.681	0	diffSPG_1	Rps14
0	1.71038	0.269	0.089	0	diffSPG_1	Ipo7
0	1.71006	0.956	0.749	0	diffSPG_1	Gm10443
0	1.70947	0.674	0.31	0	diffSPG_1	Romo1
0	1.70884	0.38	0.166	0	diffSPG_1	Poldip3
0	1.70847	0.379	0.142	0	diffSPG_1	Ddx27
0	1.708	0.438	0.191	0	diffSPG_1	Actr6
0	1.70785	0.567	0.271	0	diffSPG_1	Mtrex
0	1.70682	0.879	0.478	0	diffSPG_1	Cox5b
0	1.70671	0.276	0.098	0	diffSPG_1	Rbm18
0	1.70668	0.635	0.342	0	diffSPG_1	Rps18-ps5
0	1.7047	0.251	0.041	0	diffSPG_1	Glud1
0	1.7043	0.284	0.08	0	diffSPG_1	Ube2g1
0	1.7039	0.473	0.214	0	diffSPG_1	Sec31a
0	1.7032	0.271	0.082	0	diffSPG_1	Tomm40
0	1.70255	0.631	0.253	0	diffSPG_1	Ufl1
0	1.70155	0.388	0.078	0	diffSPG_1	Tmem50a
0	1.70037	0.654	0.299	0	diffSPG_1	Snrnp70
0	1.70018	0.276	0.097	0	diffSPG_1	Rc3h2
0	1.69998	0.618	0.3	0	diffSPG_1	Rps19-ps6
0	1.6995	0.421	0.155	0	diffSPG_1	Cep85
0	1.69727	0.321	0.115	0	diffSPG_1	Gatad2b
0	1.69619	0.326	0.082	0	diffSPG_1	Nfx1
0	1.69613	0.957	0.805	0	diffSPG_1	Gm15427
0	1.69562	0.259	0.065	0	diffSPG_1	Cpsf7
0	1.69561	0.625	0.316	0	diffSPG_1	Pfdn6
0	1.69482	0.426	0.166	0	diffSPG_1	Vamp3
0	1.69346	0.541	0.265	0	diffSPG_1	Utp18
0	1.69199	0.433	0.168	0	diffSPG_1	Mtf2
0	1.69123	0.993	0.851	0	diffSPG_1	Cox4i1
0	1.69072	0.347	0.15	0	diffSPG_1	Ptbp1
0	1.69065	0.385	0.166	0	diffSPG_1	Tex14
0	1.69056	0.701	0.362	0	diffSPG_1	Psmc5
0	1.69032	0.424	0.175	0	diffSPG_1	Zmat2
0	1.68958	0.252	0.074	0	diffSPG_1	Bdp1
0	1.6883	0.318	0.087	0	diffSPG_1	Pik3c2a
0	1.68824	0.519	0.215	0	diffSPG_1	Mark3
0	1.68789	0.573	0.218	0	diffSPG_1	1110008P14Rik
0	1.68779	0.293	0.099	0	diffSPG_1	Phf23
0	1.68729	0.457	0.213	0	diffSPG_1	Stub1
0	1.68538	0.325	0.121	0	diffSPG_1	Yy1
0	1.68451	0.458	0.207	0	diffSPG_1	Ndufab1
0	1.68361	0.355	0.135	0	diffSPG_1	Rpl6l
0	1.68352	0.378	0.145	0	diffSPG_1	Pdcd6
0	1.68189	0.939	0.743	0	diffSPG_1	Rpl8
0	1.68099	0.293	0.062	0	diffSPG_1	Cers5
0	1.68073	0.481	0.236	0	diffSPG_1	Mrpl13
0	1.6802	0.353	0.08	0	diffSPG_1	Nfe2l2
0	1.68017	0.482	0.212	0	diffSPG_1	Cltc
0	1.6794	0.681	0.375	0	diffSPG_1	Dnaja2
0	1.67856	0.877	0.51	0	diffSPG_1	Rpl34
0	1.678	0.552	0.261	0	diffSPG_1	Prc1
0	1.67794	0.305	0.115	0	diffSPG_1	Prkcsh
0	1.67736	0.495	0.241	0	diffSPG_1	Appbp2
0	1.67696	0.251	0.077	0	diffSPG_1	Gclc
0	1.67657	0.264	0.073	0	diffSPG_1	Otud5
0	1.67605	0.491	0.229	0	diffSPG_1	Dync1h1
0	1.67605	0.435	0.203	0	diffSPG_1	Copb1
0	1.67522	0.782	0.338	0	diffSPG_1	Arl6ip1
0	1.67428	0.79	0.496	0	diffSPG_1	Lsm4
0	1.67356	0.264	0.084	0	diffSPG_1	Rps16
0	1.6728	0.305	0.108	0	diffSPG_1	Zfp280d
0	1.67107	0.552	0.292	0	diffSPG_1	Fam204a
0	1.67032	0.885	0.482	0	diffSPG_1	Smc1b
0	1.66965	0.307	0.109	0	diffSPG_1	Zmym2
0	1.66861	0.368	0.162	0	diffSPG_1	Taok1
0	1.66804	0.31	0.094	0	diffSPG_1	Atp11b
0	1.66798	0.365	0.142	0	diffSPG_1	Atp2a2
0	1.66769	0.437	0.184	0	diffSPG_1	Nufip2
0	1.66571	0.753	0.413	0	diffSPG_1	Mrpl52
0	1.6656	0.294	0.104	0	diffSPG_1	Rlf
0	1.66366	0.515	0.243	0	diffSPG_1	Phf14
0	1.66333	0.437	0.203	0	diffSPG_1	Chtop
0	1.66322	0.316	0.109	0	diffSPG_1	Sec22b
0	1.66119	0.515	0.244	0	diffSPG_1	Psmb5
0	1.66086	0.254	0.079	0	diffSPG_1	Ddx23
0	1.65998	0.624	0.395	0	diffSPG_1	Snf8
0	1.65977	0.34	0.126	0	diffSPG_1	Ptk2
0	1.6595	0.3	0.081	0	diffSPG_1	Ilk
0	1.65675	0.564	0.229	0	diffSPG_1	Cdca8
0	1.65516	0.464	0.194	0	diffSPG_1	Lrpap1
0	1.65395	0.43	0.203	0	diffSPG_1	Ptpn2
0	1.65161	0.771	0.425	0	diffSPG_1	Rpl34-ps1
0	1.64944	0.37	0.14	0	diffSPG_1	Rev1
0	1.64928	0.545	0.203	0	diffSPG_1	Zfand5
0	1.64867	0.353	0.146	0	diffSPG_1	Nudt16l1
0	1.64728	0.57	0.332	0	diffSPG_1	Acd
0	1.64723	0.885	0.535	0	diffSPG_1	Hnrnpu
0	1.64522	0.594	0.381	0	diffSPG_1	H1f10
0	1.64387	0.632	0.368	0	diffSPG_1	Eif3l
0	1.6431	0.436	0.204	0	diffSPG_1	Rad18
0	1.64266	0.473	0.197	0	diffSPG_1	Tecr
0	1.64248	0.465	0.244	0	diffSPG_1	Oaz1-ps
0	1.64196	0.334	0.11	0	diffSPG_1	BC004004
0	1.64196	0.295	0.09	0	diffSPG_1	Wdr83os
0	1.64151	0.433	0.14	0	diffSPG_1	Arhgdia
0	1.6402	0.38	0.153	0	diffSPG_1	Pak2
0	1.63946	0.436	0.213	0	diffSPG_1	Nudt21
0	1.63937	0.281	0.089	0	diffSPG_1	Chd8
0	1.63838	0.261	0.046	0	diffSPG_1	Psme2b
0	1.63554	0.597	0.251	0	diffSPG_1	Rhoa
0	1.63524	0.391	0.086	0	diffSPG_1	Arpc1b
0	1.63262	0.736	0.387	0	diffSPG_1	Rbm25
0	1.63212	0.585	0.284	0	diffSPG_1	Tm9sf3
0	1.63144	0.282	0.072	0	diffSPG_1	Pak1
0	1.63136	0.428	0.185	0	diffSPG_1	Tardbp
0	1.63043	0.362	0.143	0	diffSPG_1	R3hdm2
0	1.6303	0.889	0.523	0	diffSPG_1	Pdia3
0	1.6297	0.339	0.129	0	diffSPG_1	Tmem123
0	1.62892	0.515	0.249	0	diffSPG_1	Prpf38b
0	1.62761	0.53	0.236	0	diffSPG_1	Ilf2
0	1.62744	0.303	0.11	0	diffSPG_1	Piwil2
0	1.62666	0.39	0.142	0	diffSPG_1	Tcea1-ps1
0	1.6265	0.578	0.314	0	diffSPG_1	Gng5
0	1.62629	0.53	0.262	0	diffSPG_1	Pa2g4
0	1.62586	0.35	0.136	0	diffSPG_1	Rps19bp1
0	1.62566	0.574	0.284	0	diffSPG_1	Timm13
0	1.62511	0.479	0.254	0	diffSPG_1	Ccnb1
0	1.62488	0.735	0.416	0	diffSPG_1	Ubxn1
0	1.62476	0.36	0.152	0	diffSPG_1	Rsbn1l
0	1.62328	0.451	0.187	0	diffSPG_1	Brca2
0	1.62315	0.545	0.164	0	diffSPG_1	Akr1a1
0	1.62243	0.636	0.322	0	diffSPG_1	Vps29
0	1.62076	0.505	0.297	0	diffSPG_1	Rpl38
0	1.61999	0.516	0.276	0	diffSPG_1	Dbf4
0	1.61924	0.594	0.303	0	diffSPG_1	Tbcb
0	1.61845	0.73	0.387	0	diffSPG_1	Ddx24
0	1.61784	0.385	0.14	0	diffSPG_1	Tcea1
0	1.61758	0.563	0.276	0	diffSPG_1	Krtcap2
0	1.61606	0.858	0.442	0	diffSPG_1	Eif5b
0	1.61441	0.653	0.327	0	diffSPG_1	Hpf1
0	1.61396	0.953	0.521	0	diffSPG_1	Mt2
0	1.61318	0.389	0.174	0	diffSPG_1	Pum2
0	1.61218	0.921	0.665	0	diffSPG_1	Gm10269
0	1.6121	0.343	0.142	0	diffSPG_1	Ncapg
0	1.6115	0.479	0.247	0	diffSPG_1	Mrpl38
0	1.60767	0.441	0.176	0	diffSPG_1	Rbm5
0	1.6043	0.384	0.174	0	diffSPG_1	Rpl6
0	1.60401	0.509	0.252	0	diffSPG_1	Pcna
0	1.60383	0.282	0.055	0	diffSPG_1	Dmc1
0	1.60194	0.284	0.075	0	diffSPG_1	Cdk4
0	1.60182	0.362	0.127	0	diffSPG_1	M6pr
0	1.60065	0.408	0.097	0	diffSPG_1	Rpl39
0	1.59949	0.374	0.169	0	diffSPG_1	Ppp4r2
0	1.59851	0.376	0.166	0	diffSPG_1	Tab2
0	1.59721	0.529	0.292	0	diffSPG_1	Rpl27a
0	1.59545	0.902	0.563	0	diffSPG_1	Ywhae
0	1.5948	0.486	0.268	0	diffSPG_1	Ctdspl2
0	1.59434	0.406	0.197	0	diffSPG_1	Cnot7
0	1.5941	0.575	0.267	0	diffSPG_1	Map1lc3b
0	1.59373	0.616	0.313	0	diffSPG_1	Psmd6
0	1.59298	0.462	0.226	0	diffSPG_1	Smndc1
0	1.59216	0.464	0.227	0	diffSPG_1	Maco1
0	1.58979	0.489	0.207	0	diffSPG_1	Tmem59
0	1.58955	0.347	0.09	0	diffSPG_1	Tiparp
0	1.58791	0.386	0.09	0	diffSPG_1	Jak1
0	1.58689	0.358	0.128	0	diffSPG_1	Stk38
0	1.58687	0.418	0.204	0	diffSPG_1	Dnttip1
0	1.58626	0.693	0.428	0	diffSPG_1	Bola2
0	1.58593	0.282	0.076	0	diffSPG_1	Ezh1
0	1.58245	0.418	0.187	0	diffSPG_1	Rapgef6
0	1.58228	0.361	0.131	0	diffSPG_1	Paip1
0	1.58143	0.252	0.066	0	diffSPG_1	Zfas1
0	1.58042	0.313	0.121	0	diffSPG_1	Asz1
0	1.57901	0.537	0.272	0	diffSPG_1	Otud4
0	1.57767	0.602	0.354	0	diffSPG_1	Rpl37a
0	1.57739	0.429	0.186	0	diffSPG_1	Acbd3
0	1.57693	0.503	0.261	0	diffSPG_1	Cox5b-ps
0	1.57673	0.48	0.274	0	diffSPG_1	Rps29
0	1.57415	0.683	0.363	0	diffSPG_1	Rab11a
0	1.57297	0.665	0.342	0	diffSPG_1	Dcun1d5
0	1.57185	0.424	0.198	0	diffSPG_1	Gm12350
0	1.56858	0.63	0.321	0	diffSPG_1	Vapa
0	1.56817	0.831	0.444	0	diffSPG_1	Son
0	1.56719	0.288	0.102	0	diffSPG_1	Pdrg1
0	1.567	0.359	0.143	0	diffSPG_1	Rab7
0	1.5634	0.373	0.111	0	diffSPG_1	Acat1
0	1.56195	0.586	0.312	0	diffSPG_1	Cul1
0	1.56137	0.961	0.746	0	diffSPG_1	Atp5mpl
0	1.5593	0.489	0.086	0	diffSPG_1	Txn1
0	1.55874	0.65	0.417	0	diffSPG_1	Rtf1
0	1.55871	0.486	0.241	0	diffSPG_1	Sdha
0	1.55565	0.91	0.687	0	diffSPG_1	Rpl21
0	1.55399	0.711	0.364	0	diffSPG_1	Tex10
0	1.55367	0.963	0.841	0	diffSPG_1	Rpl18a
0	1.5533	0.525	0.29	0	diffSPG_1	Eif3j2
0	1.55304	0.54	0.271	0	diffSPG_1	Smg1
0	1.55159	0.836	0.56	0	diffSPG_1	Rps23-ps1
0	1.55107	0.419	0.186	0	diffSPG_1	Atp6v1h
0	1.5502	0.286	0.097	0	diffSPG_1	Fmr1nb
0	1.54782	0.433	0.184	0	diffSPG_1	Atad2
0	1.54684	0.477	0.25	0	diffSPG_1	Zfp644
0	1.54278	0.556	0.279	0	diffSPG_1	Erh
0	1.54033	0.43	0.089	0	diffSPG_1	Psap
0	1.53944	0.531	0.263	0	diffSPG_1	Wdr33
0	1.53767	0.643	0.394	0	diffSPG_1	Papola
0	1.53625	0.294	0.098	0	diffSPG_1	Lyst
0	1.53429	0.44	0.22	0	diffSPG_1	Cdc37
0	1.53147	0.453	0.237	0	diffSPG_1	Fam133b
0	1.53065	0.84	0.596	0	diffSPG_1	Rps25
0	1.53011	0.333	0.085	0	diffSPG_1	Dpm3
0	1.52838	0.263	0.078	0	diffSPG_1	Sptlc2
0	1.52682	0.484	0.226	0	diffSPG_1	Cntrl
0	1.52571	0.436	0.202	0	diffSPG_1	Rpl3-ps1
0	1.52512	0.522	0.214	0	diffSPG_1	Npc2
0	1.52022	0.283	0.056	0	diffSPG_1	Acadm
0	1.51995	0.437	0.221	0	diffSPG_1	Suv39h2
0	1.51994	0.35	0.119	0	diffSPG_1	Cyb5r3
0	1.51919	0.573	0.278	0	diffSPG_1	4932438A13Rik
0	1.51691	0.31	0.116	0	diffSPG_1	Adipor2
0	1.51645	0.251	0.08	0	diffSPG_1	Phf20l1
0	1.51046	0.91	0.706	0	diffSPG_1	Rpl38-ps2
0	1.50706	0.653	0.348	0	diffSPG_1	Gm13835
0	1.50381	0.94	0.693	0	diffSPG_1	Gm9794
0	1.50266	0.81	0.428	0	diffSPG_1	Rps4l
0	1.50163	0.471	0.236	0	diffSPG_1	Maf1
0	1.50149	0.505	0.251	0	diffSPG_1	Rab6a
0	1.50128	0.361	0.137	0	diffSPG_1	Cenpq
0	1.49879	0.459	0.207	0	diffSPG_1	Dnajb11
0	1.49384	0.905	0.639	0	diffSPG_1	Rps9
0	1.4912	0.461	0.243	0	diffSPG_1	Rab10
0	1.4907	0.456	0.24	0	diffSPG_1	Zmym4
0	1.4904	0.685	0.379	0	diffSPG_1	Nedd8
0	1.48966	0.618	0.309	0	diffSPG_1	Srsf5
0	1.48629	0.653	0.325	0	diffSPG_1	Canx
0	1.48447	0.432	0.2	0	diffSPG_1	Sdhc
0	1.48284	0.893	0.648	0	diffSPG_1	Rpl18
0	1.48158	0.677	0.423	0	diffSPG_1	Vps13a
0	1.4803	0.402	0.182	0	diffSPG_1	Impdh2-ps
0	1.47925	0.553	0.35	0	diffSPG_1	Nup88
0	1.47908	0.596	0.256	0	diffSPG_1	Ssna1
0	1.47738	0.384	0.154	0	diffSPG_1	Txndc17
0	1.47735	0.998	0.968	0	diffSPG_1	Rpl32
0	1.4758	0.296	0.074	0	diffSPG_1	H1f2
0	1.47412	0.459	0.229	0	diffSPG_1	Uqcrc2
0	1.47339	0.841	0.603	0	diffSPG_1	Gm2000
0	1.47238	0.555	0.314	0	diffSPG_1	Syf2
0	1.47097	0.975	0.842	0	diffSPG_1	Gm3511
0	1.46725	0.311	0.117	0	diffSPG_1	Jmjd1c
0	1.46634	0.764	0.512	0	diffSPG_1	Rpl35
0	1.46535	0.665	0.244	0	diffSPG_1	Tex101
0	1.46503	0.593	0.335	0	diffSPG_1	Yeats4
0	1.46363	0.527	0.225	0	diffSPG_1	Swt1
0	1.45998	0.347	0.136	0	diffSPG_1	Rtn4
0	1.45863	0.53	0.318	0	diffSPG_1	Oip5os1
0	1.45344	0.482	0.271	0	diffSPG_1	Psmd13
0	1.45223	0.702	0.404	0	diffSPG_1	Arf1
0	1.44782	0.658	0.336	0	diffSPG_1	Sf3b1
0	1.44192	0.533	0.299	0	diffSPG_1	Rps6-ps4
0	1.4412	0.599	0.32	0	diffSPG_1	Srsf11
0	1.44118	0.59	0.356	0	diffSPG_1	Gm3699
0	1.44006	0.467	0.253	0	diffSPG_1	Thyn1
0	1.4388	0.601	0.367	0	diffSPG_1	Gpbp1
0	1.43878	0.915	0.641	0	diffSPG_1	Rpl13
0	1.43325	0.662	0.405	0	diffSPG_1	Kif3a
0	1.43312	0.886	0.558	0	diffSPG_1	Atp5b
0	1.43235	0.612	0.327	0	diffSPG_1	Rpn1
0	1.42929	0.512	0.271	0	diffSPG_1	Stip1
0	1.42796	0.822	0.534	0	diffSPG_1	Strbp
0	1.42794	0.76	0.406	0	diffSPG_1	Rab2a
0	1.426	0.63	0.395	0	diffSPG_1	Yme1l1
0	1.4227	0.953	0.543	0	diffSPG_1	Cox6c
0	1.42161	0.466	0.226	0	diffSPG_1	Spats2
0	1.41298	0.492	0.279	0	diffSPG_1	Rnf216
0	1.40557	0.532	0.331	0	diffSPG_1	Rpl18-ps2
0	1.40466	0.731	0.505	0	diffSPG_1	Zc3h15
0	1.40461	0.332	0.102	0	diffSPG_1	Rap1b
0	1.40423	0.772	0.508	0	diffSPG_1	Gm12918
0	1.40419	0.468	0.246	0	diffSPG_1	Akap8l
0	1.39804	0.656	0.428	0	diffSPG_1	Gm13436
0	1.39803	0.41	0.168	0	diffSPG_1	Nae1
0	1.39499	0.538	0.312	0	diffSPG_1	Ncor1
0	1.39263	0.762	0.42	0	diffSPG_1	Atp5d
0	1.3903	0.668	0.4	0	diffSPG_1	Rpl7
0	1.3899	0.495	0.21	0	diffSPG_1	AC149090.1
0	1.38894	0.663	0.345	0	diffSPG_1	Nsrp1
0	1.38638	0.644	0.333	0	diffSPG_1	Prdx5
0	1.38624	0.626	0.375	0	diffSPG_1	Wapl
0	1.38507	0.562	0.314	0	diffSPG_1	Mrfap1
0	1.38387	0.282	0.085	0	diffSPG_1	Cnih4
0	1.38379	0.771	0.418	0	diffSPG_1	Pdcd4
0	1.38281	0.837	0.535	0	diffSPG_1	Atp5j2
0	1.38251	0.394	0.118	0	diffSPG_1	Iqcb1
0	1.38088	0.594	0.338	0	diffSPG_1	Spint2
0	1.37757	0.815	0.509	0	diffSPG_1	Metap2
0	1.37546	0.333	0.116	0	diffSPG_1	Ywhah
0	1.37008	0.464	0.214	0	diffSPG_1	Coprs
0	1.36874	0.539	0.296	0	diffSPG_1	Srpr
0	1.36831	0.693	0.447	0	diffSPG_1	Rpl23
0	1.36471	0.589	0.331	0	diffSPG_1	Psmd12
0	1.36365	0.389	0.101	0	diffSPG_1	Tex12
0	1.36227	0.788	0.443	0	diffSPG_1	Tmem258
0	1.36193	0.743	0.511	0	diffSPG_1	Ubap2l
0	1.36149	0.503	0.283	0	diffSPG_1	Ywhaz
0	1.35851	0.75	0.421	0	diffSPG_1	Ost4
0	1.35838	0.628	0.419	0	diffSPG_1	Chmp4b
0	1.35799	0.526	0.27	0	diffSPG_1	Golgb1
0	1.35322	0.474	0.248	0	diffSPG_1	Bub1
0	1.35236	0.693	0.462	0	diffSPG_1	Polr2i
0	1.35213	0.65	0.368	0	diffSPG_1	D8Ertd738e
0	1.34941	0.336	0.05	0	diffSPG_1	Ehd4
0	1.34897	0.573	0.321	0	diffSPG_1	Fcf1
0	1.34099	0.542	0.279	0	diffSPG_1	Ndufb3
0	1.33329	0.593	0.368	0	diffSPG_1	Chd4
0	1.33187	0.39	0.079	0	diffSPG_1	Cstb
0	1.32866	0.515	0.248	0	diffSPG_1	Atp5g3
0	1.32672	0.478	0.253	0	diffSPG_1	Wnk1
0	1.32569	0.567	0.363	0	diffSPG_1	Nsd2
0	1.32348	0.591	0.321	0	diffSPG_1	Cisd1
0	1.32104	0.483	0.249	0	diffSPG_1	Luc7l2
0	1.317	0.75	0.432	0	diffSPG_1	Gm12338
0	1.31547	0.638	0.365	0	diffSPG_1	Eef1b2
0	1.31433	0.89	0.445	0	diffSPG_1	Calm2
0	1.31166	0.285	0.075	0	diffSPG_1	Rnf130
0	1.30545	0.755	0.5	0	diffSPG_1	Mycbp
0	1.30274	0.585	0.373	0	diffSPG_1	Pdhb
0	1.29961	0.549	0.304	0	diffSPG_1	Kdm1a
0	1.29842	0.632	0.347	0	diffSPG_1	Frg1
0	1.29826	0.837	0.553	0	diffSPG_1	Smc6
0	1.29715	0.565	0.321	0	diffSPG_1	Srp19
0	1.29492	0.481	0.247	0	diffSPG_1	Bms1
0	1.29421	0.755	0.581	0	diffSPG_1	Anapc13
0	1.29204	0.639	0.308	0	diffSPG_1	Tasor2
0	1.28946	0.589	0.318	0	diffSPG_1	Zcrb1
0	1.2866	0.995	0.916	0	diffSPG_1	mt-Rnr1
0	1.28553	0.862	0.581	0	diffSPG_1	Ndufa2
0	1.28299	0.626	0.356	0	diffSPG_1	Ddx46
0	1.2829	0.708	0.529	0	diffSPG_1	Cops6
0	1.27879	0.877	0.481	0	diffSPG_1	Hsp90b1
0	1.27819	0.81	0.44	0	diffSPG_1	Bcas2
0	1.27294	0.723	0.388	0	diffSPG_1	Uqcrb
0	1.27017	0.678	0.444	0	diffSPG_1	Sdhb
0	1.26942	0.788	0.585	0	diffSPG_1	Cct2
0	1.26238	0.745	0.598	0	diffSPG_1	Gm8292
0	1.26149	0.781	0.596	0	diffSPG_1	Atp5o.1
0	1.26123	0.599	0.325	0	diffSPG_1	Sh3bgrl3
0	1.2577	0.764	0.42	0	diffSPG_1	Rnf7
0	1.25765	0.877	0.557	0	diffSPG_1	Hint1
0	1.25445	0.704	0.525	0	diffSPG_1	Eif3a
0	1.25375	0.646	0.435	0	diffSPG_1	Cbx5
0	1.25374	0.73	0.484	0	diffSPG_1	Hspa4
0	1.25222	0.438	0.172	0	diffSPG_1	Cks2
0	1.24782	0.453	0.181	0	diffSPG_1	Ube2t
0	1.24301	0.556	0.326	0	diffSPG_1	Ash2l
0	1.22956	0.664	0.402	0	diffSPG_1	Gas5
0	1.22942	0.876	0.482	0	diffSPG_1	Sem1
0	1.2236	0.498	0.261	0	diffSPG_1	Hnrnph1
0	1.21723	0.698	0.503	0	diffSPG_1	Rps13-ps2
0	1.21631	0.675	0.45	0	diffSPG_1	Ube2j2
0	1.2144	0.955	0.631	0	diffSPG_1	Calr
0	1.21428	0.269	0.073	0	diffSPG_1	Mdh1
0	1.21028	0.604	0.343	0	diffSPG_1	1110004F10Rik
0	1.20908	0.674	0.465	0	diffSPG_1	Dnm1l
0	1.20797	0.364	0.132	0	diffSPG_1	Lamp2
0	1.2077	0.579	0.339	0	diffSPG_1	Snw1
0	1.20718	0.58	0.348	0	diffSPG_1	Acin1
0	1.20665	0.814	0.598	0	diffSPG_1	Eif3g
0	1.20489	0.614	0.354	0	diffSPG_1	Sf3b2
0	1.1997	0.659	0.437	0	diffSPG_1	Aimp1
0	1.18338	0.973	0.892	0	diffSPG_1	Rps24
0	1.18136	0.845	0.622	0	diffSPG_1	Eif3c
0	1.18133	0.568	0.332	0	diffSPG_1	Dazap2
0	1.17938	0.665	0.404	0	diffSPG_1	Ccar1
0	1.17799	0.96	0.819	0	diffSPG_1	Atp5e
0	1.16183	0.618	0.397	0	diffSPG_1	Eif3e
0	1.16132	0.92	0.745	0	diffSPG_1	Gm4149
0	1.16123	0.665	0.437	0	diffSPG_1	Cox7c
0	1.15614	0.624	0.406	0	diffSPG_1	Zranb2
0	1.14257	0.682	0.462	0	diffSPG_1	Usp7
0	1.12535	0.783	0.568	0	diffSPG_1	Psmd4
0	1.12436	0.318	0.078	0	diffSPG_1	Tubb5
0	1.12314	0.318	0.114	0	diffSPG_1	Ptms
0	1.11839	0.951	0.701	0	diffSPG_1	Ddx5
0	1.09725	0.702	0.535	0	diffSPG_1	Rps7-ps3
0	1.09458	0.69	0.123	0	diffSPG_1	Rbbp7
0	1.074	0.634	0.409	0	diffSPG_1	Pcm1
0	1.07243	0.258	0.068	0	diffSPG_1	Cox7b
0	1.06659	0.648	0.382	0	diffSPG_1	Ik
0	1.05623	0.84	0.458	0	diffSPG_1	Srp14
0	1.04339	0.714	0.48	0	diffSPG_1	Arpc2
0	1.04213	0.295	0.096	0	diffSPG_1	Tle5
0	1.02656	0.857	0.369	0	diffSPG_1	Sycp3
0	1.02587	0.747	0.585	0	diffSPG_1	Gm9385
0	1.02023	0.825	0.67	0	diffSPG_1	Eif4g2
0	1.01591	0.896	0.768	0	diffSPG_1	Eif5a
0	1.01558	0.936	0.841	0	diffSPG_1	Rpl26
0	1.01528	0.945	0.53	0	diffSPG_1	Fth1
0	1.01225	0.817	0.696	0	diffSPG_1	Gm10076
0	1.01189	0.791	0.571	0	diffSPG_1	Dnajc2
0	1.00579	0.974	0.872	0	diffSPG_1	Rplp0
0	1.00482	0.873	0.758	0	diffSPG_1	Rpl29
0	0.993245	0.955	0.854	0	diffSPG_1	Rpl37rt
0	0.992801	0.772	0.508	0	diffSPG_1	Cct5
0	0.978926	0.847	0.72	0	diffSPG_1	Rpl37
0	0.976305	0.911	0.84	0	diffSPG_1	Micos10
0	0.971173	0.749	0.585	0	diffSPG_1	Gtf2f1
0	0.968559	0.855	0.472	0	diffSPG_1	Hspa5
0	0.966986	0.733	0.474	0	diffSPG_1	Cct3
0	0.958364	0.69	0.434	0	diffSPG_1	Arpc1a
0	0.954927	0.385	0.134	0	diffSPG_1	Chchd10
0	0.949523	0.852	0.741	0	diffSPG_1	Gm10736
0	0.910704	0.767	0.611	0	diffSPG_1	Tex30
0	0.907085	0.807	0.535	0	diffSPG_1	Atp5j
0	0.891336	0.996	0.938	0	diffSPG_1	Gm14303
0	0.874939	0.808	0.603	0	diffSPG_1	Eif1b
0	0.860065	0.776	0.431	0	diffSPG_1	Psip1
0	0.854022	0.902	0.798	0	diffSPG_1	Ubc
0	0.85077	0.872	0.774	0	diffSPG_1	Ndufa13
0	0.843409	0.965	0.916	0	diffSPG_1	Gm9843
0	0.840224	0.9	0.815	0	diffSPG_1	Eef1a1
0	0.837463	0.943	0.632	0	diffSPG_1	Tuba3a
0	0.823603	0.786	0.586	0	diffSPG_1	Swi5
0	0.814183	0.833	0.478	0	diffSPG_1	Eif2s2
0	0.805267	0.844	0.771	0	diffSPG_1	Csde1
0	0.797019	0.93	0.615	0	diffSPG_1	Hsp90aa1
0	0.78627	0.384	0.12	0	diffSPG_1	Ctsl
0	0.785021	0.78	0.476	0	diffSPG_1	Cct4
0	0.783384	0.899	0.589	0	diffSPG_1	Cox5a
0	0.778833	0.777	0.482	0	diffSPG_1	Brd2
0	0.759086	0.997	0.98	0	diffSPG_1	Rpl41
0	0.745018	0.932	0.886	0	diffSPG_1	Eif5
0	0.650802	0.357	0.078	0	diffSPG_1	Ctsb
0	0.639408	0.946	0.596	0	diffSPG_1	Nasp
0	0.600714	1	0.998	0	diffSPG_1	mt-Rnr2
0	0.586122	0.357	0.099	0	diffSPG_1	Cd81
0	0.465123	0.976	0.819	0	diffSPG_1	Mt1
4.75088e-308	1.35861	0.546	0.35	1.64575e-303	diffSPG_1	Rps25-ps1
1.18964e-307	1.794	0.31	0.124	4.12104e-303	diffSPG_1	Mob1b
1.63068e-307	1.51116	0.358	0.154	5.64885e-303	diffSPG_1	Gm42826
6.78423e-307	1.44222	0.475	0.261	2.35012e-302	diffSPG_1	Ubac1
1.6735e-306	1.44915	0.533	0.339	5.79718e-302	diffSPG_1	Mrpl15
4.43678e-306	1.10042	0.61	0.379	1.53695e-301	diffSPG_1	Arhgap5
6.01128e-306	1.33657	0.486	0.266	2.08237e-301	diffSPG_1	Ebna1bp2
6.33786e-306	1.55153	0.344	0.146	2.1955e-301	diffSPG_1	Imp3
7.10618e-306	1.47137	0.409	0.199	2.46165e-301	diffSPG_1	Ndufa10
7.2902e-306	0.765278	0.877	0.657	2.5254e-301	diffSPG_1	Ndufa7
7.37283e-305	1.63428	0.305	0.118	2.55402e-300	diffSPG_1	Dsn1
1.7957e-303	1.47132	0.469	0.261	6.22048e-299	diffSPG_1	Exoc3
8.64892e-303	1.04726	0.713	0.592	2.99607e-298	diffSPG_1	Cfl2
1.40424e-302	1.65185	0.349	0.151	4.86443e-298	diffSPG_1	Ttc14
1.52488e-301	1.54212	0.359	0.158	5.28233e-297	diffSPG_1	Chd3
4.81076e-301	1.20471	0.406	0.186	1.66649e-296	diffSPG_1	Stk31
1.78663e-300	1.13192	0.665	0.512	6.18905e-296	diffSPG_1	Atp5g1
7.23533e-300	1.57009	0.342	0.146	2.50639e-295	diffSPG_1	Alg13
5.66806e-299	1.71578	0.285	0.107	1.96347e-294	diffSPG_1	Srsf4
1.94943e-298	1.70261	0.284	0.106	6.75301e-294	diffSPG_1	Fibp
5.5293e-297	1.49159	0.423	0.214	1.91541e-292	diffSPG_1	Ramac
7.06377e-297	1.76455	0.265	0.094	2.44696e-292	diffSPG_1	Rybp
7.42805e-297	1.69948	0.251	0.084	2.57315e-292	diffSPG_1	Fech
1.47015e-296	1.42131	0.412	0.199	5.09274e-292	diffSPG_1	Brd8
6.29962e-296	1.63157	0.313	0.126	2.18225e-291	diffSPG_1	Tubg1
1.68603e-294	1.36825	0.473	0.257	5.84058e-290	diffSPG_1	Sf3b5
8.69273e-294	1.63335	0.361	0.166	3.01125e-289	diffSPG_1	Sde2
2.49637e-293	1.59283	0.254	0.087	8.64766e-289	diffSPG_1	Dbnl
3.05497e-293	1.50448	0.36	0.162	1.05827e-288	diffSPG_1	Gm10132
9.32878e-293	1.46497	0.433	0.224	3.23158e-288	diffSPG_1	Pdk3
1.9814e-292	1.49635	0.393	0.188	6.86377e-288	diffSPG_1	Tnrc6c
2.03651e-291	1.43637	0.463	0.259	7.05467e-287	diffSPG_1	Zfp664
5.94419e-291	1.67566	0.455	0.248	2.05913e-286	diffSPG_1	Nusap1
1.25756e-290	1.53549	0.363	0.165	4.35632e-286	diffSPG_1	Emc3
4.99023e-290	0.634275	0.896	0.616	1.72866e-285	diffSPG_1	Atpif1
6.56438e-290	1.63597	0.286	0.109	2.27397e-285	diffSPG_1	Xpo7
1.05292e-289	1.75889	0.285	0.109	3.64742e-285	diffSPG_1	Taf5
1.80737e-289	1.28084	0.559	0.368	6.2609e-285	diffSPG_1	Ensa
2.5849e-289	1.71258	0.321	0.136	8.95437e-285	diffSPG_1	Snrnp25
2.28368e-288	1.50023	0.361	0.165	7.91091e-284	diffSPG_1	Tmpo
9.24454e-288	1.4463	0.363	0.161	3.2024e-283	diffSPG_1	Wwp1
1.07521e-287	1.57718	0.312	0.127	3.72462e-283	diffSPG_1	Rabgap1
1.17417e-287	1.44115	0.462	0.259	4.06743e-283	diffSPG_1	Naxe
7.12934e-287	0.952518	0.712	0.527	2.46967e-282	diffSPG_1	Drap1
1.90467e-286	1.06981	0.668	0.487	6.59798e-282	diffSPG_1	Eif2s1
3.74674e-286	1.5912	0.277	0.103	1.29791e-281	diffSPG_1	Ruvbl1
5.48313e-286	1.69736	0.312	0.13	1.89941e-281	diffSPG_1	Uhrf1
2.5076e-285	1.28547	0.486	0.268	8.68659e-281	diffSPG_1	Rif1
6.67977e-285	1.63902	0.387	0.194	2.31394e-280	diffSPG_1	Akr7a5
6.72376e-285	1.62934	0.38	0.186	2.32918e-280	diffSPG_1	Ppp6c
1.2702e-284	1.63754	0.375	0.181	4.40009e-280	diffSPG_1	Mrpl22
1.49925e-284	0.79456	0.765	0.488	5.19356e-280	diffSPG_1	Psmb6
1.99747e-284	1.65787	0.264	0.095	6.91942e-280	diffSPG_1	Hyou1
3.16946e-284	1.32836	0.527	0.322	1.09793e-279	diffSPG_1	Aurkaip1
3.6588e-284	1.03067	0.568	0.327	1.26744e-279	diffSPG_1	Chic2
1.6119e-283	0.562703	0.773	0.468	5.58377e-279	diffSPG_1	Fyttd1
3.47028e-283	1.55679	0.39	0.191	1.20214e-278	diffSPG_1	Ppp4r3b
7.99021e-282	1.37066	0.458	0.252	2.76789e-277	diffSPG_1	Clns1a
6.64092e-281	1.57028	0.308	0.125	2.30048e-276	diffSPG_1	Insig1
6.90572e-279	1.67129	0.264	0.097	2.39221e-274	diffSPG_1	Orc3
4.18128e-278	1.01709	0.692	0.509	1.44844e-273	diffSPG_1	Atp6v1f
9.45944e-278	1.62495	0.345	0.157	3.27685e-273	diffSPG_1	Exosc9
7.28682e-277	1.25529	0.542	0.344	2.52423e-272	diffSPG_1	Ndufa9
3.65472e-276	1.05517	0.49	0.253	1.26603e-271	diffSPG_1	Uri1
4.78088e-276	1.59363	0.261	0.095	1.65614e-271	diffSPG_1	Kctd20
9.96438e-276	1.50398	0.29	0.113	3.45176e-271	diffSPG_1	Gpcpd1
1.10722e-275	1.64969	0.289	0.115	3.83552e-271	diffSPG_1	Farsa
1.14727e-275	1.5306	0.268	0.098	3.97424e-271	diffSPG_1	Snhg5
1.1521e-275	1.28646	0.512	0.303	3.991e-271	diffSPG_1	Fam162a
2.71406e-275	1.18014	0.633	0.478	9.40176e-271	diffSPG_1	Zfr
2.9811e-275	1.49114	0.28	0.106	1.03268e-270	diffSPG_1	Eml4
9.58675e-275	1.10447	0.487	0.254	3.32094e-270	diffSPG_1	Pbk
1.60675e-274	1.61978	0.318	0.137	5.56596e-270	diffSPG_1	Coq3
1.65456e-274	1.42756	0.266	0.096	5.73157e-270	diffSPG_1	Setdb1
6.12838e-274	1.41804	0.391	0.191	2.12293e-269	diffSPG_1	Smarca4
1.08619e-273	1.34322	0.479	0.275	3.76267e-269	diffSPG_1	Actl6a
1.48674e-273	1.55966	0.28	0.108	5.15022e-269	diffSPG_1	Pgm2l1
3.88698e-273	1.55007	0.428	0.234	1.34649e-268	diffSPG_1	Gid8
3.16192e-272	1.4496	0.399	0.201	1.09532e-267	diffSPG_1	Ilf3
3.77328e-272	1.5467	0.331	0.146	1.3071e-267	diffSPG_1	Utp3
4.4494e-272	1.47178	0.324	0.14	1.54132e-267	diffSPG_1	Atp6v0d1
4.70049e-272	1.57988	0.3	0.123	1.6283e-267	diffSPG_1	Mrpl3
1.24873e-271	1.5644	0.289	0.115	4.32572e-267	diffSPG_1	Mrps10
1.68053e-269	1.20745	0.521	0.312	5.82153e-265	diffSPG_1	Matr3
1.75458e-269	1.57949	0.316	0.136	6.07803e-265	diffSPG_1	Cdk7
3.86476e-269	1.70683	0.303	0.127	1.33879e-264	diffSPG_1	Cebpzos
5.05874e-268	1.70983	0.335	0.155	1.7524e-263	diffSPG_1	Cpsf2
5.93667e-268	1.55839	0.343	0.157	2.05652e-263	diffSPG_1	Tmem70
1.11778e-267	1.66157	0.286	0.115	3.87211e-263	diffSPG_1	Nufip1
2.32982e-267	1.40679	0.459	0.266	8.07072e-263	diffSPG_1	Casc4
4.75552e-267	1.44841	0.412	0.217	1.64736e-262	diffSPG_1	Fbxl5
6.21923e-267	1.64935	0.422	0.229	2.1544e-262	diffSPG_1	Meioc
1.99185e-266	0.978669	0.592	0.368	6.89996e-262	diffSPG_1	Dnaja1
3.7438e-266	1.50779	0.406	0.217	1.29689e-261	diffSPG_1	Gm5805
4.85569e-265	1.47494	0.285	0.111	1.68206e-260	diffSPG_1	Hectd1
5.82471e-265	1.14984	0.368	0.164	2.01774e-260	diffSPG_1	Ccp110
6.60981e-264	1.3401	0.515	0.333	2.2897e-259	diffSPG_1	Fgfr1op
1.40272e-263	1.46305	0.337	0.153	4.85917e-259	diffSPG_1	Ubn1
1.45247e-263	1.14878	0.527	0.312	5.03151e-259	diffSPG_1	Thoc1
5.91346e-263	1.64967	0.257	0.096	2.04848e-258	diffSPG_1	Rxrb
1.84252e-262	1.3028	0.452	0.246	6.38266e-258	diffSPG_1	Timm44
3.92707e-262	1.36681	0.395	0.198	1.36038e-257	diffSPG_1	Srrt
6.62818e-262	0.968366	0.683	0.502	2.29607e-257	diffSPG_1	Ddx1
6.77805e-262	1.62102	0.253	0.094	2.34798e-257	diffSPG_1	Bub1b
8.18539e-262	1.63146	0.316	0.139	2.8355e-257	diffSPG_1	Ufm1
3.65769e-261	1.70371	0.253	0.094	1.26706e-256	diffSPG_1	Blm
9.48571e-260	0.561527	0.881	0.535	3.28595e-255	diffSPG_1	Ndufb1-ps
1.03644e-259	1.28905	0.467	0.266	3.59033e-255	diffSPG_1	Dars
1.17759e-259	1.46513	0.269	0.102	4.07928e-255	diffSPG_1	Leprotl1
3.81819e-259	1.61119	0.299	0.126	1.32266e-254	diffSPG_1	Ppwd1
4.15385e-259	0.82532	0.648	0.402	1.43894e-254	diffSPG_1	Gm12346
4.67507e-259	1.23754	0.44	0.234	1.61949e-254	diffSPG_1	Cep162
2.35643e-258	1.43271	0.334	0.149	8.16291e-254	diffSPG_1	Dnajc19
4.09547e-258	1.45804	0.338	0.155	1.41871e-253	diffSPG_1	Gm10221
8.08155e-258	1.68578	0.281	0.114	2.79953e-253	diffSPG_1	Krr1
5.37091e-257	1.56107	0.359	0.176	1.86054e-252	diffSPG_1	Crnkl1
2.31373e-255	1.41805	0.266	0.101	8.015e-251	diffSPG_1	Kdm2a
4.37549e-255	1.5654	0.372	0.19	1.51571e-250	diffSPG_1	Prpf38a
5.25771e-254	1.11576	0.569	0.382	1.82132e-249	diffSPG_1	Ywhaq
5.90072e-254	1.57725	0.312	0.138	2.04407e-249	diffSPG_1	Copg2
2.61688e-253	1.47966	0.332	0.153	9.06514e-249	diffSPG_1	Ltv1
3.42059e-253	1.24489	0.496	0.306	1.18493e-248	diffSPG_1	Fnbp1l
5.70197e-253	1.57264	0.253	0.095	1.97522e-248	diffSPG_1	Rps15a-ps4
1.10052e-252	1.60517	0.344	0.165	3.81232e-248	diffSPG_1	Ccdc88c
2.15737e-252	2.01447	0.334	0.157	7.47333e-248	diffSPG_1	mt-Nd3
6.59516e-252	1.49389	0.387	0.202	2.28463e-247	diffSPG_1	Nol12
1.95104e-251	0.754583	0.35	0.156	6.75861e-247	diffSPG_1	Slc3a2
5.6463e-250	1.47457	0.35	0.169	1.95594e-245	diffSPG_1	Rbm6
1.86052e-249	1.39954	0.427	0.242	6.44503e-245	diffSPG_1	Ssrp1
4.16083e-249	1.29813	0.411	0.211	1.44135e-244	diffSPG_1	Sdhd
4.04067e-248	1.41623	0.416	0.229	1.39973e-243	diffSPG_1	Cggbp1
8.62792e-248	0.92307	0.432	0.212	2.9888e-243	diffSPG_1	Pcbp1
1.79064e-247	1.40206	0.369	0.185	6.20294e-243	diffSPG_1	Paf1
5.3493e-247	1.65977	0.329	0.156	1.85305e-242	diffSPG_1	Nubp1
5.51986e-247	1.5229	0.259	0.1	1.91213e-242	diffSPG_1	Pip4p1
8.90203e-247	1.29149	0.454	0.263	3.08375e-242	diffSPG_1	Upf2
2.31349e-246	1.62949	0.282	0.117	8.01415e-242	diffSPG_1	Cnot6
3.28148e-246	1.52972	0.346	0.164	1.13674e-241	diffSPG_1	Sgo2a
9.58427e-246	1.58591	0.344	0.168	3.32009e-241	diffSPG_1	Dxo
1.81441e-244	1.4917	0.355	0.176	6.28531e-240	diffSPG_1	Rspry1
2.35095e-244	1.53406	0.373	0.19	8.14391e-240	diffSPG_1	Rad51ap1
7.87029e-244	1.48494	0.262	0.103	2.72635e-239	diffSPG_1	Ciao1
1.3552e-243	1.67032	0.257	0.101	4.69455e-239	diffSPG_1	Tsr3
1.67139e-243	0.510195	0.921	0.737	5.78985e-239	diffSPG_1	Bzw1
1.29819e-242	1.15333	0.546	0.359	4.49704e-238	diffSPG_1	Bud31
1.38457e-242	1.5344	0.403	0.223	4.79628e-238	diffSPG_1	Mrpl37
2.41846e-242	0.588634	0.912	0.879	8.3778e-238	diffSPG_1	Rpl36
5.49387e-242	1.54359	0.358	0.181	1.90313e-237	diffSPG_1	Abhd10
7.86848e-241	1.57098	0.259	0.103	2.72572e-236	diffSPG_1	Rnf214
8.27978e-241	1.573	0.332	0.159	2.8682e-236	diffSPG_1	Gm4786
9.86585e-241	1.30346	0.398	0.211	3.41763e-236	diffSPG_1	Cope
2.85745e-240	0.844256	0.648	0.4	9.89851e-236	diffSPG_1	Tbca
3.23846e-240	0.813529	0.734	0.576	1.12184e-235	diffSPG_1	Rtraf
3.6654e-240	1.51973	0.342	0.165	1.26973e-235	diffSPG_1	Mrps21
3.0652e-239	1.69684	0.261	0.105	1.06181e-234	diffSPG_1	Dnajc24
5.53786e-239	0.751382	0.776	0.658	1.91837e-234	diffSPG_1	Ube2b
3.75492e-238	1.48417	0.386	0.205	1.30074e-233	diffSPG_1	Usp37
7.80972e-238	1.56427	0.332	0.159	2.70536e-233	diffSPG_1	Kif15
2.41369e-237	1.08446	0.613	0.41	8.36126e-233	diffSPG_1	Ckap2l
1.28282e-236	1.20312	0.499	0.316	4.44381e-232	diffSPG_1	Kdm5b
1.87049e-236	1.07188	0.511	0.297	6.47956e-232	diffSPG_1	Tra2b
3.39801e-236	1.55749	0.295	0.128	1.1771e-231	diffSPG_1	Dtd1
5.32129e-236	1.48355	0.386	0.207	1.84335e-231	diffSPG_1	Gcc2
2.22607e-235	1.66504	0.253	0.1	7.71134e-231	diffSPG_1	Rrm2
3.9681e-235	1.5408	0.279	0.118	1.37459e-230	diffSPG_1	Gm12966
7.43402e-235	1.53961	0.358	0.184	2.57522e-230	diffSPG_1	Marchf7
7.96504e-235	0.627837	0.848	0.762	2.75917e-230	diffSPG_1	Snrpd2
2.2591e-234	1.52863	0.324	0.153	7.82573e-230	diffSPG_1	Mkln1
3.86685e-234	0.578384	0.941	0.932	1.33952e-229	diffSPG_1	Tubb4b
6.52441e-234	1.52595	0.282	0.12	2.26012e-229	diffSPG_1	Dip2b
1.26461e-233	1.43265	0.437	0.264	4.38072e-229	diffSPG_1	Get4
2.4832e-233	1.43588	0.332	0.159	8.60205e-229	diffSPG_1	Mbtd1
4.16544e-233	1.34573	0.34	0.16	1.44295e-228	diffSPG_1	Pnisr
1.72186e-232	1.50962	0.324	0.154	5.96468e-228	diffSPG_1	Ddx52
2.04673e-232	1.51894	0.285	0.122	7.09008e-228	diffSPG_1	Mrpl45
2.62303e-232	1.14673	0.524	0.344	9.08643e-228	diffSPG_1	Serf2
3.70233e-232	1.43771	0.325	0.151	1.28252e-227	diffSPG_1	Ufsp2
4.82031e-232	1.32632	0.446	0.267	1.6698e-227	diffSPG_1	Aco2
5.54803e-232	1.50202	0.351	0.178	1.92189e-227	diffSPG_1	Mios
5.79463e-232	1.47937	0.292	0.127	2.00732e-227	diffSPG_1	Sbf1
2.37786e-231	1.1087	0.552	0.38	8.23716e-227	diffSPG_1	Cep295
2.98983e-231	1.17863	0.444	0.25	1.03571e-226	diffSPG_1	1810037I17Rik
5.36253e-230	1.43263	0.325	0.153	1.85763e-225	diffSPG_1	Mrps12
3.2661e-229	1.10741	0.57	0.395	1.13141e-224	diffSPG_1	Ndufaf8
1.44736e-228	1.54402	0.297	0.134	5.0138e-224	diffSPG_1	Ubxn7
3.63808e-228	1.50437	0.425	0.254	1.26027e-223	diffSPG_1	Stam2
2.92661e-227	1.15449	0.302	0.131	1.01381e-222	diffSPG_1	Clk1
4.7455e-227	0.806065	0.657	0.412	1.64389e-222	diffSPG_1	Ctnnbl1
1.3819e-226	0.782418	0.724	0.521	4.78706e-222	diffSPG_1	Zc3h14
2.03799e-226	1.02391	0.579	0.392	7.05981e-222	diffSPG_1	Mrpl35
5.67242e-226	1.54194	0.395	0.228	1.96498e-221	diffSPG_1	Gm14794
1.78189e-225	1.0107	0.563	0.361	6.17265e-221	diffSPG_1	Smc5
4.84577e-225	1.46274	0.289	0.128	1.67862e-220	diffSPG_1	Ythdf2
6.15644e-225	1.18026	0.351	0.166	2.13265e-220	diffSPG_1	Gm23935
1.94453e-224	1.46722	0.267	0.111	6.73606e-220	diffSPG_1	Plekhf2
4.27551e-224	0.796125	0.71	0.499	1.48108e-219	diffSPG_1	Ndufa5
5.62574e-224	1.2486	0.387	0.206	1.94881e-219	diffSPG_1	Arf5
2.67442e-223	1.40303	0.428	0.257	9.26446e-219	diffSPG_1	Rwdd1
5.00369e-223	0.658603	0.821	0.66	1.73333e-218	diffSPG_1	Lamp1
9.34206e-223	0.918266	0.583	0.367	3.23618e-218	diffSPG_1	Ewsr1
2.1496e-222	1.28243	0.448	0.271	7.44644e-218	diffSPG_1	Emc10
2.16127e-222	1.42854	0.418	0.247	7.48686e-218	diffSPG_1	Polr1c
2.22138e-222	1.60125	0.261	0.109	7.69507e-218	diffSPG_1	N4bp2
9.17983e-222	1.53838	0.275	0.119	3.17999e-217	diffSPG_1	Pigt
1.25451e-221	1.55104	0.281	0.125	4.34576e-217	diffSPG_1	Gm10086
1.25922e-221	1.47229	0.254	0.102	4.36206e-217	diffSPG_1	Rrp15
1.19438e-220	1.56712	0.31	0.147	4.13747e-216	diffSPG_1	Tmem126a
2.19769e-220	0.731983	0.658	0.457	7.61301e-216	diffSPG_1	Dpy30
3.25214e-220	1.5082	0.348	0.181	1.12657e-215	diffSPG_1	Mrps25
2.46321e-218	1.52345	0.364	0.196	8.53282e-214	diffSPG_1	Mrps26
2.88301e-218	0.703731	0.665	0.416	9.98703e-214	diffSPG_1	Manf
3.71701e-218	1.57044	0.265	0.114	1.28761e-213	diffSPG_1	Gm7658
4.20315e-218	1.4169	0.41	0.239	1.45601e-213	diffSPG_1	Sfmbt1
7.95486e-218	1.33467	0.438	0.26	2.75564e-213	diffSPG_1	Uchl5
1.33756e-217	1.62035	0.261	0.111	4.63343e-213	diffSPG_1	Ppp6r3
4.21139e-216	1.60539	0.272	0.118	1.45887e-211	diffSPG_1	Tspan33
1.55625e-215	1.0635	0.585	0.431	5.39101e-211	diffSPG_1	Tmed10
7.74853e-215	1.38436	0.373	0.204	2.68417e-210	diffSPG_1	Eif1ad
7.95739e-215	0.664457	0.772	0.571	2.75652e-210	diffSPG_1	Fkbp1a
2.52122e-214	1.29493	0.297	0.134	8.73377e-210	diffSPG_1	Atf4
3.52658e-214	1.4984	0.293	0.135	1.22164e-209	diffSPG_1	Sart1
7.2355e-214	0.863141	0.702	0.596	2.50645e-209	diffSPG_1	Atp5h
3.60024e-213	0.832428	0.649	0.441	1.24716e-208	diffSPG_1	H3f3a
5.21498e-213	1.52797	0.319	0.158	1.80652e-208	diffSPG_1	Polr3e
7.86309e-213	1.28255	0.473	0.298	2.72385e-208	diffSPG_1	Hnrnph3
2.99051e-212	0.917259	0.569	0.365	1.03594e-207	diffSPG_1	Dhx40
4.18501e-212	1.52274	0.269	0.118	1.44973e-207	diffSPG_1	Ggps1
5.83737e-212	1.418	0.326	0.161	2.02212e-207	diffSPG_1	Ankhd1
1.71372e-211	1.31093	0.404	0.236	5.93651e-207	diffSPG_1	Pitpna
7.77136e-211	1.36136	0.385	0.215	2.69208e-206	diffSPG_1	Ascc3
1.85076e-210	1.49055	0.277	0.124	6.41122e-206	diffSPG_1	Trappc1
2.54841e-210	1.1533	0.474	0.294	8.82796e-206	diffSPG_1	Cnot1
4.04851e-210	0.837772	0.722	0.61	1.40245e-205	diffSPG_1	Gm1673
5.94841e-210	0.649902	0.743	0.5	2.06059e-205	diffSPG_1	St13
4.23332e-209	0.840158	0.658	0.467	1.46646e-204	diffSPG_1	Prkar1a
1.65636e-208	1.43427	0.322	0.16	5.73779e-204	diffSPG_1	Rasa1
4.01106e-208	1.60436	0.255	0.109	1.38947e-203	diffSPG_1	Prim2
1.63111e-207	1.05324	0.591	0.448	5.65032e-203	diffSPG_1	Cul5
2.35696e-207	0.906348	0.558	0.35	8.16475e-203	diffSPG_1	Atp6v1d
3.07545e-207	1.50875	0.3	0.143	1.06537e-202	diffSPG_1	Pno1
6.42923e-207	1.07132	0.513	0.326	2.22715e-202	diffSPG_1	Slbp
3.20641e-205	1.47341	0.292	0.136	1.11073e-200	diffSPG_1	Dtl
3.60934e-205	1.3938	0.402	0.237	1.25031e-200	diffSPG_1	Pmpca
6.6703e-205	0.950055	0.613	0.469	2.31066e-200	diffSPG_1	Anapc11
7.95544e-205	1.26974	0.366	0.199	2.75584e-200	diffSPG_1	Gm12174
2.24717e-204	1.6332	0.323	0.168	7.78441e-200	diffSPG_1	Pold2
1.40065e-203	1.07002	0.595	0.456	4.85198e-199	diffSPG_1	Nop14
3.79852e-203	1.26742	0.392	0.222	1.31585e-198	diffSPG_1	Tspan3
4.58866e-203	1.33189	0.26	0.111	1.58956e-198	diffSPG_1	Txndc11
6.94579e-203	1.35075	0.296	0.139	2.40609e-198	diffSPG_1	Bnip2
[truncated: 30,917 more rows]
