# Supplementary material for: Single-cell transcriptome profiling highlights the importance of telocyte, kallikrein genes, and alternative splicing in mouse testes aging
Source: Sci Rep. 2024 Jun 26;14:14795. doi: 10.1038/s41598-024-65710-0 (PMC11208613; doi:10.1038/s41598-024-65710-0)
Supplement: Supplementary file 3 — Supplementary Information 3. [file 41598_2024_65710_MOESM3_ESM.xlsx]

## Sheet: Table S4-Telocyte marker genes
p_val	avg_log2FC	pct.1	pct.2	p_val_adj	cluster	gene
1.47621e-59	1.54365	0.98	0.952	5.11375e-55	T1	Fth1
6.27044e-58	1.60533	0.998	0.996	2.17214e-53	T1	Malat1
9.15e-53	1.71237	0.981	0.947	3.16965e-48	T1	Dcn
1.96346e-48	1.63873	0.958	0.912	6.80163e-44	T1	Gsn
6.68238e-48	1.74862	0.899	0.825	2.31484e-43	T1	Serping1
3.35785e-46	1.56939	0.951	0.934	1.16319e-41	T1	Gstm1
4.20662e-46	1.66817	0.943	0.904	1.45721e-41	T1	Igfbp6
5.99897e-44	1.77264	0.917	0.89	2.0781e-39	T1	Rbbp7
6.66255e-42	1.64009	0.9	0.838	2.30797e-37	T1	Igfbp7
1.14034e-39	1.81558	0.835	0.728	3.95025e-35	T1	Pgrmc1
4.1581e-37	1.75703	0.832	0.75	1.44041e-32	T1	Sparcl1
6.51917e-36	0.996615	1	1	2.2583e-31	T1	mt-Rnr2
1.43644e-35	1.63838	0.847	0.781	4.97599e-31	T1	Fgl2
7.18481e-34	1.56443	0.847	0.807	2.48889e-29	T1	Tmsb4x
2.27873e-33	1.53221	0.838	0.789	7.89373e-29	T1	Sparc
5.51311e-33	1.47551	0.866	0.868	1.9098e-28	T1	Cst3
4.2145e-32	1.49551	0.818	0.789	1.45995e-27	T1	Itm2b
1.0573e-29	1.75242	0.777	0.741	3.66261e-25	T1	Fxyd1
2.41668e-28	1.55391	0.862	0.811	8.37163e-24	T1	Mgp
1.76993e-27	1.41073	0.806	0.833	6.13123e-23	T1	Laptm4a
1.16207e-26	1.61399	0.771	0.724	4.02552e-22	T1	B2m
5.10827e-25	1.72742	0.731	0.68	1.76955e-20	T1	Col1a2
8.78457e-25	0.664209	0.985	0.991	3.04306e-20	T1	mt-Cytb
1.1227e-24	1.68086	0.736	0.658	3.88914e-20	T1	Plpp3
1.53094e-24	1.78433	0.718	0.667	5.30334e-20	T1	Anxa2
5.32387e-24	1.73627	0.794	0.737	1.84424e-19	T1	Jun
1.10934e-23	1.44779	0.76	0.719	3.84286e-19	T1	Gstm2
1.64781e-23	1.80328	0.672	0.535	5.70819e-19	T1	Ctsl
1.79082e-23	0.949575	0.893	0.86	6.2036e-19	T1	mt-Nd5
7.34216e-23	1.68515	0.706	0.649	2.5434e-18	T1	Gnas
1.15671e-22	1.7514	0.699	0.601	4.00695e-18	T1	S100a10
1.7948e-22	1.75569	0.724	0.68	6.21737e-18	T1	Ogn
3.30888e-22	1.54356	0.743	0.671	1.14623e-17	T1	Ahnak
5.28221e-22	0.86978	0.973	0.961	1.82981e-17	T1	mt-Rnr1
7.39796e-22	1.74819	0.735	0.601	2.56273e-17	T1	S100a6
7.43647e-22	1.83187	0.665	0.539	2.57607e-17	T1	Selenop
1.51202e-20	1.5555	0.718	0.675	5.2378e-16	T1	Lrp1
1.85537e-20	1.59715	0.73	0.662	6.42717e-16	T1	Clec3b
2.37963e-20	1.76238	0.67	0.592	8.24329e-16	T1	Cd34
3.24779e-20	1.6029	0.724	0.675	1.12507e-15	T1	Ifitm3
5.60944e-20	1.06844	1	1	1.94317e-15	T1	CT010467.1
7.83141e-20	1.85952	0.67	0.575	2.71288e-15	T1	Htra3
7.99232e-20	1.63929	0.698	0.649	2.76862e-15	T1	Timp2
1.53167e-18	0.889508	0.889	0.925	5.30586e-14	T1	Glul
2.52114e-18	0.81815	0.893	0.925	8.73347e-14	T1	Rplp1
6.07449e-17	1.57219	0.663	0.601	2.10426e-12	T1	Ltbp4
6.23614e-17	1.8835	0.638	0.57	2.16026e-12	T1	Txnip
1.34999e-16	0.407458	0.978	0.969	4.67651e-12	T1	mt-Nd1
1.62021e-16	1.78315	0.609	0.509	5.61258e-12	T1	Igfbp4
1.8814e-16	1.81999	0.611	0.504	6.51735e-12	T1	Vim
2.05743e-16	1.70561	0.675	0.614	7.12713e-12	T1	Cebpd
2.08589e-16	1.65964	0.672	0.605	7.22573e-12	T1	Selenbp1
2.41701e-16	1.75125	0.612	0.509	8.37276e-12	T1	Cd81
2.75273e-16	1.86609	0.582	0.439	9.53574e-12	T1	Cald1
2.96326e-16	1.88255	0.596	0.482	1.0265e-11	T1	Acsbg1
6.81377e-16	1.82381	0.643	0.605	2.36036e-11	T1	Aldh1a1
9.23859e-16	0.809792	0.828	0.803	3.20034e-11	T1	Calr
1.0218e-15	1.64132	0.654	0.61	3.53962e-11	T1	Adamts5
1.03392e-15	1.6737	0.639	0.588	3.58159e-11	T1	S100a11
1.7964e-15	1.37926	0.664	0.566	6.2229e-11	T1	Cyp27a1
1.82943e-15	0.671007	0.881	0.899	6.33733e-11	T1	mt-Nd4
1.91146e-15	0.66131	0.949	0.991	6.62148e-11	T1	Ubb
2.16334e-15	1.82487	0.587	0.474	7.49401e-11	T1	Efemp1
3.75015e-15	1.60927	0.612	0.548	1.29909e-10	T1	Rnase4
4.41454e-15	1.60048	0.624	0.518	1.52924e-10	T1	Ecm1
2.10401e-14	1.48339	0.657	0.618	7.28849e-10	T1	Pltp
2.4639e-14	1.6596	0.705	0.618	8.53521e-10	T1	Fos
3.71573e-14	1.69695	0.683	0.658	1.28717e-09	T1	Junb
8.40102e-14	2.00324	0.547	0.408	2.9102e-09	T1	Cyp26b1
9.90583e-14	1.77107	0.623	0.601	3.43148e-09	T1	Cd200
2.83042e-13	1.67469	0.611	0.535	9.80485e-09	T1	Klf4
3.62193e-13	1.48476	0.755	0.807	1.25467e-08	T1	Apoe
1.19783e-12	1.45746	0.6	0.522	4.14941e-08	T1	Txn1
1.91159e-12	0.84504	0.764	0.763	6.62193e-08	T1	Ddx5
5.1797e-12	1.47531	0.602	0.496	1.7943e-07	T1	Akr1cl
5.83048e-12	1.82559	0.521	0.386	2.01974e-07	T1	Ly6a
7.29133e-12	1.61117	0.558	0.5	2.52579e-07	T1	Slc29a1
8.76447e-12	1.66731	0.568	0.513	3.0361e-07	T1	Slc25a5
1.09677e-11	1.55607	0.593	0.531	3.79932e-07	T1	Bgn
1.29563e-11	1.08799	0.704	0.763	4.48818e-07	T1	Rps9
1.36165e-11	1.38393	0.675	0.706	4.7169e-07	T1	Jund
1.56385e-11	1.62404	0.602	0.509	5.41735e-07	T1	Egr1
1.78315e-11	1.69464	0.591	0.509	6.17701e-07	T1	Klf2
3.43496e-11	1.69215	0.524	0.43	1.1899e-06	T1	Anxa5
3.95414e-11	1.64679	0.558	0.491	1.36975e-06	T1	Vcam1
4.80941e-11	1.66303	0.582	0.513	1.66603e-06	T1	Igf1
5.94889e-11	1.4054	0.587	0.553	2.06076e-06	T1	Sptbn1
6.74708e-11	1.84785	0.495	0.404	2.33726e-06	T1	C1s1
8.25097e-11	1.56791	0.546	0.496	2.85822e-06	T1	Sqstm1
9.24386e-11	1.70657	0.585	0.583	3.20217e-06	T1	Emp3
1.08862e-10	1.76505	0.535	0.43	3.77109e-06	T1	Hes1
1.15951e-10	1.59204	0.541	0.469	4.01667e-06	T1	Gpx1
2.55288e-10	1.75753	0.483	0.355	8.84344e-06	T1	Fabp3
4.8229e-10	1.54306	0.6	0.539	1.6707e-05	T1	Id3
6.26444e-10	0.490969	0.845	0.864	2.17006e-05	T1	mt-Nd2
6.77859e-10	1.54201	0.527	0.452	2.34817e-05	T1	Pmp22
1.06126e-09	1.57871	0.515	0.439	3.67632e-05	T1	Ptms
1.13925e-09	1.72389	0.529	0.469	3.94648e-05	T1	Serpinf1
1.33567e-09	0.330002	0.179	0.447	4.6269e-05	T1	Mcl1
1.4812e-09	0.84053	0.743	0.759	5.13104e-05	T1	Gm15500
1.67086e-09	0.633873	0.779	0.829	5.78803e-05	T1	Rps14
1.83486e-09	1.72931	0.489	0.386	6.35613e-05	T1	Cygb
2.00811e-09	0.277169	0.083	0.25	6.95631e-05	T1	Ccdc186
2.47894e-09	0.942091	0.835	0.908	8.58729e-05	T1	Mt1
3.82904e-09	0.592494	0.72	0.667	0.000132642	T1	Hsp90ab1
4.27969e-09	0.275048	0.121	0.32	0.000148253	T1	Mrps15
4.57026e-09	0.627317	0.719	0.759	0.000158318	T1	Calm1
6.17978e-09	1.41486	0.56	0.531	0.000214074	T1	Tuba1a
7.36314e-09	1.29304	0.578	0.583	0.000255067	T1	Nedd4
7.63728e-09	1.60773	0.517	0.478	0.000264563	T1	Tceal9
1.23265e-08	1.45662	0.534	0.526	0.000427001	T1	Aldh2
1.2701e-08	1.94999	0.516	0.421	0.000439977	T1	Zfp36
2.0234e-08	1.7557	0.47	0.399	0.000700928	T1	Pcolce
2.0639e-08	1.5521	0.51	0.461	0.000714956	T1	Lama2
2.13219e-08	0.73707	0.728	0.759	0.000738611	T1	Rpl4
2.39911e-08	1.87296	0.418	0.303	0.000831074	T1	Ecm2
2.6432e-08	1.78642	0.478	0.443	0.000915633	T1	Cyba
2.97191e-08	1.58839	0.494	0.447	0.0010295	T1	Ifitm2
2.97668e-08	0.277532	0.203	0.474	0.00103115	T1	Cox7a2l
3.39009e-08	1.41308	0.519	0.469	0.00117436	T1	Rps4x
3.56616e-08	1.5484	0.501	0.465	0.00123535	T1	Entpd2
4.04302e-08	1.57958	0.473	0.412	0.00140054	T1	Hmgcs2
6.84799e-08	0.549732	0.771	0.846	0.00237221	T1	Pabpc1
7.54653e-08	1.72096	0.484	0.43	0.00261419	T1	Fhl2
9.43031e-08	1.98717	0.397	0.289	0.00326675	T1	Tcf21
1.01498e-07	1.42926	0.504	0.474	0.00351599	T1	Cd302
1.17476e-07	1.60927	0.466	0.408	0.00406947	T1	Sulf2
1.51371e-07	0.367166	0.185	0.421	0.00524363	T1	Crip2
1.81396e-07	0.923001	0.636	0.675	0.00628376	T1	Pdia3
1.85674e-07	0.376958	0.208	0.469	0.00643192	T1	Tns1
2.10829e-07	0.403436	0.126	0.307	0.00730333	T1	Ehd1
2.38809e-07	0.408478	0.117	0.289	0.00827258	T1	Tnrc6b
2.54668e-07	0.266261	0.184	0.417	0.00882196	T1	Osbpl9
2.71575e-07	0.255575	0.112	0.276	0.00940763	T1	Sf1
2.73648e-07	1.61183	0.466	0.412	0.00947945	T1	Pdpn
2.90604e-07	2.08089	0.399	0.307	0.0100668	T1	Slc38a5
3.19312e-07	1.87478	0.399	0.311	0.0110613	T1	Ly6e
3.958e-07	0.445289	0.121	0.294	0.0137109	T1	Rpl38-ps1
6.48045e-07	0.47897	0.903	0.969	0.0224489	T1	Actb
6.74178e-07	0.354863	0.107	0.263	0.0233542	T1	Ap3b1
6.77241e-07	0.286471	0.147	0.338	0.0234603	T1	Gm3699
8.02416e-07	0.374513	0.119	0.285	0.0277965	T1	Kpna4
1.05246e-06	1.96863	0.378	0.281	0.0364582	T1	Thbd
1.19199e-06	0.304005	0.109	0.263	0.0412919	T1	Smarcc2
1.25945e-06	1.52646	0.475	0.456	0.0436285	T1	Tsc22d1
2.49148e-139	3.93274	0.841	0.037	8.63073e-135	T2	Gm9059
1.24774e-137	3.93592	0.879	0.053	4.32229e-133	T2	Ubqlnl
2.45657e-135	3.73324	0.752	0.018	8.5098e-131	T2	Gm6812
4.36858e-131	3.62454	0.936	0.079	1.51332e-126	T2	1700001K19Rik
3.84807e-129	3.51396	0.86	0.049	1.33301e-124	T2	Acte1
2.57043e-126	3.34951	0.796	0.035	8.90424e-122	T2	1700020G17Rik
3.75368e-126	3.74114	0.86	0.061	1.30031e-121	T2	Ttc24
8.09728e-126	3.70818	0.936	0.103	2.80498e-121	T2	Klk1b8
1.05364e-124	3.60835	0.962	0.126	3.64991e-120	T2	1700031M16Rik
1.19562e-124	3.48593	0.93	0.087	4.14173e-120	T2	Nudt16l2
1.551e-124	3.45463	0.93	0.089	5.37281e-120	T2	Gm6760
6.96188e-124	3.37237	0.904	0.073	2.41166e-119	T2	4930570D08Rik
9.17772e-124	3.79807	0.911	0.095	3.17926e-119	T2	1700034E13Rik
1.10717e-123	3.54963	0.911	0.083	3.83536e-119	T2	1700095K22Rik
1.52727e-123	3.50072	0.873	0.066	5.2906e-119	T2	1700009J07Rik
5.52093e-123	3.32634	0.873	0.059	1.9125e-118	T2	2810408A11Rik
6.54706e-123	3.35052	0.745	0.029	2.26797e-118	T2	1700020N15Rik
9.23923e-122	3.61112	0.949	0.135	3.20056e-117	T2	H2al2a
2.72475e-121	3.3213	0.726	0.025	9.43881e-117	T2	Gm11634
2.82464e-121	3.69217	0.949	0.125	9.78482e-117	T2	Fam71f2
3.8974e-121	3.30078	0.815	0.047	1.3501e-116	T2	Gm5767
6.20737e-120	3.30877	0.834	0.055	2.15029e-115	T2	Gm5893
1.13178e-119	3.33691	0.975	0.129	3.9206e-115	T2	Spata18
1.57537e-119	3.75147	0.936	0.13	5.45724e-115	T2	Tex35
1.90147e-119	3.60502	0.936	0.125	6.58688e-115	T2	4930544D05Rik
1.28711e-118	3.71319	0.968	0.161	4.45867e-114	T2	Ccdc54
1.45177e-118	3.44388	0.955	0.128	5.02907e-114	T2	Tssk6
3.54278e-118	3.55163	0.943	0.129	1.22726e-113	T2	1700001C19Rik
1.63523e-117	3.40824	0.975	0.141	5.66458e-113	T2	Lelp1
2.32087e-117	3.58249	0.949	0.146	8.03971e-113	T2	H2bl1
2.58508e-117	3.29727	0.847	0.061	8.95499e-113	T2	Ppp2r2b
2.77064e-117	3.57084	0.943	0.123	9.59776e-113	T2	Tppp2
1.02977e-116	3.64912	0.968	0.17	3.56723e-112	T2	1700016H13Rik
1.30199e-116	3.71171	0.955	0.151	4.51024e-112	T2	Dnajb8
1.47647e-116	3.66651	0.898	0.104	5.11464e-112	T2	Tssk3
1.72805e-116	2.95626	0.796	0.045	5.98613e-112	T2	St6galnac2.1
3.7998e-116	3.05964	0.86	0.064	1.31629e-111	T2	Actg2
4.86694e-116	3.22388	0.911	0.093	1.68596e-111	T2	1700031P21Rik
8.02849e-116	3.73706	0.968	0.187	2.78115e-111	T2	Iqcf2
1.19677e-115	3.10986	0.834	0.058	4.14572e-111	T2	Ccsap
4.14877e-115	3.11359	0.745	0.035	1.43718e-110	T2	Actl11
4.3345e-115	3.39055	0.917	0.099	1.50152e-110	T2	Cst8
1.15866e-114	3.36049	0.86	0.074	4.01373e-110	T2	Tlcd4
6.38163e-114	3.22063	0.783	0.047	2.21066e-109	T2	BC061195
1.13492e-113	3.73794	0.955	0.168	3.93147e-109	T2	Iqcf4
1.91899e-113	3.45961	0.873	0.089	6.64757e-109	T2	4930503B20Rik
1.93613e-113	3.47333	0.917	0.119	6.70696e-109	T2	Ms4a5
3.77382e-113	3.48843	0.975	0.17	1.30729e-108	T2	Ubl4b
3.89637e-113	3.44199	0.924	0.127	1.34974e-108	T2	Cdrt4
4.41093e-113	2.94469	0.815	0.054	1.52799e-108	T2	Prr30
5.70489e-113	3.3662	0.885	0.091	1.97623e-108	T2	4930571K23Rik
6.67378e-113	3.63298	0.943	0.155	2.31186e-108	T2	1700016P04Rik
1.34273e-112	3.23903	0.962	0.145	4.65136e-108	T2	Cby2
1.43465e-112	3.6289	0.968	0.185	4.96978e-108	T2	Spem1
4.27184e-112	3.10984	0.815	0.057	1.47981e-107	T2	Spatc1
7.54499e-112	3.33125	0.943	0.139	2.61366e-107	T2	Sh3rf2
2.23425e-111	3.2366	0.611	0.013	7.73968e-107	T2	1700008B11Rik
2.24603e-111	3.25452	0.93	0.114	7.78047e-107	T2	Ak1
4.5695e-111	3.05765	0.809	0.056	1.58292e-106	T2	4930500H12Rik
4.73691e-111	2.97674	0.79	0.049	1.64091e-106	T2	1700029B22Rik
7.59835e-111	2.95618	0.898	0.086	2.63215e-106	T2	Lrrc57
7.78448e-111	3.30423	0.783	0.053	2.69662e-106	T2	Defb33
9.84994e-111	3.20317	0.783	0.05	3.41212e-106	T2	Spem2
2.4399e-110	3.19742	0.86	0.075	8.45204e-106	T2	4930471G03Rik
4.02483e-110	3.333	0.892	0.099	1.39424e-105	T2	Iqcf5
4.24669e-110	3.1735	0.924	0.111	1.4711e-105	T2	H2ap
1.23715e-109	3.09927	0.707	0.032	4.28562e-105	T2	1700008P02Rik
2.21956e-109	3.18705	0.72	0.035	7.68878e-105	T2	1700020A23Rik
3.57411e-109	3.07694	0.911	0.099	1.23811e-104	T2	Car2
3.69112e-109	2.95302	0.93	0.106	1.27864e-104	T2	Atp1a4
3.97643e-109	3.28152	0.911	0.119	1.37747e-104	T2	Fam187b
6.52128e-109	3.36471	0.962	0.166	2.25904e-104	T2	AI507597
8.85593e-109	2.92196	0.873	0.08	3.06778e-104	T2	Stat4
1.591e-108	2.96939	0.873	0.08	5.51139e-104	T2	Oxct2a
3.0716e-108	3.62303	0.968	0.211	1.06403e-103	T2	Spata3
3.54637e-108	3.292	0.955	0.182	1.2285e-103	T2	Znrf4
3.75139e-108	3.25531	0.898	0.111	1.29952e-103	T2	Pkib
6.8633e-108	3.06694	0.975	0.173	2.37752e-103	T2	Lrrc18
1.05966e-107	3.16061	0.924	0.127	3.67076e-103	T2	Fam205c
1.108e-107	3.54555	0.79	0.065	3.83824e-103	T2	Cstl1
1.10953e-107	2.79752	0.752	0.043	3.84351e-103	T2	Skp2
2.28409e-107	2.98642	0.879	0.087	7.9123e-103	T2	Pdzk1
3.74586e-107	3.29989	0.949	0.177	1.2976e-102	T2	Otub2
4.62014e-107	2.8236	0.828	0.065	1.60046e-102	T2	Tes3-ps
5.10477e-107	2.9914	0.898	0.098	1.76834e-102	T2	Tmem247
8.37486e-107	3.06861	0.701	0.034	2.90113e-102	T2	Fabp12
1.0923e-106	3.18748	0.93	0.13	3.78384e-102	T2	Wbscr25
1.76149e-106	2.99827	0.764	0.051	6.10197e-102	T2	Gm14773
2.61304e-106	3.19355	0.949	0.169	9.05183e-102	T2	1700029H14Rik
3.08015e-106	2.69642	0.796	0.056	1.067e-101	T2	Gm15756
4.12024e-106	3.13914	0.65	0.024	1.42729e-101	T2	Cyp2a12
4.75319e-106	3.30983	0.955	0.167	1.64655e-101	T2	1700009N14Rik
7.92183e-106	3.21024	0.866	0.096	2.7442e-101	T2	4921507P07Rik
1.01068e-105	3.01336	0.917	0.115	3.50108e-101	T2	Tmsb15a
1.14533e-105	3.00367	0.847	0.078	3.96753e-101	T2	Proca1
1.46264e-105	3.24038	0.669	0.029	5.06673e-101	T2	4930527E20Rik
1.61208e-105	3.13528	0.847	0.087	5.58442e-101	T2	Tctex1d1
2.42901e-105	2.87111	0.732	0.043	8.41433e-101	T2	Azin2
3.17995e-105	2.91568	0.694	0.033	1.10157e-100	T2	Klk1b26
3.53206e-105	3.02594	0.822	0.071	1.22354e-100	T2	Slfnl1
5.45708e-105	3.10766	0.834	0.077	1.89039e-100	T2	Smim23
5.86113e-105	3.10502	0.656	0.026	2.03035e-100	T2	Gm14285
6.17009e-105	2.82667	0.631	0.021	2.13738e-100	T2	Zdhhc25
1.14442e-104	3.32448	0.713	0.041	3.96439e-100	T2	1700084M14Rik
1.3005e-104	3.15003	0.917	0.142	4.50505e-100	T2	Dnajc5b
1.67455e-104	3.35845	0.847	0.088	5.80082e-100	T2	1700017L05Rik
2.05461e-104	2.91704	0.904	0.105	7.11736e-100	T2	Akap1
2.29964e-104	3.51783	0.994	0.288	7.96619e-100	T2	Cabs1
2.58587e-104	3.03874	0.866	0.089	8.95771e-100	T2	Bcl2l14
2.73917e-104	2.97525	0.707	0.038	9.48876e-100	T2	1700120K04Rik
2.81024e-104	3.08992	0.682	0.033	9.73495e-100	T2	Itpr3os
2.83947e-104	3.27673	0.943	0.161	9.83622e-100	T2	Nt5c1b
4.03614e-104	2.93321	0.732	0.045	1.39816e-99	T2	1700003E24Rik
1.02558e-103	3.72819	0.994	0.306	3.55271e-99	T2	1700015G11Rik
3.10826e-103	3.12167	0.943	0.165	1.07673e-98	T2	1700019D03Rik
3.61556e-103	2.85514	0.86	0.083	1.25247e-98	T2	Csnka2ip
3.93799e-103	3.09297	0.637	0.024	1.36416e-98	T2	Gm16279
9.74524e-103	2.88652	0.796	0.066	3.37585e-98	T2	Kif2c
1.54711e-102	3.52699	0.987	0.294	5.35936e-98	T2	Akap4
1.55599e-102	3.02779	0.662	0.03	5.39012e-98	T2	1700084D21Rik
1.65616e-102	3.04098	0.949	0.169	5.73711e-98	T2	1110017D15Rik
1.82417e-102	2.86337	0.72	0.042	6.3191e-98	T2	Tmem270
2.64104e-102	3.18072	0.968	0.206	9.14882e-98	T2	Cdiptos
2.95896e-102	3.05053	0.924	0.138	1.02501e-97	T2	Fam71d
5.88286e-102	2.8497	0.694	0.037	2.03788e-97	T2	1700031F10Rik
6.02869e-102	3.33344	0.968	0.239	2.0884e-97	T2	Fam71e1
7.91126e-102	2.6765	0.745	0.048	2.74054e-97	T2	Ccdc169
1.20662e-101	3.11185	0.758	0.057	4.17985e-97	T2	Bpifa3
1.29535e-101	3.0608	0.834	0.086	4.48722e-97	T2	Oxct2b
2.55884e-101	2.76178	0.834	0.078	8.86407e-97	T2	Morn3
6.06051e-101	3.16745	0.783	0.067	2.09942e-96	T2	Hmgb1-rs17
1.59555e-100	3.21706	0.975	0.233	5.52713e-96	T2	2610318N02Rik
6.06661e-100	2.91112	0.866	0.095	2.10154e-95	T2	BB014433
6.17198e-100	3.1032	0.567	0.014	2.13803e-95	T2	Rundc3a
1.17502e-99	2.86819	0.701	0.041	4.07037e-95	T2	Retreg1
1.18193e-99	3.05969	0.726	0.049	4.09433e-95	T2	Fscn3
1.50396e-99	2.92731	0.854	0.09	5.20988e-95	T2	Prkar2a
1.65428e-99	3.14571	0.51	0.005	5.73058e-95	T2	Gm614
1.7005e-99	3.33535	0.917	0.165	5.89071e-95	T2	Txndc2
1.95726e-99	2.95795	0.828	0.086	6.78016e-95	T2	Rnf133
2.81533e-99	3.05064	0.624	0.025	9.75259e-95	T2	Klk1b9
4.38353e-99	2.67141	0.904	0.109	1.5185e-94	T2	Stard10
4.46608e-99	3.19377	0.758	0.061	1.54709e-94	T2	Gm5941
5.25825e-99	2.91973	0.688	0.04	1.82151e-94	T2	Gm7008
6.42512e-99	3.69514	0.962	0.263	2.22572e-94	T2	Paqr5
6.71655e-99	2.84872	0.854	0.091	2.32668e-94	T2	4430402I18Rik
1.00228e-98	3.50518	0.968	0.278	3.472e-94	T2	4933411K16Rik
1.1248e-98	3.52928	0.981	0.335	3.89642e-94	T2	Prm3
2.28283e-98	3.24969	0.93	0.193	7.90795e-94	T2	1700001O22Rik
3.17511e-98	3.52276	1	0.353	1.09989e-93	T2	Gapdhs
3.65579e-98	2.85316	0.866	0.101	1.2664e-93	T2	4933402J07Rik
5.50112e-98	2.93839	0.854	0.106	1.90564e-93	T2	1700092M07Rik
5.94078e-98	2.74283	0.777	0.063	2.05794e-93	T2	1700034I23Rik
6.48077e-98	3.1082	0.955	0.208	2.245e-93	T2	Lrrc51
6.96406e-98	2.83214	0.675	0.038	2.41242e-93	T2	4930442L01Rik
9.25879e-98	2.81955	0.771	0.063	3.20734e-93	T2	Izumo2
1.1288e-97	2.65712	0.675	0.037	3.91029e-93	T2	Vsig1
1.44201e-97	3.40425	0.987	0.337	4.99526e-93	T2	Spz1
1.59501e-97	2.99261	0.879	0.105	5.52528e-93	T2	Reep6
2.50183e-97	2.94009	0.885	0.113	8.66659e-93	T2	BC106175
3.21642e-97	3.02261	0.911	0.151	1.1142e-92	T2	1700012A03Rik
4.80937e-97	2.62805	0.758	0.058	1.66601e-92	T2	BC048671
4.88962e-97	2.68195	0.79	0.07	1.69381e-92	T2	Vwa3b
5.7975e-97	3.03515	0.809	0.083	2.00831e-92	T2	Asb17
7.3868e-97	3.06454	0.936	0.197	2.55886e-92	T2	Tmem53
1.18139e-96	2.7988	0.949	0.17	4.09245e-92	T2	Tsks
1.39799e-96	2.67056	0.86	0.094	4.84276e-92	T2	Ankef1
2.31711e-96	2.67855	0.662	0.037	8.02668e-92	T2	Prkcd
2.50746e-96	3.51135	1	0.385	8.68608e-92	T2	Gm9999
2.5445e-96	2.74392	0.828	0.085	8.81439e-92	T2	1700042G07Rik
2.75269e-96	3.59584	0.994	0.401	9.53559e-92	T2	Gsg1
3.04114e-96	2.65088	0.745	0.057	1.05348e-91	T2	Wdr64
6.71373e-96	2.82493	0.58	0.019	2.3257e-91	T2	C030037D09Rik
9.67696e-96	2.75053	0.713	0.051	3.35219e-91	T2	Knstrn
1.00105e-95	2.76655	0.72	0.05	3.46775e-91	T2	Plcz1
1.133e-95	2.98331	0.618	0.027	3.92483e-91	T2	Lemd1
1.33396e-95	2.62797	0.605	0.024	4.62098e-91	T2	Gm6960
1.56379e-95	3.50771	0.669	0.043	5.41712e-91	T2	Ppp1r2-ps7
1.69866e-95	2.91473	0.599	0.023	5.88434e-91	T2	Gm30409
1.96578e-95	3.85935	1	0.451	6.80966e-91	T2	1700027A15Rik
2.2122e-95	2.90228	0.885	0.121	7.66329e-91	T2	Actl9
6.77536e-95	2.65211	0.624	0.029	2.34705e-90	T2	Clmn
6.85438e-95	2.96239	0.943	0.222	2.37443e-90	T2	Irgc1
7.15873e-95	3.07377	0.949	0.222	2.47985e-90	T2	1700013G24Rik
1.02759e-94	2.51656	0.669	0.038	3.55968e-90	T2	Cdc14a
1.98972e-94	2.98365	0.592	0.023	6.8926e-90	T2	Rsf1os1
2.37446e-94	2.85382	0.573	0.019	8.22537e-90	T2	Gm5901
2.78972e-94	2.69213	0.879	0.115	9.66388e-90	T2	Tex48
4.17435e-94	2.66468	0.866	0.104	1.44604e-89	T2	Chl1
5.89441e-94	2.97907	0.662	0.04	2.04188e-89	T2	Gm34662
7.26499e-94	2.47366	0.879	0.102	2.51667e-89	T2	Ubqln3
8.805e-94	2.79247	0.892	0.128	3.05014e-89	T2	Habp4
1.32095e-93	2.56106	0.809	0.08	4.57592e-89	T2	Fam243
1.38435e-93	2.59718	0.777	0.069	4.79552e-89	T2	Lipe
1.92678e-93	2.97697	0.567	0.019	6.67457e-89	T2	Ppp1r2-ps9
6.75964e-93	2.64664	0.854	0.101	2.34161e-88	T2	Ms4a14
7.59624e-93	2.7476	0.936	0.16	2.63141e-88	T2	Spaca9
8.22526e-93	2.76078	0.847	0.098	2.84931e-88	T2	Vasp
8.33208e-93	2.51425	0.669	0.04	2.88632e-88	T2	Fam166a
9.5687e-93	3.06024	0.994	0.357	3.31469e-88	T2	Mlf1
9.71044e-93	2.69322	0.955	0.175	3.36379e-88	T2	Hook1
1.13313e-92	2.90051	0.567	0.019	3.92527e-88	T2	1700096J18Rik
1.28618e-92	2.5133	0.745	0.058	4.45544e-88	T2	Fscb
2.43232e-92	2.96325	0.631	0.033	8.4258e-88	T2	1700034G24Rik
2.90821e-92	2.83589	0.936	0.19	1.00743e-87	T2	Spata20
3.26249e-92	3.21792	0.854	0.134	1.13016e-87	T2	Tfam
5.34972e-92	2.7147	0.822	0.089	1.8532e-87	T2	Aldoart2
9.59909e-92	3.03264	0.522	0.013	3.32522e-87	T2	Slfn5os
1.80055e-91	2.35608	0.822	0.082	6.23728e-87	T2	Smkr-ps
1.9198e-91	2.99958	0.548	0.017	6.65039e-87	T2	Gm15350
2.04064e-91	2.67692	0.618	0.031	7.06897e-87	T2	Cby3
2.13815e-91	2.56628	0.783	0.074	7.40678e-87	T2	Rangap1
3.17633e-91	2.49642	0.841	0.095	1.10031e-86	T2	Lrrc28
4.63521e-91	2.95867	0.987	0.351	1.60568e-86	T2	Spata6
1.06896e-90	2.92342	0.949	0.241	3.70297e-86	T2	Ube2j1
1.27429e-90	2.77817	0.879	0.122	4.41426e-86	T2	Osbp2
1.31985e-90	2.89349	0.962	0.242	4.57209e-86	T2	Pgk2
1.61179e-90	2.88846	0.586	0.025	5.58339e-86	T2	Zcchc13
2.13889e-90	2.56576	0.732	0.059	7.40932e-86	T2	Tbc1d21
2.36373e-90	2.88888	0.904	0.169	8.1882e-86	T2	Gstt4
2.53557e-90	2.92075	0.917	0.176	8.78348e-86	T2	St6galnac2
2.55272e-90	2.74366	0.924	0.168	8.84289e-86	T2	Tsacc
3.20343e-90	2.54419	0.662	0.042	1.1097e-85	T2	Prkcq
3.87309e-90	2.84147	0.962	0.272	1.34168e-85	T2	1700003F12Rik
4.28642e-90	2.7709	0.866	0.122	1.48486e-85	T2	Ift172
5.42326e-90	2.56626	0.879	0.115	1.87867e-85	T2	Rnf38
6.28049e-90	2.66017	0.879	0.115	2.17563e-85	T2	Acsl1
6.79395e-90	2.76674	0.675	0.049	2.35349e-85	T2	Gm4419
1.35763e-89	2.81376	0.58	0.025	4.70295e-85	T2	Lexm
1.64506e-89	2.50734	0.637	0.037	5.69866e-85	T2	BC048507
2.90741e-89	2.53257	0.764	0.071	1.00715e-84	T2	4930505A04Rik
4.27278e-89	2.65286	0.847	0.106	1.48013e-84	T2	Ube2n-ps1
4.4358e-89	2.56263	0.828	0.094	1.53661e-84	T2	Tbc1d20
4.92373e-89	2.4696	0.631	0.035	1.70563e-84	T2	Lrrc74a
5.02437e-89	2.57056	0.631	0.035	1.74049e-84	T2	Iqcn
6.58904e-89	2.88834	0.924	0.19	2.28251e-84	T2	Ccdc91
7.3881e-89	2.93908	0.516	0.014	2.55931e-84	T2	Tex55
7.67983e-89	3.01513	0.968	0.293	2.66037e-84	T2	Clpb
1.05175e-88	3.57904	1	0.637	3.64338e-84	T2	Oaz3
1.8842e-88	2.74175	0.522	0.015	6.52707e-84	T2	4930567H12Rik
2.88594e-88	2.52568	0.561	0.022	9.99719e-84	T2	Ppm1j
3.31108e-88	2.3334	0.669	0.045	1.14699e-83	T2	AF366264
3.49316e-88	3.87661	1	0.945	1.21007e-83	T2	Prm2
3.6613e-88	2.41583	0.752	0.067	1.26831e-83	T2	4921539E11Rik
4.18583e-88	3.29288	0.994	0.53	1.45001e-83	T2	Dbil5
5.53533e-88	2.68672	0.79	0.086	1.9175e-83	T2	Stk35
5.71016e-88	2.61513	0.847	0.107	1.97806e-83	T2	1700013F07Rik
5.871e-88	2.46374	0.783	0.079	2.03377e-83	T2	Lrrc8b
6.75578e-88	3.54398	1	0.731	2.34027e-83	T2	Smcp
9.3579e-88	2.55793	0.58	0.026	3.24167e-83	T2	Arl9
1.28987e-87	2.70657	0.924	0.162	4.46823e-83	T2	Tssk2
1.33042e-87	3.00942	0.873	0.147	4.60869e-83	T2	Actrt2
1.56567e-87	2.65487	0.917	0.162	5.42364e-83	T2	Nupr1l
1.59269e-87	2.47683	0.605	0.032	5.51725e-83	T2	Gm47819
2.38469e-87	2.61085	0.783	0.08	8.26081e-83	T2	Hspa1l
2.92549e-87	2.85615	0.567	0.025	1.01342e-82	T2	Slc25a37
5.5585e-87	2.77617	0.605	0.033	1.92552e-82	T2	Tuba4a
5.80059e-87	2.7871	1	0.427	2.00938e-82	T2	Spa17
1.25425e-86	2.86231	0.465	0.007	4.34483e-82	T2	Tex13a
1.61103e-86	2.4139	0.777	0.08	5.58078e-82	T2	Ubxn11
3.30519e-86	2.64642	0.631	0.04	1.14495e-81	T2	Thegl
3.69784e-86	2.39015	0.694	0.055	1.28097e-81	T2	Igf2bp3
4.27298e-86	3.49084	0.892	0.189	1.4802e-81	T2	1700019M22Rik
4.50749e-86	2.72532	0.917	0.181	1.56144e-81	T2	Csnk1g2
5.87966e-86	2.65134	0.535	0.019	2.03677e-81	T2	Gm11780
7.2088e-86	2.51498	0.586	0.03	2.4972e-81	T2	C230038L03Rik
7.82734e-86	2.41744	0.771	0.079	2.71147e-81	T2	Ccdc57
1.36587e-85	3.27278	0.611	0.039	4.73151e-81	T2	Prss58
3.92609e-85	2.5155	0.879	0.128	1.36004e-80	T2	Cep85l
4.28271e-85	2.49578	0.796	0.09	1.48357e-80	T2	Mllt11
4.33482e-85	2.78041	1	0.559	1.50163e-80	T2	Odf2
5.04441e-85	2.38385	0.688	0.054	1.74743e-80	T2	Capza3
5.25147e-85	2.35847	0.656	0.047	1.81916e-80	T2	Gm9795
6.00332e-85	2.66091	0.567	0.027	2.07961e-80	T2	Cfap97d1
8.37003e-85	2.73141	0.573	0.029	2.89946e-80	T2	Tex46
8.84328e-85	2.45377	0.854	0.113	3.0634e-80	T2	Spata7
1.89696e-84	2.22148	0.637	0.041	6.57126e-80	T2	Mical3
2.6448e-84	2.45439	0.618	0.038	9.16186e-80	T2	Acsbg2
3.00382e-84	2.45114	0.72	0.066	1.04055e-79	T2	Agpat2
4.40544e-84	2.68844	0.834	0.12	1.52609e-79	T2	Rbm4b
4.68281e-84	3.25398	0.707	0.077	1.62217e-79	T2	1700010D01Rik
6.16728e-84	2.84394	0.924	0.233	2.13641e-79	T2	H1f7
6.40967e-84	2.37986	0.739	0.071	2.22037e-79	T2	Ddi1
6.48809e-84	2.45389	0.86	0.117	2.24754e-79	T2	Dcun1d1
8.76223e-84	2.50351	0.72	0.069	3.03532e-79	T2	4921536K21Rik
9.50405e-84	3.08021	0.841	0.142	3.2923e-79	T2	Iqcf1
1.38852e-83	3.26859	0.777	0.118	4.80997e-79	T2	Tex37
1.85852e-83	2.55548	0.541	0.023	6.43808e-79	T2	Fam122c
2.78948e-83	2.47482	0.803	0.096	9.66304e-79	T2	Lpin1
3.71932e-83	2.60559	0.949	0.242	1.28841e-78	T2	Pmfbp1
6.52921e-83	2.66548	0.968	0.301	2.26179e-78	T2	Rnf138
8.33806e-83	2.42678	0.675	0.056	2.88839e-78	T2	BC049715
1.10475e-82	2.7701	0.936	0.263	3.82698e-78	T2	Psmf1
2.01496e-82	2.45943	0.701	0.062	6.98003e-78	T2	1700022A21Rik
2.84454e-82	2.62447	0.459	0.009	9.85379e-78	T2	1700012D16Rik
3.36374e-82	3.63699	1	1	1.16523e-77	T2	Prm1
4.89249e-82	2.58155	0.478	0.013	1.69481e-77	T2	1700061J23Rik
5.13101e-82	2.7321	0.49	0.015	1.77743e-77	T2	Gm12970
5.49118e-82	2.35706	0.599	0.037	1.9022e-77	T2	Pmis2
6.64403e-82	2.51831	0.796	0.098	2.30156e-77	T2	Pwwp2b
8.64847e-82	2.24692	0.675	0.055	2.99592e-77	T2	Mfap3l
1.06657e-81	2.65804	0.847	0.135	3.69471e-77	T2	1700019N19Rik
1.32509e-81	2.44145	0.624	0.043	4.59024e-77	T2	Rffl
1.44298e-81	2.89486	0.79	0.112	4.99862e-77	T2	Chn2
2.24347e-81	2.38869	0.701	0.063	7.77159e-77	T2	4933421O10Rik
2.78077e-81	2.65268	0.541	0.025	9.63288e-77	T2	Spata32
3.06367e-81	2.59345	1	0.562	1.06129e-76	T2	Gm5617
4.08765e-81	2.62604	0.879	0.158	1.416e-76	T2	Spata21
4.95129e-81	2.40986	0.65	0.051	1.71518e-76	T2	Gm16226
5.50718e-81	2.25511	0.809	0.097	1.90774e-76	T2	Llcfc1
6.06827e-81	2.25609	0.866	0.12	2.10211e-76	T2	Dda1
9.45086e-81	2.37803	0.726	0.073	3.27387e-76	T2	Ankrd60
1.19337e-80	2.91805	0.834	0.157	4.13394e-76	T2	Aif1
1.25901e-80	2.50729	0.758	0.086	4.36132e-76	T2	1700011L22Rik
1.67004e-80	2.45927	0.541	0.026	5.78518e-76	T2	Nemp2
1.75854e-80	2.67818	0.471	0.013	6.09177e-76	T2	1700025M24Rik
2.62363e-80	2.34488	0.847	0.115	9.08851e-76	T2	Odf1
3.43254e-80	2.5462	0.962	0.32	1.18907e-75	T2	Mea1
6.73169e-80	2.66886	0.561	0.031	2.33192e-75	T2	4930429C20Rik
8.42195e-80	3.04225	0.599	0.042	2.91745e-75	T2	Kctd16
8.82927e-80	2.57918	0.503	0.019	3.05855e-75	T2	Ctnna3
9.89833e-80	2.41078	0.93	0.186	3.42888e-75	T2	Riiad1
1.32866e-79	2.31844	0.86	0.125	4.60262e-75	T2	Prss39
1.61863e-79	2.26552	0.892	0.138	5.60711e-75	T2	Cystm1
1.79548e-79	2.45683	0.611	0.043	6.21973e-75	T2	Usp50
2.65602e-79	2.64246	0.529	0.025	9.20072e-75	T2	Tubb4b-ps1
2.8257e-79	2.15414	0.828	0.107	9.78852e-75	T2	Tescl
2.91258e-79	2.29022	0.834	0.117	1.00895e-74	T2	Mtfr1
9.26022e-79	2.37452	0.548	0.029	3.20783e-74	T2	1700024G13Rik
1.39467e-78	2.23959	0.58	0.037	4.83128e-74	T2	Plekhh2
2.01746e-78	2.30877	0.758	0.087	6.98868e-74	T2	1700017N19Rik
4.65751e-78	2.29529	0.688	0.065	1.61341e-73	T2	Tspan6
5.60501e-78	2.31523	0.771	0.094	1.94163e-73	T2	Stard6
1.60088e-77	2.51741	0.535	0.029	5.54562e-73	T2	Clba1
1.81242e-77	2.44007	0.885	0.152	6.2784e-73	T2	Nbr1
2.04663e-77	2.31368	0.631	0.049	7.08974e-73	T2	Phactr1
2.99177e-77	2.26476	0.981	0.246	1.03638e-72	T2	4930453N24Rik
3.6292e-77	2.17306	0.586	0.039	1.25719e-72	T2	Ifitm7
4.65462e-77	2.26699	0.885	0.144	1.61241e-72	T2	Gpat4
7.45752e-77	2.38709	0.962	0.249	2.58336e-72	T2	Ppp1r11
7.59265e-77	2.56579	0.503	0.022	2.63017e-72	T2	4933411E08Rik
7.67429e-77	2.13898	0.745	0.083	2.65845e-72	T2	Isg20l2
9.13227e-77	2.62409	0.924	0.237	3.16351e-72	T2	Hk1
1.01161e-76	2.44473	0.758	0.093	3.50431e-72	T2	Gpd2
1.25058e-76	2.67678	0.439	0.01	4.33214e-72	T2	Gm39164
1.63497e-76	2.56155	0.65	0.058	5.6637e-72	T2	Clip4
2.61626e-76	2.41109	0.962	0.269	9.063e-72	T2	Cdv3
3.09891e-76	2.71975	0.535	0.03	1.07349e-71	T2	Gm4665
4.67632e-76	2.59411	0.968	0.424	1.61993e-71	T2	Dnajb3
5.11539e-76	2.3491	0.943	0.242	1.77202e-71	T2	Ubxn6
5.56227e-76	2.20568	0.573	0.038	1.92683e-71	T2	Usp44
1.01454e-75	2.50841	0.987	0.424	3.51447e-71	T2	Tcp11
1.1754e-75	2.53096	0.955	0.277	4.07169e-71	T2	Bag1
1.31035e-75	2.50923	0.656	0.063	4.53919e-71	T2	Mex3d
1.85626e-75	2.83346	0.522	0.029	6.43027e-71	T2	1700052I22Rik
2.30203e-75	2.35649	0.968	0.305	7.97445e-71	T2	Plaat5
2.39474e-75	2.20993	0.446	0.013	8.29561e-71	T2	Prss23os
2.9603e-75	2.15003	0.618	0.049	1.02548e-70	T2	Ttll10
3.8663e-75	2.32414	0.484	0.019	1.33933e-70	T2	4930513L16Rik
4.91794e-75	2.21604	0.58	0.04	1.70362e-70	T2	Arhgef6
6.85918e-75	2.47952	0.618	0.051	2.37609e-70	T2	Spanxn4
7.15722e-75	2.25041	0.586	0.042	2.47933e-70	T2	Slc30a4
8.40161e-75	2.1919	0.841	0.122	2.9104e-70	T2	Glrx2
1.31003e-74	2.49923	0.911	0.231	4.53807e-70	T2	Hmox2
1.56428e-74	2.50803	0.847	0.147	5.41882e-70	T2	Tmco5
1.57837e-74	1.94948	0.656	0.059	5.46764e-70	T2	Fkbpl
3.273e-74	2.35264	0.529	0.03	1.1338e-69	T2	4930556J02Rik
3.5813e-74	1.9964	0.643	0.056	1.2406e-69	T2	Theg
4.8476e-74	2.35305	0.471	0.018	1.67926e-69	T2	Gm49895
5.98406e-74	2.2311	0.752	0.093	2.07294e-69	T2	Fam166c
6.33291e-74	2.27726	0.981	0.469	2.19378e-69	T2	Fabp9
9.01876e-74	2.10795	0.618	0.051	3.12419e-69	T2	Gm11213
1.10016e-73	2.44616	0.439	0.013	3.81107e-69	T2	4933402N03Rik
1.98416e-73	2.21857	0.904	0.178	6.87333e-69	T2	Eif4e
3.76799e-73	2.19081	0.739	0.089	1.30527e-68	T2	Syce2
3.81868e-73	2.23869	0.726	0.086	1.32283e-68	T2	Txndc8
4.11649e-73	2.55605	0.554	0.038	1.42599e-68	T2	Prss55
4.61751e-73	2.0907	0.771	0.097	1.59955e-68	T2	Fam161a
1.20065e-72	2.32861	0.898	0.197	4.15919e-68	T2	Srpk2
1.37715e-72	2.20913	0.65	0.062	4.7706e-68	T2	Allc
2.11105e-72	2.25423	0.701	0.079	7.31288e-68	T2	Armc12
2.78437e-72	2.23049	0.51	0.027	9.64532e-68	T2	Gm19395
2.845e-72	2.15776	0.726	0.086	9.85537e-68	T2	Fam221b
5.30254e-72	2.46502	0.777	0.12	1.83685e-67	T2	Cep112
6.30333e-72	2.93869	0.484	0.024	2.18354e-67	T2	Gm136
9.68682e-72	2.11763	0.694	0.077	3.35561e-67	T2	Asb8
1.1498e-71	2.18186	0.771	0.102	3.98301e-67	T2	Fam217a
1.93634e-71	2.29695	0.618	0.056	6.70769e-67	T2	Izumo3
2.63996e-71	2.48255	0.427	0.013	9.14509e-67	T2	Cpxcr1
2.73012e-71	2.34462	0.51	0.029	9.45741e-67	T2	Tex44
3.51674e-71	2.2721	0.529	0.033	1.21823e-66	T2	Lpcat2b
3.83222e-71	2.26537	0.694	0.08	1.32752e-66	T2	Gm16541
8.41952e-71	2.76673	0.376	0.005	2.9166e-66	T2	Klk1b3
8.64797e-71	2.22961	0.631	0.059	2.99574e-66	T2	Sppl2c
1.02627e-70	2.23925	0.981	0.403	3.55509e-66	T2	Hspb9
1.62739e-70	2.17517	0.975	0.481	5.63743e-66	T2	Crisp2
3.1147e-70	2.04343	0.567	0.042	1.07896e-65	T2	Rmnd1
3.45781e-70	2.52558	0.439	0.016	1.19782e-65	T2	Gm47429
5.78519e-70	2.01	0.783	0.109	2.00405e-65	T2	Dlgap4
6.57676e-70	2.31778	0.408	0.01	2.27826e-65	T2	Dscaml1
7.49534e-70	2.50686	0.414	0.011	2.59646e-65	T2	Mroh7
1.12231e-69	2.30137	0.554	0.041	3.88778e-65	T2	ccdc198
1.30728e-69	2.07309	0.586	0.048	4.52856e-65	T2	4930584F24Rik
1.42382e-69	2.1328	0.981	0.416	4.93225e-65	T2	Fam229b
2.06927e-69	2.14838	0.86	0.15	7.16817e-65	T2	Entr1
2.28211e-69	2.11391	0.726	0.09	7.90546e-65	T2	Actl7a
2.74427e-69	2.24703	0.79	0.122	9.50642e-65	T2	Cep295nl
3.10729e-69	2.50227	0.885	0.233	1.0764e-64	T2	Arl2bp
3.27853e-69	2.21279	0.503	0.03	1.13571e-64	T2	Col20a1
3.4168e-69	1.929	0.682	0.074	1.18361e-64	T2	Rexo1
4.28945e-69	1.94113	0.688	0.078	1.48591e-64	T2	Bmi1
4.48735e-69	1.87388	0.65	0.065	1.55446e-64	T2	1700003P14Rik
5.34834e-69	2.21545	0.656	0.071	1.85272e-64	T2	Rcc1
6.27135e-69	2.24558	0.452	0.019	2.17246e-64	T2	Gm16726
8.34695e-69	2.18361	0.86	0.16	2.89147e-64	T2	Atl3
8.76493e-69	1.96634	0.573	0.046	3.03626e-64	T2	Cdv3-ps
1.04241e-68	2.81635	0.86	0.206	3.61102e-64	T2	Galntl5
1.05195e-68	2.48073	0.682	0.083	3.64404e-64	T2	Ccdc70
1.52949e-68	2.21247	0.535	0.038	5.29829e-64	T2	Gm6657
2.07348e-68	2.34482	0.452	0.021	7.18274e-64	T2	AK157302
2.16438e-68	2.15064	0.478	0.025	7.49764e-64	T2	4930406D18Rik
3.16107e-68	1.95472	0.58	0.049	1.09503e-63	T2	Ccdc189
1.38452e-67	2.5269	0.917	0.344	4.79612e-63	T2	Dynll2
1.84318e-67	2.43837	0.408	0.013	6.38496e-63	T2	Saxo1os
1.90877e-67	2.28649	0.389	0.009	6.61216e-63	T2	Gm20163
3.19228e-67	2.23463	0.427	0.016	1.10584e-62	T2	H2al1n
3.71934e-67	2.10678	0.471	0.025	1.28842e-62	T2	Gm50092
3.80497e-67	2.1511	0.522	0.037	1.31808e-62	T2	Fam71a
4.93651e-67	1.9834	0.873	0.162	1.71006e-62	T2	Tent5c
5.15146e-67	2.59609	0.439	0.019	1.78452e-62	T2	4930413G21Rik
5.65361e-67	2.20449	0.841	0.158	1.95847e-62	T2	Morn2
8.49593e-67	1.78538	0.764	0.106	2.94307e-62	T2	Cabyr
1.25318e-66	2.7473	0.49	0.031	4.34114e-62	T2	1700016C15Rik
1.48391e-66	2.13436	0.682	0.081	5.14042e-62	T2	Klhl10
2.05396e-66	2.52584	0.783	0.149	7.11511e-62	T2	Gm10638
2.17701e-66	2.13799	0.924	0.241	7.54138e-62	T2	Svip
3.13216e-66	2.30978	0.433	0.018	1.08501e-61	T2	Klk1b7-ps
3.19846e-66	1.99825	0.682	0.082	1.10798e-61	T2	Dnaja4
3.60012e-66	2.04518	0.701	0.089	1.24712e-61	T2	Xrra1
3.95967e-66	2.68603	0.694	0.103	1.37167e-61	T2	Cypt3
6.90803e-66	1.8073	1	0.792	2.39301e-61	T2	Gstm5
7.00423e-66	2.16488	0.427	0.017	2.42633e-61	T2	Gm11927
7.82684e-66	2.09101	0.943	0.247	2.7113e-61	T2	1700029F12Rik
1.33655e-65	1.85073	0.726	0.095	4.62995e-61	T2	Pdzd8
1.51592e-65	2.29538	0.471	0.027	5.25128e-61	T2	Cd3d
1.56469e-65	1.90277	0.841	0.146	5.42024e-61	T2	Isca1
1.91643e-65	2.03449	0.975	0.366	6.63871e-61	T2	Psma6
2.46493e-65	2.2032	0.446	0.022	8.53875e-61	T2	Efcab1
2.61791e-65	2.52036	0.732	0.119	9.06869e-61	T2	Ropn1
2.96702e-65	2.15157	0.936	0.265	1.0278e-60	T2	Pgam2
3.48803e-65	1.99931	0.981	0.502	1.20829e-60	T2	Pgp
4.08176e-65	1.9334	0.618	0.065	1.41396e-60	T2	Odf4
5.34012e-65	1.90734	0.643	0.072	1.84987e-60	T2	Ubr7
7.55837e-65	2.15099	0.446	0.023	2.61829e-60	T2	Paqr9
7.75504e-65	1.74031	0.803	0.122	2.68642e-60	T2	4930403D09Rik
8.76213e-65	3.08073	0.866	0.222	3.03529e-60	T2	Spata19
9.42742e-65	2.09812	0.656	0.078	3.26575e-60	T2	Dyrk1b
9.80054e-65	2.49763	0.395	0.013	3.395e-60	T2	Abhd16b
1.03187e-64	1.859	0.58	0.053	3.57451e-60	T2	Tepp
1.25943e-64	2.25474	0.389	0.011	4.3628e-60	T2	4933400A11Rik
1.2998e-64	2.3051	0.439	0.022	4.50262e-60	T2	Cdc34b
1.3742e-64	2.19684	0.408	0.015	4.76037e-60	T2	Adig
1.41106e-64	1.98044	0.745	0.106	4.88804e-60	T2	Atad1
1.87921e-64	2.16636	0.465	0.026	6.50976e-60	T2	Plpp6
2.13651e-64	2.02812	0.459	0.025	7.40107e-60	T2	Gm34263
3.96684e-64	2.48607	0.408	0.016	1.37415e-59	T2	1700057G04Rik
9.22569e-64	2.03075	0.885	0.178	3.19587e-59	T2	Aqp11
1.03055e-63	2.35682	0.363	0.008	3.56994e-59	T2	Gm49796
1.23425e-63	2.06782	0.58	0.056	4.27557e-59	T2	Socs7
1.62994e-63	1.93181	0.611	0.065	5.64627e-59	T2	Rnf44
1.66946e-63	2.46521	0.389	0.013	5.78318e-59	T2	4930592I03Rik
2.09774e-63	2.0141	0.484	0.032	7.26677e-59	T2	Ctag2
2.17042e-63	2.16048	0.911	0.257	7.51854e-59	T2	Zfand3
2.2729e-63	1.96842	0.847	0.152	7.87356e-59	T2	Amz2
2.6675e-63	2.20185	0.395	0.014	9.24048e-59	T2	Gm47645
4.8415e-63	1.87265	0.637	0.074	1.67714e-58	T2	Gosr2
8.50485e-63	1.91625	0.822	0.144	2.94617e-58	T2	1700003E16Rik
1.03182e-62	2.25601	0.465	0.029	3.57434e-58	T2	4933407I05Rik
1.07335e-62	2.2788	0.42	0.019	3.71818e-58	T2	Eya4
1.4598e-62	2.02617	0.497	0.037	5.0569e-58	T2	Ttc7
1.66725e-62	1.82774	0.688	0.088	5.77553e-58	T2	1700030J22Rik
1.70045e-62	1.78522	0.732	0.105	5.89055e-58	T2	Rnf139
2.03449e-62	1.97985	0.949	0.285	7.04766e-58	T2	Agpat3
2.08935e-62	1.7826	0.65	0.079	7.23773e-58	T2	Rgs22
2.45042e-62	1.89582	0.497	0.037	8.48851e-58	T2	4933417A18Rik
3.32683e-62	2.14939	0.949	0.354	1.15245e-57	T2	Spata33
3.55749e-62	2.06603	0.408	0.017	1.23235e-57	T2	Wdr38
3.71979e-62	2.40882	0.389	0.014	1.28857e-57	T2	1700120B22Rik
4.11394e-62	2.29296	0.382	0.013	1.42511e-57	T2	Gm29585
4.36409e-62	2.35351	0.369	0.01	1.51176e-57	T2	1700100L14Rik
4.63724e-62	2.25436	0.395	0.015	1.60639e-57	T2	1700019P21Rik
4.68245e-62	2.45975	0.376	0.011	1.62205e-57	T2	Gm30015
4.69777e-62	1.76489	0.745	0.11	1.62736e-57	T2	Herpud2
5.63967e-62	1.78022	0.541	0.047	1.95364e-57	T2	Dgkh
1.08211e-61	1.97397	0.962	0.336	3.74855e-57	T2	Clec2m
1.20486e-61	1.83369	0.592	0.062	4.17377e-57	T2	Map2k7
1.20778e-61	2.01534	0.688	0.094	4.18387e-57	T2	Gprc5b
1.31138e-61	1.84497	0.739	0.109	4.54274e-57	T2	Gsto2
1.64339e-61	1.9764	0.834	0.158	5.69288e-57	T2	Ppm1a
1.88049e-61	1.81379	0.592	0.062	6.5142e-57	T2	Naa60
2.57679e-61	2.25967	0.401	0.017	8.92625e-57	T2	1700063D05Rik
2.70179e-61	1.85674	0.592	0.063	9.35926e-57	T2	Bri3bp
3.28467e-61	1.93376	0.427	0.022	1.13784e-56	T2	Stpg3
3.40095e-61	2.20791	0.815	0.178	1.17812e-56	T2	Zfand4
6.78389e-61	1.86828	0.503	0.039	2.35001e-56	T2	Iqcm
1.02882e-60	1.62642	0.618	0.07	3.56395e-56	T2	Kif27
1.05168e-60	2.01042	0.732	0.114	3.64312e-56	T2	Zdbf2
1.07777e-60	1.93557	0.427	0.023	3.73351e-56	T2	Prss40
1.12116e-60	1.69009	0.79	0.13	3.8838e-56	T2	Zbbx
1.13444e-60	2.41822	0.58	0.064	3.92982e-56	T2	1700061N14Rik
1.25749e-60	2.06639	0.561	0.057	4.35606e-56	T2	Pudp
1.28196e-60	2.12126	0.573	0.061	4.44085e-56	T2	Fam110a
1.72114e-60	1.80595	0.713	0.103	5.96221e-56	T2	Tcp10a
1.91214e-60	2.17336	0.675	0.099	6.62383e-56	T2	Gdpd1
2.85259e-60	2.06667	0.943	0.304	9.88167e-56	T2	Phkg2
2.88627e-60	2.41516	0.433	0.025	9.99834e-56	T2	Asb9
3.26615e-60	1.98927	0.478	0.035	1.13143e-55	T2	Gm15491
3.69317e-60	1.97189	0.427	0.023	1.27935e-55	T2	Gm39566
3.89963e-60	1.84507	0.688	0.095	1.35087e-55	T2	Kcnmb4os1
7.89508e-60	1.71296	0.503	0.041	2.73493e-55	T2	Ttc21a
9.21261e-60	2.57295	0.51	0.046	3.19134e-55	T2	H2al3
9.56728e-60	2.09375	0.955	0.335	3.3142e-55	T2	Sord
1.00419e-59	2.13454	0.395	0.017	3.47861e-55	T2	St8sia3os
1.069e-59	2.09482	0.363	0.011	3.70314e-55	T2	Stap2
1.21991e-59	1.98935	0.93	0.256	4.22589e-55	T2	Atp8b3
1.2292e-59	2.01558	0.904	0.225	4.25806e-55	T2	Gpi1
1.58988e-59	1.8274	0.611	0.072	5.50749e-55	T2	1700018B08Rik
2.11872e-59	1.57136	0.611	0.07	7.33945e-55	T2	Deup1
2.52555e-59	2.0586	0.42	0.023	8.74876e-55	T2	Rgsl1
4.03552e-59	2.00465	0.49	0.039	1.39794e-54	T2	Trim17
4.06427e-59	1.82067	0.975	0.462	1.4079e-54	T2	Paip2
4.6963e-59	1.87784	0.605	0.071	1.62685e-54	T2	Ica1
5.3175e-59	1.96544	0.452	0.03	1.84203e-54	T2	Zfp474
6.12574e-59	2.29894	0.86	0.209	2.12202e-54	T2	1700074P13Rik
8.68798e-59	1.8462	0.777	0.136	3.0096e-54	T2	Sh3d21
1.24626e-58	2.1981	0.325	0.006	4.31717e-54	T2	Cntnap5b
1.53045e-58	2.51639	0.331	0.007	5.30164e-54	T2	4921517D22Rik
1.64757e-58	2.06855	0.382	0.016	5.70735e-54	T2	Gm4875
1.77025e-58	1.90843	0.58	0.064	6.13231e-54	T2	Nqo2
1.96273e-58	1.80012	0.796	0.137	6.79911e-54	T2	Pacrg
2.33435e-58	2.19533	0.389	0.017	8.08642e-54	T2	Gm31447
3.31825e-58	1.89113	0.427	0.025	1.14947e-53	T2	Rp2
3.5071e-58	2.10552	0.35	0.01	1.21489e-53	T2	Gm36584
5.57426e-58	1.7639	0.682	0.095	1.93098e-53	T2	Hipk1
7.15019e-58	1.78339	0.567	0.063	2.4769e-53	T2	Fam107b
7.23835e-58	2.573	0.433	0.029	2.50744e-53	T2	Gm4984
7.4915e-58	1.7099	0.561	0.058	2.59513e-53	T2	Fam53c
7.73387e-58	1.60252	0.624	0.078	2.67909e-53	T2	Gm10138
9.11097e-58	1.82486	0.93	0.266	3.15613e-53	T2	Hspa4l
1.05491e-57	1.64201	0.694	0.099	3.65432e-53	T2	Ms4a20
1.09754e-57	1.71879	0.503	0.043	3.80198e-53	T2	Spatc1l
2.32725e-57	1.86226	0.548	0.057	8.06184e-53	T2	Ppp4r1l-ps
2.71766e-57	1.93552	0.401	0.021	9.41425e-53	T2	1700019L13Rik
3.07962e-57	2.29631	0.357	0.013	1.06681e-52	T2	Gm12434
3.34621e-57	3.26549	0.943	0.47	1.15916e-52	T2	Hmgb4
4.17803e-57	1.8242	0.975	0.405	1.44731e-52	T2	Eef1d
4.34473e-57	2.50374	0.338	0.009	1.50506e-52	T2	Wnt3
6.31975e-57	2.17003	0.344	0.01	2.18923e-52	T2	Gm27002
6.98466e-57	1.58064	0.771	0.128	2.41956e-52	T2	Polb
1.27432e-56	1.62159	0.624	0.079	4.41439e-52	T2	Fhad1
2.0007e-56	1.93326	0.561	0.063	6.93063e-52	T2	Ttc39d
2.41586e-56	2.17583	0.376	0.017	8.36878e-52	T2	Odf3b
2.63638e-56	2.22849	0.446	0.033	9.13269e-52	T2	Jazf1
3.35616e-56	1.83354	0.631	0.083	1.16261e-51	T2	Mipep
4.1241e-56	1.67762	0.529	0.053	1.42863e-51	T2	Pde1a
4.85574e-56	1.66146	0.51	0.048	1.68208e-51	T2	Usp12
5.05072e-56	1.75894	0.694	0.105	1.74962e-51	T2	Vars
6.04223e-56	2.15156	0.465	0.038	2.09309e-51	T2	Grip1
6.348e-56	1.73611	0.58	0.069	2.19901e-51	T2	Dusp15
6.90497e-56	2.05541	0.363	0.015	2.39195e-51	T2	Fam214b
8.30282e-56	2.22456	0.35	0.013	2.87618e-51	T2	Dydc2
9.73296e-56	2.42957	0.764	0.17	3.37159e-51	T2	Samd4
1.12163e-55	1.69015	0.535	0.055	3.88544e-51	T2	Nsun4
1.14149e-55	1.57243	0.739	0.119	3.95425e-51	T2	Cdkn1c
1.14288e-55	1.98371	0.338	0.01	3.95906e-51	T2	Gm7568
1.25049e-55	1.91398	0.955	0.347	4.33182e-51	T2	Ccdc136
1.35254e-55	1.81871	0.344	0.011	4.68535e-51	T2	4930486I03Rik
1.55943e-55	1.82951	0.803	0.16	5.40203e-51	T2	Luzp1
1.79059e-55	1.79433	0.809	0.158	6.20277e-51	T2	1700030C12Rik
1.92044e-55	1.68247	0.497	0.045	6.65259e-51	T2	Cpeb3
2.43435e-55	1.9738	0.452	0.035	8.43285e-51	T2	1700037C18Rik
2.86495e-55	1.67341	0.58	0.069	9.92446e-51	T2	Hsdl2
3.31951e-55	1.72435	0.841	0.17	1.14991e-50	T2	Cylc2
3.93634e-55	2.34652	0.401	0.024	1.36359e-50	T2	Noxred1
4.06948e-55	1.6595	0.65	0.09	1.40971e-50	T2	Ms4a13
4.23323e-55	2.07883	0.408	0.025	1.46643e-50	T2	Prom1
5.35714e-55	1.85447	0.955	0.573	1.85577e-50	T2	Gabarapl1
5.42463e-55	1.84924	0.72	0.122	1.87915e-50	T2	Ube2w
5.78154e-55	1.71904	0.981	0.488	2.00278e-50	T2	Fhl4
6.79868e-55	1.97506	0.42	0.029	2.35513e-50	T2	Dgkeos
8.90838e-55	2.07968	0.503	0.051	3.08595e-50	T2	Proscos
1.19841e-54	2.24497	0.312	0.007	4.1514e-50	T2	AY702102
1.25238e-54	2.25713	0.369	0.017	4.33836e-50	T2	Klrb1
1.57448e-54	2.02352	0.363	0.016	5.45416e-50	T2	Gm35554
1.65738e-54	1.68363	0.529	0.055	5.74133e-50	T2	Tmem191c
1.82534e-54	1.83538	0.478	0.042	6.32316e-50	T2	5031439G07Rik
2.11166e-54	1.99947	0.427	0.03	7.31501e-50	T2	Fndc8
3.28813e-54	1.49863	0.548	0.061	1.13904e-49	T2	Cep57l1
4.04895e-54	1.73668	0.573	0.07	1.4026e-49	T2	Spata17
4.07809e-54	1.8828	0.58	0.073	1.41269e-49	T2	1700016J18Rik
4.39903e-54	1.5378	0.726	0.117	1.52387e-49	T2	4930449C09Rik
5.73115e-54	1.82352	0.452	0.037	1.98533e-49	T2	Osbpl10
6.9142e-54	1.93553	0.376	0.019	2.39515e-49	T2	Gm40155
8.883e-54	1.84058	0.949	0.417	3.07716e-49	T2	Smim24
9.40067e-54	3.50843	0.987	0.747	3.25649e-49	T2	Tnp2
1.02468e-53	1.61214	0.478	0.042	3.54961e-49	T2	Aldoart1
1.89823e-53	1.84768	0.357	0.016	6.57566e-49	T2	Gm13872
2.39618e-53	2.21705	0.318	0.009	8.30062e-49	T2	Gm10308
3.21299e-53	2.8856	0.777	0.179	1.11301e-48	T2	Cypt12
5.14562e-53	2.28497	0.369	0.019	1.78249e-48	T2	1700109G14Rik
5.69125e-53	1.42409	0.987	0.681	1.9715e-48	T2	Eif1
9.50343e-53	2.50264	0.924	0.358	3.29208e-48	T2	Fam229a
1.01754e-52	1.57608	0.516	0.056	3.52485e-48	T2	Bpgm
1.17289e-52	1.81432	0.382	0.022	4.06302e-48	T2	Pldi
1.56077e-52	2.29763	0.732	0.162	5.40665e-48	T2	Cdc34
1.61804e-52	1.89895	0.484	0.047	5.60505e-48	T2	Klhdc1
2.40595e-52	1.88057	0.389	0.024	8.33447e-48	T2	4930470B04Rik
2.77788e-52	1.69953	0.541	0.064	9.62285e-48	T2	Sh3gl3
2.79135e-52	1.39937	0.688	0.111	9.66952e-48	T2	Git1
2.82076e-52	2.08925	0.35	0.016	9.7714e-48	T2	1700125H03Rik
3.60094e-52	2.15215	0.299	0.007	1.2474e-47	T2	4930579O11Rik
7.02025e-52	1.92962	0.306	0.008	2.43188e-47	T2	Tstd3
7.62371e-52	2.03187	0.459	0.041	2.64093e-47	T2	Cylc1
1.14534e-51	1.94968	0.688	0.123	3.96759e-47	T2	Spata24
1.35187e-51	1.6793	0.841	0.183	4.68302e-47	T2	Carhsp1
2.51211e-51	1.84301	0.357	0.018	8.70219e-47	T2	Gm50455
3.94709e-51	2.01708	0.401	0.029	1.36731e-46	T2	Nat8f4
5.8172e-51	1.90156	0.459	0.043	2.01513e-46	T2	Bcl2l11
7.74312e-51	1.84805	0.344	0.016	2.68229e-46	T2	4930428D20Rik
9.99502e-51	1.72823	0.873	0.224	3.46237e-46	T2	Nrd1
1.03884e-50	1.80973	0.898	0.258	3.59864e-46	T2	Eif4h
1.15502e-50	1.94091	0.299	0.008	4.00109e-46	T2	4930543N07Rik
1.21061e-50	1.56408	0.618	0.09	4.19367e-46	T2	Ccdc150
1.36803e-50	1.8713	0.599	0.088	4.73899e-46	T2	Lyrm7
1.50243e-50	1.95634	0.312	0.01	5.20457e-46	T2	Tcp11x2
1.65312e-50	2.01063	0.325	0.013	5.72656e-46	T2	1700052H01Rik
1.74837e-50	1.70604	0.541	0.066	6.05654e-46	T2	Fhl5
2.1042e-50	2.51078	0.586	0.095	7.28915e-46	T2	Tmco2
2.38423e-50	1.47207	0.484	0.049	8.2592e-46	T2	Tex43
2.63481e-50	2.05109	0.389	0.026	9.12726e-46	T2	1700030N03Rik
2.84934e-50	1.6948	0.879	0.219	9.8704e-46	T2	Marchf10
3.04596e-50	1.65162	0.439	0.039	1.05515e-45	T2	Asb1
3.23442e-50	2.0222	0.357	0.019	1.12044e-45	T2	1700003O11Rik
6.71256e-50	1.58672	0.389	0.026	2.3253e-45	T2	Fam81b
6.95287e-50	1.56013	0.707	0.123	2.40854e-45	T2	Rabepk
8.8811e-50	1.59227	0.86	0.198	3.0765e-45	T2	Herpud1
1.00669e-49	2.28065	0.331	0.015	3.48729e-45	T2	1700092C17Rik
1.39193e-49	1.98741	0.325	0.014	4.82177e-45	T2	4930544I03Rik
1.8111e-49	2.2191	0.287	0.007	6.27383e-45	T2	Klk1
2.03138e-49	1.6634	0.414	0.033	7.03691e-45	T2	1700030C14Rik
2.06672e-49	2.35071	0.561	0.085	7.15934e-45	T2	1700012B07Rik
2.08219e-49	1.86698	0.427	0.037	7.2129e-45	T2	Srxn1
2.19461e-49	2.76306	0.535	0.082	7.60234e-45	T2	Fam71f1
2.496e-49	1.7949	0.79	0.179	8.64638e-45	T2	Adam3
8.53267e-49	1.59117	0.427	0.037	2.9558e-44	T2	Ccdc33
8.59378e-49	1.68099	0.548	0.073	2.97697e-44	T2	Tmem64
8.88825e-49	1.50545	0.777	0.154	3.07898e-44	T2	Ppp1r14bl
9.00788e-49	1.46326	0.516	0.062	3.12042e-44	T2	Gid4
9.97058e-49	1.29701	0.637	0.097	3.45391e-44	T2	Septin12
1.03502e-48	1.36953	0.669	0.111	3.58542e-44	T2	Rab28
1.05747e-48	1.57922	0.631	0.099	3.66318e-44	T2	Bspry
1.1306e-48	1.94705	0.344	0.018	3.91652e-44	T2	1700063J08Rik
1.41661e-48	1.80219	0.389	0.029	4.90729e-44	T2	Adcy10
1.42028e-48	1.53142	0.395	0.03	4.91999e-44	T2	Fam83e
1.86427e-48	1.76973	0.414	0.034	6.45802e-44	T2	Tuba8
2.17415e-48	1.32344	0.656	0.106	7.53147e-44	T2	Cfap126
2.70627e-48	1.51518	0.72	0.133	9.3748e-44	T2	Sgms1
2.90856e-48	2.31449	0.28	0.007	1.00755e-43	T2	4930428N03Rik
5.29524e-48	1.36423	0.497	0.057	1.83433e-43	T2	Gtpbp2
6.28191e-48	1.73777	0.452	0.046	2.17612e-43	T2	Tmem189
6.31587e-48	1.54437	0.841	0.194	2.18788e-43	T2	Gpx4
6.53589e-48	2.3632	0.376	0.027	2.2641e-43	T2	4930414N06Rik
7.07885e-48	1.93577	0.35	0.021	2.45218e-43	T2	Bco1
9.33795e-48	1.44709	0.573	0.081	3.23476e-43	T2	Ppp1r36
9.99761e-48	1.8469	0.369	0.025	3.46327e-43	T2	Magi1
1.23219e-47	1.72483	0.771	0.174	4.26845e-43	T2	Ipo5
1.26249e-47	2.15739	0.325	0.016	4.3734e-43	T2	1700080O16Rik
1.27038e-47	1.52717	0.599	0.088	4.40071e-43	T2	Nme8
1.37251e-47	1.91661	0.331	0.017	4.7545e-43	T2	Etohd2
1.51447e-47	1.65346	0.949	0.373	5.24627e-43	T2	Ube2k
1.51888e-47	1.59715	0.414	0.037	5.26154e-43	T2	Oser1
1.80433e-47	1.71445	0.471	0.053	6.25038e-43	T2	Zfyve1
1.9256e-47	1.61963	0.599	0.094	6.67047e-43	T2	Nelfe
2.03765e-47	3.5061	0.994	0.88	7.05861e-43	T2	Tnp1
2.18866e-47	1.95813	0.318	0.015	7.58172e-43	T2	Trp53rkb
2.44212e-47	2.17627	0.255	0.003	8.45974e-43	T2	Gm7788
3.0379e-47	2.23176	0.261	0.005	1.05236e-42	T2	1700047A11Rik
3.30725e-47	1.73787	0.93	0.379	1.14566e-42	T2	Fxr1
3.3211e-47	1.79858	0.318	0.015	1.15046e-42	T2	Ly6g6c
3.44934e-47	2.07912	0.28	0.008	1.19489e-42	T2	Arhgap26.1
3.8286e-47	1.94037	0.318	0.015	1.32627e-42	T2	Gm34035
4.7581e-47	1.96841	0.268	0.006	1.64825e-42	T2	1700072B07Rik
5.35118e-47	1.87265	0.318	0.015	1.8537e-42	T2	4930455C13Rik
5.4179e-47	1.26107	0.389	0.03	1.87681e-42	T2	Spata25
5.63585e-47	2.34333	0.274	0.007	1.95232e-42	T2	4930579D09Rik
6.61193e-47	1.90902	0.274	0.007	2.29044e-42	T2	Apoh
7.71131e-47	1.79043	0.344	0.021	2.67127e-42	T2	1700122C19Rik
8.79802e-47	1.4793	0.541	0.073	3.04772e-42	T2	Cdk16
9.1003e-47	1.62624	0.35	0.022	3.15244e-42	T2	B330016D10Rik
9.55864e-47	1.58912	0.949	0.482	3.31121e-42	T2	Gpx4-ps2
1.26085e-46	1.43087	0.605	0.094	4.3677e-42	T2	4932414N04Rik
1.26965e-46	1.57808	0.669	0.12	4.39819e-42	T2	Mapk6
1.65329e-46	1.44119	0.58	0.086	5.72717e-42	T2	1700001L05Rik
1.78455e-46	1.8905	0.331	0.018	6.18187e-42	T2	Atp8a2
1.9002e-46	1.49059	0.439	0.043	6.5825e-42	T2	Tasp1
2.83981e-46	1.17165	0.516	0.065	9.8374e-42	T2	Axdnd1
2.8445e-46	1.91068	0.318	0.016	9.85363e-42	T2	Wbp2nl
2.97453e-46	2.07779	0.408	0.037	1.03041e-41	T2	Trp53tg5
4.02703e-46	1.89135	0.395	0.033	1.395e-41	T2	Aqp7
4.14789e-46	2.2206	0.363	0.026	1.43687e-41	T2	Prss37
4.47913e-46	2.03698	0.299	0.013	1.55162e-41	T2	Spata31d1a
7.83043e-46	2.0189	0.255	0.005	2.71254e-41	T2	Gm16351
8.76269e-46	2.55393	0.65	0.139	3.03548e-41	T2	Cypt1
9.06257e-46	1.40804	0.688	0.129	3.13936e-41	T2	Ssx2ip
1.05898e-45	1.95458	0.293	0.011	3.66841e-41	T2	4930448K20Rik
1.06383e-45	1.42368	0.478	0.056	3.68523e-41	T2	D7Ertd443e
1.12825e-45	1.98529	0.293	0.011	3.90837e-41	T2	Gm44933
1.16403e-45	1.73285	0.306	0.014	4.03232e-41	T2	Actrt1
1.28062e-45	1.86584	0.293	0.011	4.43619e-41	T2	BC048562
1.34988e-45	2.14427	0.274	0.008	4.67613e-41	T2	Gm33684
1.40675e-45	1.9165	0.268	0.007	4.87311e-41	T2	1700016L21Rik
1.5798e-45	2.08702	0.28	0.009	5.47257e-41	T2	Satl1
1.59876e-45	1.5669	0.955	0.321	5.53825e-41	T2	Bzw1
1.81068e-45	1.46659	0.369	0.027	6.27237e-41	T2	Vwa3a
2.23531e-45	1.31484	0.745	0.146	7.74335e-41	T2	Ypel1
3.43534e-45	1.83908	0.35	0.024	1.19003e-40	T2	Gm49048
7.01079e-45	1.81464	0.338	0.022	2.42861e-40	T2	Camk4
7.59288e-45	1.79068	0.561	0.089	2.63025e-40	T2	Abhd5
7.69939e-45	1.47085	0.535	0.075	2.66715e-40	T2	Lkaaear1
7.86413e-45	1.53249	0.955	0.35	2.72421e-40	T2	Nudt4
1.21541e-44	2.62272	0.268	0.008	4.21029e-40	T2	1700022A22Rik
1.46886e-44	2.19687	0.299	0.014	5.08829e-40	T2	Prss51
1.47428e-44	1.62905	0.968	0.418	5.10705e-40	T2	Pebp1
1.53968e-44	1.92689	0.293	0.013	5.3336e-40	T2	Pfn5
1.62134e-44	2.13268	0.293	0.013	5.61647e-40	T2	Banf2
1.74089e-44	1.71305	0.338	0.022	6.0306e-40	T2	4930570E03Rik
1.74603e-44	1.82659	0.299	0.014	6.04841e-40	T2	1700116H05Rik
1.86617e-44	1.51167	0.357	0.026	6.46462e-40	T2	Nol4
2.23808e-44	2.2472	0.268	0.008	7.75294e-40	T2	1700094D03Rik
3.77056e-44	1.40979	0.567	0.087	1.30616e-39	T2	Tcp10c
4.58033e-44	1.28471	0.599	0.096	1.58667e-39	T2	Cfap69
4.84363e-44	1.49285	0.924	0.312	1.67788e-39	T2	Sclt1
5.10408e-44	1.38541	0.395	0.035	1.76811e-39	T2	Kif17
6.12567e-44	1.35446	0.51	0.069	2.12199e-39	T2	1700021F07Rik
6.26977e-44	1.40137	0.459	0.054	2.17191e-39	T2	Lmbr1l
1.53382e-43	1.5074	0.401	0.039	5.31329e-39	T2	Rabl2
1.8466e-43	1.24735	0.675	0.126	6.3968e-39	T2	Pebp4
1.88461e-43	1.56047	0.338	0.023	6.52847e-39	T2	Fbxo44
2.00156e-43	1.33315	0.51	0.07	6.93362e-39	T2	Siah2
2.27448e-43	2.23379	0.255	0.007	7.87904e-39	T2	Gm15802
2.5767e-43	2.00823	0.28	0.011	8.92596e-39	T2	Gm49618
2.64343e-43	1.70123	0.586	0.101	9.15712e-39	T2	1700015F17Rik
2.76892e-43	1.51891	0.363	0.03	9.59182e-39	T2	Fxyd2
2.7847e-43	1.82243	0.293	0.014	9.64648e-39	T2	4931431B13Rik
2.79292e-43	1.81992	0.465	0.059	9.67495e-39	T2	Vhl
2.96468e-43	1.61559	0.331	0.022	1.02699e-38	T2	Srcin1
3.60085e-43	1.56874	0.446	0.051	1.24737e-38	T2	Plekho2
3.91034e-43	1.4748	0.567	0.089	1.35458e-38	T2	Sec23a
4.20878e-43	1.99122	0.28	0.011	1.45796e-38	T2	6430548M08Rik
6.99963e-43	1.73376	0.376	0.033	2.42474e-38	T2	Efcab15
7.53617e-43	1.84617	0.312	0.018	2.6106e-38	T2	1700027F06Rik
8.55031e-43	1.38715	0.344	0.025	2.96191e-38	T2	Gm31786
9.32039e-43	1.50449	0.917	0.291	3.22868e-38	T2	C1qtnf4
9.4159e-43	1.42716	0.892	0.255	3.26176e-38	T2	Eef1g
1.01818e-42	1.50732	0.344	0.026	3.52708e-38	T2	Alms1
1.16229e-42	1.62046	0.866	0.28	4.02628e-38	T2	Pcmt1
1.27617e-42	1.53501	0.471	0.061	4.42077e-38	T2	Cdc14b
1.35232e-42	1.40442	0.529	0.078	4.68458e-38	T2	Ubp1
1.99472e-42	1.20975	0.688	0.135	6.90992e-38	T2	Dph3
2.33071e-42	1.0506	0.624	0.109	8.07382e-38	T2	Ttll13
2.48563e-42	1.47741	0.49	0.067	8.61047e-38	T2	Ccdc28a
2.74129e-42	1.53355	0.331	0.023	9.49609e-38	T2	Antxrl
3.34792e-42	1.17843	0.535	0.08	1.15975e-37	T2	Aven
3.44109e-42	1.20785	0.497	0.067	1.19203e-37	T2	Septin4
3.6527e-42	1.48796	0.293	0.015	1.26533e-37	T2	Gm11608
4.76539e-42	1.37277	0.841	0.208	1.65078e-37	T2	Rnaseh2a
5.88532e-42	2.06767	0.274	0.011	2.03874e-37	T2	1700034H15Rik
7.20888e-42	1.89957	0.268	0.01	2.49723e-37	T2	4930449E01Rik
7.78615e-42	1.94666	0.274	0.011	2.6972e-37	T2	1700063H06Rik
7.94912e-42	1.78141	0.274	0.011	2.75366e-37	T2	Patj
9.26436e-42	1.42107	0.535	0.085	3.20927e-37	T2	Nup153
9.82245e-42	2.49777	0.758	0.211	3.4026e-37	T2	Hils1
1.20693e-41	1.74458	0.299	0.017	4.18091e-37	T2	Eva1c
1.29077e-41	1.70983	0.299	0.017	4.47137e-37	T2	Gm32729
1.47326e-41	1.18358	0.605	0.104	5.10352e-37	T2	Letm2
2.23158e-41	1.18736	0.535	0.081	7.73042e-37	T2	Stx8
4.34204e-41	1.23981	0.497	0.07	1.50413e-36	T2	Lrrc9
4.41972e-41	1.72702	0.325	0.024	1.53104e-36	T2	Tmem8
4.85282e-41	1.49952	0.618	0.118	1.68107e-36	T2	Sgf29
6.7963e-41	1.87197	0.357	0.032	2.35431e-36	T2	Gm45441
7.14459e-41	1.31898	0.637	0.122	2.47496e-36	T2	Tpgs2
1.22111e-40	2.60232	0.42	0.055	4.23004e-36	T2	Fmn1
1.35094e-40	1.39925	0.949	0.32	4.67981e-36	T2	Slc25a39
1.36149e-40	1.75478	0.261	0.01	4.71635e-36	T2	Gm28496
1.53369e-40	1.73334	0.255	0.009	5.31286e-36	T2	1700065J18Rik
1.72854e-40	1.24171	0.459	0.061	5.98783e-36	T2	Pi4k2b
2.14043e-40	1.99123	0.299	0.018	7.41468e-36	T2	Tmem132cos
2.14742e-40	1.09073	0.446	0.056	7.43887e-36	T2	1700008J07Rik
2.96515e-40	1.35557	0.541	0.089	1.02716e-35	T2	Mpp6
3.30418e-40	1.66151	0.293	0.017	1.1446e-35	T2	Gemin4
3.45e-40	1.38786	0.35	0.031	1.19512e-35	T2	1700016A09Rik
5.06061e-40	1.562	0.312	0.022	1.75305e-35	T2	4933438B17Rik
5.87758e-40	1.42538	0.427	0.053	2.03605e-35	T2	Nup35
6.6517e-40	1.15159	0.701	0.143	2.30421e-35	T2	Egln2
7.99938e-40	1.29336	0.484	0.07	2.77106e-35	T2	Aktip
8.4987e-40	1.90823	0.28	0.015	2.94403e-35	T2	Gm13266
1.00795e-39	1.59778	0.28	0.015	3.49165e-35	T2	1700030L22Rik
1.02009e-39	1.32793	0.529	0.085	3.53371e-35	T2	BC049762
1.25213e-39	1.32088	0.376	0.038	4.33751e-35	T2	Wwp2
1.4171e-39	1.19432	0.987	0.568	4.90897e-35	T2	Dynll1
1.50065e-39	1.2052	0.548	0.09	5.19839e-35	T2	Rmdn2
1.58099e-39	1.10289	0.51	0.078	5.47669e-35	T2	Coq10b
1.72724e-39	1.47214	0.79	0.206	5.98333e-35	T2	Limd2
1.96329e-39	1.25608	0.618	0.117	6.80103e-35	T2	Gm4366
2.36126e-39	1.33716	0.522	0.083	8.17963e-35	T2	1810044D09Rik
2.3672e-39	1.27529	0.471	0.067	8.20021e-35	T2	Asnsd1
2.79186e-39	1.63915	0.255	0.01	9.67127e-35	T2	1700048F04Rik
2.93066e-39	1.10828	0.618	0.115	1.01521e-34	T2	Lpp
3.11272e-39	1.39302	0.395	0.043	1.07828e-34	T2	Mbd3l1
3.28679e-39	1.64395	0.287	0.017	1.13858e-34	T2	Epb41l3
3.62858e-39	1.82696	0.892	0.333	1.25698e-34	T2	Desi1
4.12966e-39	1.45047	0.446	0.059	1.43056e-34	T2	Cdca2
4.96204e-39	1.31987	0.618	0.121	1.7189e-34	T2	Tex30
5.19333e-39	1.29038	0.643	0.129	1.79902e-34	T2	Dnajb14
5.61266e-39	1.46636	0.446	0.062	1.94428e-34	T2	2310061I04Rik
7.87117e-39	2.21517	0.382	0.043	2.72665e-34	T2	Dnajb7
9.08786e-39	1.5628	0.338	0.03	3.14813e-34	T2	Gm550
9.95368e-39	1.15897	0.541	0.089	3.44806e-34	T2	Tcp10b
2.38741e-38	1.05379	0.586	0.106	8.27022e-34	T2	Dnajc18
2.57052e-38	1.68942	0.261	0.013	8.90455e-34	T2	Pfkfb3
2.81224e-38	1.60218	0.261	0.013	9.74187e-34	T2	1700110K17Rik
2.81412e-38	1.42248	0.363	0.037	9.7484e-34	T2	Bbs5
4.07268e-38	1.29027	0.535	0.091	1.41082e-33	T2	Atxn3
4.83342e-38	1.37089	0.796	0.215	1.67434e-33	T2	Dnajb4
6.99956e-38	1.6169	0.28	0.017	2.42472e-33	T2	Tmem151a
7.45255e-38	0.994794	0.554	0.094	2.58164e-33	T2	Gm7808
7.65646e-38	1.62756	0.401	0.049	2.65227e-33	T2	Tsga10ip
7.91879e-38	1.14477	0.79	0.191	2.74315e-33	T2	1700008K24Rik
9.17879e-38	1.58719	0.28	0.017	3.17963e-33	T2	Gm12462
1.43777e-37	0.980169	0.452	0.063	4.98056e-33	T2	Lrriq3
1.89373e-37	1.41997	0.624	0.129	6.56006e-33	T2	Tbata
2.01211e-37	1.37191	0.49	0.077	6.97014e-33	T2	Fam8a1
2.5409e-37	1.16882	0.459	0.066	8.80192e-33	T2	Ilrun
2.56062e-37	1.08491	0.452	0.064	8.87025e-33	T2	Dzip1
2.61437e-37	1.10496	0.427	0.056	9.05643e-33	T2	Efhd2
2.68451e-37	1.33457	0.535	0.094	9.29942e-33	T2	4930539J05Rik
2.75068e-37	1.10809	0.573	0.104	9.52863e-33	T2	Afap1
3.51936e-37	1.86111	0.28	0.018	1.21914e-32	T2	Cd96
3.71814e-37	1.47965	0.261	0.014	1.288e-32	T2	Gpx6
4.11456e-37	1.68521	0.325	0.029	1.42533e-32	T2	Gstcd
4.62826e-37	1.49924	0.255	0.013	1.60328e-32	T2	Gm30853
4.8896e-37	1.69623	0.484	0.079	1.69381e-32	T2	4930503L19Rik
5.50417e-37	0.976215	0.637	0.129	1.9067e-32	T2	Tesk1
5.88426e-37	1.1174	0.611	0.121	2.03837e-32	T2	Chpt1
6.8405e-37	1.12737	0.446	0.063	2.36962e-32	T2	Ube2g2
1.01774e-36	0.995833	0.51	0.082	3.52556e-32	T2	Rbl2
3.2686e-36	1.30188	0.389	0.048	1.13227e-31	T2	Ica1l
3.31974e-36	1.51486	0.325	0.03	1.14999e-31	T2	4930548J01Rik
3.51608e-36	1.67759	0.49	0.083	1.218e-31	T2	Spag4
4.21244e-36	1.30885	0.752	0.195	1.45923e-31	T2	Saysd1
4.31479e-36	1.47899	0.497	0.085	1.49469e-31	T2	Pdpk1
5.66544e-36	1.32554	0.338	0.034	1.96257e-31	T2	Lrrc43
6.13144e-36	1.54813	0.28	0.019	2.12399e-31	T2	Aars2
6.51726e-36	1.62232	0.293	0.023	2.25765e-31	T2	Fen1
6.58659e-36	1.33182	0.771	0.209	2.28166e-31	T2	Haspin
1.25278e-35	1.08124	0.637	0.133	4.33976e-31	T2	Ppt1
1.37641e-35	1.00565	0.471	0.074	4.76802e-31	T2	Camsap2
1.47966e-35	1.13387	0.522	0.091	5.12568e-31	T2	Map2
1.63704e-35	1.2929	0.293	0.023	5.67088e-31	T2	Gm10157
1.66575e-35	1.4308	0.312	0.027	5.77032e-31	T2	Ankrd53
1.7566e-35	1.41477	0.306	0.026	6.08504e-31	T2	Crppa
1.95232e-35	1.40015	0.287	0.022	6.76304e-31	T2	Aldh3b2
2.9622e-35	1.33437	0.338	0.034	1.02614e-30	T2	4930407I10Rik
3.13781e-35	0.977587	0.497	0.083	1.08697e-30	T2	Mroh2b
3.64641e-35	1.3224	0.535	0.102	1.26315e-30	T2	Phyhipl
3.9583e-35	1.42639	0.369	0.045	1.3712e-30	T2	Hoxa4
4.09056e-35	1.16926	0.726	0.177	1.41701e-30	T2	Cdkl3
6.56836e-35	1.04212	0.548	0.103	2.27535e-30	T2	Agpat1
7.19878e-35	0.929848	0.376	0.046	2.49373e-30	T2	Clasp1
8.86029e-35	1.33286	0.369	0.045	3.06929e-30	T2	4933409G03Rik
8.91509e-35	1.14482	0.605	0.126	3.08828e-30	T2	Klhdc3
9.36236e-35	1.25388	0.427	0.063	3.24321e-30	T2	Dnali1
1.05818e-34	1.15335	0.968	0.519	3.66563e-30	T2	Tmsb10
1.16874e-34	1.16734	0.484	0.081	4.04864e-30	T2	Gm10840
1.19262e-34	1.1874	0.516	0.094	4.13134e-30	T2	Lypla1
1.27856e-34	0.999009	0.516	0.091	4.42905e-30	T2	Rnf19a
1.34899e-34	1.36564	0.331	0.034	4.67303e-30	T2	Ptp4a3
1.35012e-34	1.20511	0.344	0.038	4.67696e-30	T2	1700019C18Rik
1.5987e-34	1.24468	0.293	0.024	5.53807e-30	T2	Ccdc187
1.65766e-34	1.28575	0.892	0.327	5.7423e-30	T2	Ghitm
1.74146e-34	0.943505	0.49	0.083	6.0326e-30	T2	Rab22a
1.87336e-34	1.27413	0.344	0.038	6.4895e-30	T2	Tle3
2.6876e-34	1.58027	0.274	0.021	9.31012e-30	T2	Gm9970
3.27786e-34	1.1014	0.427	0.063	1.13548e-29	T2	Dcun1d4
4.55907e-34	1.34392	0.344	0.039	1.57931e-29	T2	Gm16835
5.71059e-34	1.23951	0.255	0.016	1.9782e-29	T2	4930523O13Rik
6.29504e-34	0.987829	0.764	0.191	2.18066e-29	T2	Rbm28
6.92285e-34	1.4014	0.592	0.129	2.39814e-29	T2	Gm36423
8.05787e-34	1.40939	0.274	0.021	2.79133e-29	T2	Mical2
9.18769e-34	1.76469	0.389	0.055	3.18271e-29	T2	Fam78a
1.01011e-33	1.28924	0.854	0.275	3.49912e-29	T2	Ap2b1
1.16441e-33	0.888738	0.446	0.069	4.03363e-29	T2	Tuba1c
1.50853e-33	0.964809	0.732	0.175	5.22568e-29	T2	Ptpmt1
1.7886e-33	1.21344	0.299	0.027	6.1959e-29	T2	Cdk19os
2.11677e-33	1.23118	0.376	0.049	7.3327e-29	T2	Slc39a13
2.2376e-33	0.906961	0.446	0.071	7.75127e-29	T2	Qrich2
2.27637e-33	1.28272	0.299	0.027	7.88558e-29	T2	Spata48
2.61578e-33	1.2436	0.618	0.142	9.06134e-29	T2	Chchd3
2.96002e-33	1.12304	0.484	0.085	1.02538e-28	T2	Creb3l4
3.89901e-33	1.04265	0.994	0.803	1.35066e-28	T2	Asrgl1
3.9485e-33	0.980821	0.51	0.094	1.3678e-28	T2	Fem1c
4.86047e-33	1.16918	0.503	0.095	1.68372e-28	T2	Cep128
5.49561e-33	1.04487	0.873	0.249	1.90374e-28	T2	Elof1
5.63839e-33	0.963772	0.567	0.115	1.95319e-28	T2	Mtx1
7.10298e-33	1.02413	0.541	0.109	2.46054e-28	T2	Guk1
7.48411e-33	0.977237	0.306	0.03	2.59257e-28	T2	Rsph10b
7.96427e-33	2.44905	0.274	0.023	2.7589e-28	T2	Spertl
1.19864e-32	1.42226	0.459	0.081	4.15221e-28	T2	Sympk
1.3524e-32	0.941276	0.618	0.135	4.68486e-28	T2	Zdhhc4
1.35779e-32	1.0956	0.656	0.154	4.70351e-28	T2	Acot7
1.36573e-32	1.28626	0.261	0.019	4.73103e-28	T2	Tmem131l
1.37671e-32	1.66583	0.433	0.073	4.76907e-28	T2	Scp2d1
1.55228e-32	0.827845	0.452	0.073	5.37726e-28	T2	Cd55b
1.57882e-32	1.02085	0.459	0.077	5.46918e-28	T2	Tex33
1.69203e-32	0.919301	0.503	0.091	5.86134e-28	T2	Ggn
2.05778e-32	1.34183	0.299	0.03	7.12835e-28	T2	Plcd4
2.13292e-32	0.965332	0.497	0.09	7.38864e-28	T2	Rab3il1
2.14793e-32	1.14741	0.261	0.019	7.44065e-28	T2	4930451I11Rik
2.22183e-32	1.00833	0.28	0.024	7.69664e-28	T2	Nectin2
2.24419e-32	1.16595	0.834	0.263	7.77411e-28	T2	Ubl3
2.46074e-32	1.35219	0.255	0.018	8.52425e-28	T2	Rd3
3.1908e-32	0.948002	0.618	0.136	1.10533e-27	T2	Rangrf
3.23191e-32	0.984109	0.637	0.145	1.11957e-27	T2	Dpysl3
3.50905e-32	0.876571	0.541	0.106	1.21557e-27	T2	1700034J05Rik
3.67204e-32	0.93568	0.656	0.151	1.27203e-27	T2	Nudt18
4.07322e-32	1.30327	0.828	0.288	1.411e-27	T2	Ybx2
4.52503e-32	1.25739	0.287	0.026	1.56752e-27	T2	BC050972
4.62232e-32	2.22422	0.535	0.126	1.60122e-27	T2	1700129C05Rik
4.87479e-32	0.93474	0.726	0.183	1.68868e-27	T2	Rnf181
5.18642e-32	1.3963	0.331	0.039	1.79663e-27	T2	Rab6b
5.36027e-32	1.18199	0.299	0.03	1.85685e-27	T2	Ndst4
5.39147e-32	1.06484	0.707	0.181	1.86766e-27	T2	Svbp
6.12324e-32	0.796447	0.497	0.093	2.12115e-27	T2	Rogdi
6.33856e-32	0.88657	0.376	0.051	2.19574e-27	T2	Prss54
7.85371e-32	1.22505	0.338	0.041	2.7206e-27	T2	Sufu
9.04166e-32	1.42493	0.274	0.024	3.13212e-27	T2	Aknaos
9.13335e-32	1.01829	0.866	0.274	3.16388e-27	T2	Micos13
9.77504e-32	1.03536	0.605	0.135	3.38617e-27	T2	Ngly1
1.02182e-31	1.14594	0.363	0.049	3.53969e-27	T2	Wdr31
1.09693e-31	0.822889	0.605	0.134	3.79987e-27	T2	Ergic2
1.34841e-31	1.31133	0.357	0.047	4.67101e-27	T2	Fam183b
1.46077e-31	0.824388	0.433	0.071	5.06024e-27	T2	Nsun7
1.47795e-31	1.05252	0.401	0.062	5.11977e-27	T2	Mettl23
1.52267e-31	1.03364	0.35	0.045	5.27468e-27	T2	Vash2
1.80928e-31	1.50404	0.268	0.023	6.26753e-27	T2	Cap2
2.42769e-31	1.06246	0.796	0.227	8.40975e-27	T2	Sec14l1
2.76053e-31	1.19717	0.713	0.191	9.56274e-27	T2	Cypt4
3.08133e-31	1.11091	0.917	0.355	1.0674e-26	T2	Ace
3.15054e-31	1.15978	0.955	0.52	1.09138e-26	T2	Sh3glb1
6.15818e-31	0.920888	0.42	0.067	2.13325e-26	T2	Selenov
6.20109e-31	1.31354	0.261	0.022	2.14812e-26	T2	Gm6652
6.69728e-31	1.52084	0.255	0.021	2.32001e-26	T2	1700067K01Rik
7.3057e-31	0.862667	0.522	0.104	2.53077e-26	T2	Znrd1as
7.68763e-31	0.944025	0.478	0.089	2.66307e-26	T2	Cep83
7.8336e-31	1.2706	0.306	0.033	2.71364e-26	T2	Wdr13
8.86749e-31	1.24797	0.936	0.401	3.07179e-26	T2	Atp1b3
9.0088e-31	1.16894	0.497	0.097	3.12074e-26	T2	Lrrc27
1.02809e-30	0.957808	0.408	0.065	3.56141e-26	T2	Jmjd6
1.12868e-30	1.04463	0.656	0.163	3.90985e-26	T2	Upf3a
1.15138e-30	1.3277	0.255	0.021	3.98849e-26	T2	Gm41177
1.18566e-30	0.960135	0.548	0.114	4.10726e-26	T2	Cct6b
1.46041e-30	0.981192	0.325	0.04	5.05901e-26	T2	Pard6a
1.48829e-30	1.00601	0.471	0.088	5.15558e-26	T2	Fem1b
1.65638e-30	0.970313	0.427	0.072	5.73787e-26	T2	G6pc3
1.77306e-30	0.853465	0.783	0.211	6.14206e-26	T2	Kifap3
1.78676e-30	0.804923	0.592	0.131	6.18951e-26	T2	Pxk
1.88677e-30	0.929609	0.471	0.087	6.53597e-26	T2	1700016K05Rik
2.45447e-30	1.58408	0.261	0.023	8.50253e-26	T2	Otud3
2.54969e-30	1.74412	0.452	0.088	8.83239e-26	T2	Akap3
2.64253e-30	1.48313	0.261	0.023	9.154e-26	T2	M1ap
2.71263e-30	0.973722	0.707	0.184	9.39684e-26	T2	Adam5
2.77578e-30	1.4226	0.261	0.023	9.61558e-26	T2	Tex45
2.96419e-30	0.946716	0.503	0.102	1.02683e-25	T2	Ccdc124
3.93057e-30	1.13862	0.363	0.053	1.36159e-25	T2	Rab3ip
4.3772e-30	0.843912	0.682	0.167	1.51631e-25	T2	Spag17
4.38252e-30	0.892749	0.745	0.194	1.51815e-25	T2	Cep63
5.44259e-30	1.07429	0.338	0.045	1.88537e-25	T2	Cptp
6.70342e-30	0.868604	0.363	0.051	2.32213e-25	T2	Col22a1
6.82752e-30	1.08727	0.401	0.065	2.36512e-25	T2	Lrrc1
6.95012e-30	0.936337	0.395	0.063	2.40759e-25	T2	Chd5
7.69591e-30	1.42413	0.255	0.022	2.66594e-25	T2	Mrps36
1.11778e-29	1.00211	0.338	0.045	3.87211e-25	T2	Tex47
1.16554e-29	1.10195	0.382	0.059	4.03755e-25	T2	Atoh8
1.70337e-29	1.26434	0.809	0.283	5.90064e-25	T2	Slain2
1.86357e-29	1.12471	0.299	0.034	6.4556e-25	T2	Dand5
2.18965e-29	1.14002	0.904	0.379	7.58516e-25	T2	Map1lc3a
2.19893e-29	0.822651	0.586	0.131	7.61732e-25	T2	Fank1
2.86172e-29	1.23885	0.274	0.027	9.91329e-25	T2	Cldnd2
3.24406e-29	0.950476	0.669	0.171	1.12377e-24	T2	Zfand6
3.25733e-29	0.758212	0.522	0.11	1.12837e-24	T2	Erich2
3.79324e-29	0.884006	0.535	0.113	1.31402e-24	T2	Oscp1
4.21072e-29	0.815146	0.643	0.155	1.45864e-24	T2	0610009L18Rik
4.53652e-29	1.03236	0.306	0.037	1.5715e-24	T2	Dcun1d3
4.78744e-29	1.00441	0.401	0.066	1.65842e-24	T2	Myl4
7.39327e-29	1.65774	0.287	0.032	2.5611e-24	T2	Cypt2
8.00653e-29	1.05703	0.299	0.035	2.77354e-24	T2	4931422A03Rik
1.2136e-28	0.811288	0.752	0.205	4.20403e-24	T2	Bag6
1.40296e-28	1.14086	0.389	0.065	4.85999e-24	T2	Uck2
1.44596e-28	0.905183	0.599	0.143	5.00894e-24	T2	Cep57
1.66898e-28	1.14783	0.293	0.034	5.78151e-24	T2	Ccnyl1
1.68398e-28	0.99221	0.771	0.223	5.83348e-24	T2	Bag5
1.90515e-28	1.06383	0.395	0.066	6.59963e-24	T2	Bsdc1
1.93103e-28	0.986875	0.318	0.041	6.68928e-24	T2	Slc66a2
2.08704e-28	0.857113	0.471	0.093	7.22971e-24	T2	Ube2n
2.2983e-28	1.09761	0.911	0.362	7.96154e-24	T2	Capzb
2.46528e-28	1.13529	0.783	0.247	8.53996e-24	T2	Prdx4
2.75226e-28	0.989517	0.325	0.045	9.53412e-24	T2	Ppp4r1
4.19276e-28	0.652955	0.611	0.144	1.45241e-23	T2	Cib1
4.21289e-28	0.987388	0.357	0.055	1.45939e-23	T2	Fam193a
4.36058e-28	1.0143	0.255	0.024	1.51055e-23	T2	1700061F12Rik
4.9725e-28	1.05088	0.274	0.03	1.72252e-23	T2	Zfp217
5.10216e-28	0.810796	0.58	0.134	1.76744e-23	T2	Dnajb2
7.23127e-28	1.20186	0.261	0.026	2.50499e-23	T2	1700007P06Rik
8.22893e-28	1.03185	0.325	0.045	2.85059e-23	T2	Ccdc183
9.16476e-28	0.986658	0.446	0.087	3.17476e-23	T2	Psme3
1.34925e-27	0.677857	0.433	0.08	4.67395e-23	T2	Tcte2
1.77364e-27	0.78161	0.465	0.094	6.14406e-23	T2	Kif9
1.80972e-27	1.0608	0.268	0.029	6.26904e-23	T2	Tsga13
1.84783e-27	0.806813	0.65	0.169	6.40108e-23	T2	Tulp4
2.69394e-27	1.11207	0.306	0.04	9.33206e-23	T2	D11Wsu47e
2.88669e-27	1.08514	0.293	0.037	9.9998e-23	T2	Fbxw10
4.34643e-27	0.750036	0.599	0.147	1.50565e-22	T2	Fam76a
4.36547e-27	1.1984	0.28	0.033	1.51224e-22	T2	Trim54
5.56848e-27	0.841415	0.439	0.086	1.92898e-22	T2	Ypel5
5.60407e-27	0.87459	0.408	0.074	1.9413e-22	T2	Efcab6
6.41262e-27	1.29958	0.255	0.026	2.2214e-22	T2	1700095A21Rik
6.60425e-27	0.869742	0.293	0.037	2.28778e-22	T2	Ccdc15
6.66741e-27	1.13121	0.376	0.065	2.30966e-22	T2	Aatf
7.71559e-27	0.66154	0.389	0.067	2.67276e-22	T2	Ccdc7a
8.07038e-27	1.37492	0.261	0.029	2.79566e-22	T2	Poc1b
9.89692e-27	1.20503	0.809	0.298	3.42839e-22	T2	Fam104a
1.07748e-26	0.945663	0.255	0.026	3.73251e-22	T2	Fam71e2
1.1447e-26	0.534442	0.395	0.07	3.96534e-22	T2	Comp
1.22895e-26	1.20203	0.255	0.027	4.25721e-22	T2	Stk36
1.38939e-26	0.955614	0.293	0.038	4.81298e-22	T2	4932412D23Rik
1.5514e-26	1.13042	0.299	0.04	5.37422e-22	T2	Rnf41
1.87431e-26	0.739269	0.631	0.16	6.4928e-22	T2	Ccdc92
1.93675e-26	0.871127	0.35	0.056	6.7091e-22	T2	Spsb3
2.27539e-26	0.879354	0.408	0.077	7.88217e-22	T2	Fbxo30
2.37187e-26	1.53547	0.478	0.111	8.21639e-22	T2	Trim36
2.56648e-26	0.625955	0.599	0.147	8.89056e-22	T2	Usp16
2.77653e-26	1.16432	0.446	0.093	9.61818e-22	T2	Kif2b
2.81719e-26	0.729455	0.529	0.122	9.75901e-22	T2	Lin7a
3.65341e-26	0.819966	0.459	0.095	1.26558e-21	T2	Rfc2
3.97103e-26	1.04998	0.879	0.322	1.37561e-21	T2	Zfp706
4.02782e-26	0.847222	0.828	0.259	1.39528e-21	T2	Lrrc46
4.61754e-26	0.689948	0.446	0.09	1.59956e-21	T2	Nup98
4.8458e-26	1.06924	0.898	0.414	1.67863e-21	T2	Csnk2b
5.11659e-26	0.966455	0.382	0.069	1.77244e-21	T2	Gfer
5.25133e-26	0.838354	0.58	0.144	1.81911e-21	T2	Pole3
6.03829e-26	0.869025	0.369	0.064	2.09173e-21	T2	Map7
6.28868e-26	0.734767	0.465	0.099	2.17846e-21	T2	Mtres1
6.45413e-26	1.03214	0.331	0.051	2.23578e-21	T2	Zmynd15
7.6224e-26	0.930099	0.357	0.059	2.64048e-21	T2	Rasa3
8.40405e-26	0.577397	0.643	0.165	2.91125e-21	T2	Cage1
9.147e-26	0.944466	0.777	0.248	3.16861e-21	T2	Snrpd2
1.31924e-25	0.691036	0.325	0.049	4.56999e-21	T2	Pcyt1a
2.28285e-25	1.08667	0.42	0.086	7.90801e-21	T2	Sh3kbp1
2.41385e-25	0.77388	0.395	0.074	8.36182e-21	T2	Dcaf6
2.46626e-25	1.01016	0.255	0.029	8.54337e-21	T2	Rnf24
2.95874e-25	0.684231	0.446	0.094	1.02494e-20	T2	Nfkbib
3.53755e-25	0.971245	0.847	0.318	1.22544e-20	T2	Spata4
4.39545e-25	0.769643	0.745	0.219	1.52263e-20	T2	Wasf2
4.6674e-25	0.9476	0.318	0.049	1.61683e-20	T2	3110070M22Rik
5.341e-25	0.608437	0.395	0.074	1.85018e-20	T2	Dgat2
5.39905e-25	0.983094	0.268	0.033	1.87028e-20	T2	Ankrd61
6.91979e-25	0.975655	0.325	0.053	2.39709e-20	T2	Gm10120
7.80033e-25	0.732019	0.675	0.185	2.70211e-20	T2	Ccdc50
8.81979e-25	0.561261	0.51	0.119	3.05526e-20	T2	Clpx
1.1466e-24	0.930293	0.306	0.046	3.97193e-20	T2	Ubtd1
1.29915e-24	1.0729	0.777	0.262	4.50038e-20	T2	Dnajc15
1.45749e-24	0.686568	0.389	0.074	5.04888e-20	T2	Ndrg3
1.51078e-24	0.750864	0.459	0.101	5.23348e-20	T2	Rnf4
1.61416e-24	1.20877	0.503	0.126	5.59161e-20	T2	1700016K19Rik
1.78541e-24	1.03103	0.35	0.063	6.18486e-20	T2	Cdkl2
1.78876e-24	0.871306	0.287	0.04	6.19645e-20	T2	Fam20a
1.8263e-24	0.700722	0.497	0.118	6.32647e-20	T2	Agtpbp1
1.8412e-24	0.895116	0.554	0.145	6.37809e-20	T2	Zfp451
1.96905e-24	1.13016	0.306	0.047	6.82098e-20	T2	Gm39302
2.13281e-24	1.12601	0.299	0.045	7.38825e-20	T2	Dnajc5g
2.44656e-24	0.944893	0.299	0.045	8.47511e-20	T2	4930578I06Rik
2.58292e-24	1.1957	0.338	0.058	8.94748e-20	T2	Mapre3
3.57378e-24	1.15364	0.318	0.053	1.23799e-19	T2	Lyrm9
5.43942e-24	0.836232	0.847	0.297	1.88427e-19	T2	Sod1
6.40203e-24	0.521252	0.299	0.045	2.21773e-19	T2	Gsdmd
6.89265e-24	0.816862	0.662	0.19	2.38768e-19	T2	Ccdc181
7.10067e-24	1.38487	0.911	0.603	2.45974e-19	T2	Meig1
7.85045e-24	0.890982	0.586	0.16	2.71947e-19	T2	Rai14
1.13189e-23	0.731433	0.745	0.225	3.92098e-19	T2	Znhit2
1.2122e-23	0.660128	0.344	0.061	4.19917e-19	T2	Abl1
1.24801e-23	0.766305	0.72	0.218	4.32323e-19	T2	Usp2
1.28504e-23	1.02721	0.312	0.051	4.45152e-19	T2	Cyth1
1.37774e-23	1.09093	0.42	0.094	4.77262e-19	T2	Dnajc9
1.4305e-23	0.641511	0.28	0.04	4.9554e-19	T2	Yod1
1.77589e-23	0.666658	0.713	0.211	6.15186e-19	T2	Syce1
2.37448e-23	0.895024	0.312	0.051	8.22542e-19	T2	Morn4
2.61965e-23	0.735488	0.338	0.059	9.07471e-19	T2	4930589P08Rik
2.66589e-23	0.672784	0.541	0.141	9.23491e-19	T2	R3hdm1
2.89003e-23	0.923372	0.955	0.511	1.00113e-18	T2	Tubb4b
3.3536e-23	0.794116	0.376	0.074	1.16172e-18	T2	Tex2
5.15358e-23	0.819881	0.541	0.145	1.78525e-18	T2	Tulp2
6.77825e-23	0.759088	0.299	0.047	2.34805e-18	T2	Gm1848
6.90274e-23	0.762493	0.382	0.078	2.39118e-18	T2	Atf1
8.2872e-23	0.598926	0.395	0.081	2.87077e-18	T2	1700022H01Rik
9.03693e-23	0.75856	0.268	0.038	3.13048e-18	T2	Mroh8
9.26696e-23	0.683222	0.459	0.107	3.21017e-18	T2	Eno1
1.05605e-22	0.783088	0.35	0.066	3.65826e-18	T2	Cep41
1.62248e-22	0.740351	0.369	0.073	5.62044e-18	T2	Ehbp1l1
1.83863e-22	0.64368	0.344	0.064	6.36921e-18	T2	Alkbh3
1.92381e-22	1.10436	0.293	0.047	6.66427e-18	T2	Nat9
2.15996e-22	1.02736	0.261	0.037	7.48232e-18	T2	Spaca7
3.76231e-22	0.493079	0.331	0.061	1.3033e-17	T2	4933402J10Rik
3.97897e-22	0.687456	0.688	0.209	1.37835e-17	T2	Mrpl54
4.20778e-22	0.689864	0.522	0.135	1.45762e-17	T2	Lrrfip2
4.29567e-22	0.802425	0.293	0.048	1.48806e-17	T2	Coil
4.324e-22	0.585387	0.389	0.081	1.49788e-17	T2	1700001J03Rik
5.06348e-22	0.649042	0.535	0.139	1.75404e-17	T2	Ube2d2b
5.97911e-22	0.874413	0.293	0.048	2.07122e-17	T2	Acsl5
6.36964e-22	0.438969	0.471	0.114	2.20651e-17	T2	Kiz
6.37551e-22	1.16217	0.274	0.042	2.20854e-17	T2	Rabif
7.27487e-22	0.845053	0.318	0.057	2.52009e-17	T2	Foxo3
9.92667e-22	0.887643	0.268	0.04	3.4387e-17	T2	AV039307
1.00067e-21	0.609403	0.369	0.075	3.46642e-17	T2	1700025G04Rik
1.14831e-21	0.55883	0.376	0.079	3.97787e-17	T2	Tcfl5
1.40425e-21	0.726234	0.739	0.243	4.86448e-17	T2	Tpi1
1.55918e-21	0.462724	0.312	0.055	5.40117e-17	T2	Cgnl1
1.675e-21	0.725354	0.58	0.166	5.80238e-17	T2	Acbd6
1.98696e-21	0.668062	0.306	0.054	6.88302e-17	T2	Usp3
2.49222e-21	0.823821	0.274	0.043	8.6333e-17	T2	2010109A12Rik
2.93672e-21	0.693198	0.357	0.074	1.01731e-16	T2	Kpna1
3.92202e-21	0.668409	0.389	0.085	1.35863e-16	T2	Impad1
3.97816e-21	0.799133	0.994	0.725	1.37807e-16	T2	Akap12
4.04969e-21	0.648797	0.287	0.048	1.40285e-16	T2	Tmem210
4.39459e-21	1.35305	0.459	0.126	1.52233e-16	T2	Tssk1
4.59121e-21	0.581282	0.65	0.194	1.59044e-16	T2	Camk2n1
5.51194e-21	0.463144	0.764	0.248	1.90939e-16	T2	Rpl39l
6.0375e-21	0.426988	0.389	0.086	2.09145e-16	T2	Thop1
6.05292e-21	0.713987	0.987	0.685	2.09679e-16	T2	Rps20
6.0665e-21	0.685585	0.331	0.065	2.1015e-16	T2	Dgka
6.11826e-21	1.24531	0.701	0.302	2.11943e-16	T2	Spcs2
7.24197e-21	0.589371	0.408	0.093	2.50869e-16	T2	Hoxd3os1
7.56607e-21	0.734291	0.274	0.045	2.62096e-16	T2	Ipo13
7.57701e-21	0.415986	0.338	0.066	2.62475e-16	T2	Catsperd
8.38572e-21	0.867862	0.624	0.2	2.9049e-16	T2	1110032A03Rik
1.01385e-20	0.556487	0.382	0.085	3.51206e-16	T2	Rnf19b
1.28196e-20	0.704913	0.325	0.063	4.44085e-16	T2	Gm11808
1.32164e-20	0.634933	0.567	0.162	4.57829e-16	T2	Oxr1
1.3742e-20	0.528368	0.338	0.067	4.76038e-16	T2	Plekha3
1.70159e-20	0.424451	0.382	0.085	5.89446e-16	T2	Agfg1
2.3006e-20	0.302354	0.331	0.065	7.96951e-16	T2	Grk4
2.30831e-20	0.756977	0.261	0.041	7.99623e-16	T2	Ccdc158
2.32104e-20	0.336979	0.503	0.131	8.04032e-16	T2	Tsga10
2.47248e-20	0.913494	0.287	0.05	8.56493e-16	T2	Mak
2.53217e-20	0.705517	0.274	0.046	8.7717e-16	T2	Ap3s1
2.66749e-20	0.759824	0.459	0.118	9.24046e-16	T2	Ankrd36
2.69297e-20	0.563149	0.796	0.266	9.32871e-16	T2	Ppm1g
3.14948e-20	0.41559	0.484	0.126	1.09101e-15	T2	Tmem120a
3.3856e-20	0.715289	0.503	0.139	1.1728e-15	T2	Gm1673
3.49191e-20	0.602593	0.261	0.041	1.20963e-15	T2	Tex29
5.04003e-20	0.531356	0.331	0.067	1.74592e-15	T2	Ube2f
5.86404e-20	0.607008	0.758	0.256	2.03136e-15	T2	Saraf
6.21326e-20	0.913518	0.293	0.054	2.15234e-15	T2	Med9os
6.59921e-20	0.456529	0.299	0.055	2.28603e-15	T2	Gab2
7.05763e-20	0.758202	0.261	0.042	2.44483e-15	T2	Ccdc6
7.45543e-20	0.727861	0.382	0.089	2.58264e-15	T2	Mfsd14a
9.99448e-20	0.544674	0.465	0.121	3.46219e-15	T2	Ccser2
1.04684e-19	0.463545	0.924	0.434	3.62636e-15	T2	Osgin1
1.19907e-19	0.850168	0.274	0.048	4.1537e-15	T2	Cep89
1.22607e-19	0.591128	0.79	0.27	4.24722e-15	T2	Fgfr1op2
1.53665e-19	0.446053	0.312	0.062	5.3231e-15	T2	Ulk4
2.24115e-19	0.733385	0.261	0.043	7.76357e-15	T2	Spn-ps
2.50078e-19	0.289977	0.465	0.121	8.66295e-15	T2	Odc1
3.07096e-19	0.509219	0.49	0.134	1.06381e-14	T2	Tma7
3.2178e-19	0.261799	0.478	0.126	1.11468e-14	T2	C530008M17Rik
3.44614e-19	0.272673	0.401	0.097	1.19378e-14	T2	Aspscr1
3.74578e-19	0.855655	0.268	0.047	1.29758e-14	T2	Mospd4
4.37646e-19	0.298952	0.382	0.088	1.51605e-14	T2	Ophn1
4.68796e-19	0.640429	0.503	0.142	1.62396e-14	T2	Papolb
5.19512e-19	0.665937	0.471	0.129	1.79964e-14	T2	Rnf151
5.79612e-19	0.576757	0.35	0.078	2.00783e-14	T2	Wdtc1
6.07918e-19	0.28208	0.439	0.111	2.10589e-14	T2	Ccdc7b
7.28775e-19	0.748783	0.28	0.053	2.52455e-14	T2	Dnajc4
8.30507e-19	0.36218	0.471	0.129	2.87696e-14	T2	Gde1
8.62827e-19	0.525094	0.261	0.045	2.98892e-14	T2	Pacs2
8.78836e-19	0.436529	0.325	0.069	3.04438e-14	T2	Rimklb
8.81737e-19	0.742173	0.255	0.043	3.05443e-14	T2	Pom121
9.7552e-19	0.663338	0.287	0.055	3.3793e-14	T2	Gna13
1.07308e-18	0.764819	0.904	0.416	3.71726e-14	T2	Arl4a
1.1955e-18	0.299994	0.535	0.154	4.14135e-14	T2	Psme4
1.31832e-18	0.64355	0.338	0.075	4.5668e-14	T2	Pcnt
1.32895e-18	0.551941	0.312	0.064	4.60362e-14	T2	Dusp3
1.38045e-18	0.594743	0.35	0.079	4.78203e-14	T2	Tmem248
1.43768e-18	0.517503	0.325	0.07	4.98027e-14	T2	Optn
1.55419e-18	0.381623	0.465	0.126	5.38386e-14	T2	Larp1
1.8136e-18	0.43133	0.586	0.177	6.2825e-14	T2	Rpgrip1
1.94832e-18	0.490937	0.427	0.112	6.74919e-14	T2	Dnajc21
2.03525e-18	0.32621	0.439	0.114	7.05031e-14	T2	Sirt2
2.4199e-18	0.407615	0.554	0.166	8.38278e-14	T2	Trappc2l
2.55828e-18	0.625795	0.72	0.247	8.86214e-14	T2	Scand1
2.7326e-18	0.43177	0.395	0.098	9.466e-14	T2	Cep170
3.0557e-18	0.433361	0.516	0.15	1.05852e-13	T2	Cul3
3.33839e-18	0.543085	0.35	0.081	1.15645e-13	T2	Dcaf12
3.59787e-18	0.751419	0.28	0.054	1.24634e-13	T2	Slc35a5
4.56469e-18	0.696012	0.306	0.064	1.58125e-13	T2	Nkiras2
4.96824e-18	0.540469	0.35	0.082	1.72105e-13	T2	Tollip
5.45439e-18	0.725515	0.828	0.328	1.88945e-13	T2	Pafah1b1
8.55625e-18	0.717554	0.873	0.365	2.96397e-13	T2	Micos10
8.7631e-18	0.579716	0.331	0.074	3.03562e-13	T2	Mettl26
9.72736e-18	0.274731	0.433	0.114	3.36965e-13	T2	Pkig
1.04979e-17	0.344111	0.274	0.053	3.63657e-13	T2	Rab10os
1.09679e-17	0.519086	0.376	0.094	3.79937e-13	T2	Gnpat
1.15886e-17	0.35023	0.293	0.059	4.01442e-13	T2	Gm5644
1.18656e-17	0.649768	0.764	0.279	4.11035e-13	T2	Psmc2
1.24876e-17	0.690663	0.274	0.054	4.32585e-13	T2	Phc1
1.3455e-17	0.479724	0.344	0.08	4.66096e-13	T2	Zfp654
1.5014e-17	0.6413	0.624	0.206	5.20099e-13	T2	Lancl1
1.64353e-17	0.713038	0.497	0.15	5.69334e-13	T2	Srpk1
1.85639e-17	0.728868	0.943	0.53	6.43073e-13	T2	Elob
1.90421e-17	0.486788	0.28	0.056	6.59638e-13	T2	Mfsd11
2.02309e-17	0.770803	0.293	0.062	7.00818e-13	T2	Tsnaxip1
2.09184e-17	0.414858	0.293	0.061	7.24635e-13	T2	Rab11fip5
2.20219e-17	0.37475	0.522	0.157	7.62862e-13	T2	Pgls
2.51877e-17	0.400197	0.357	0.087	8.72526e-13	T2	Ndfip2
2.94077e-17	0.49346	0.433	0.119	1.01871e-12	T2	Ufd1
3.0694e-17	0.664015	0.261	0.049	1.06327e-12	T2	Frat1
3.13564e-17	0.274697	0.561	0.173	1.08622e-12	T2	Yif1b
3.22257e-17	0.587648	0.268	0.053	1.11633e-12	T2	Gm2415
3.5256e-17	0.343047	0.331	0.077	1.2213e-12	T2	Gm4708
3.62623e-17	0.553529	0.268	0.053	1.25616e-12	T2	Gt(ROSA)26Sor
4.1983e-17	0.818969	0.255	0.048	1.45433e-12	T2	1700001L19Rik
4.40498e-17	0.327032	0.497	0.147	1.52593e-12	T2	Eif3b
5.49337e-17	0.561874	0.28	0.058	1.90296e-12	T2	H1f10
5.54834e-17	0.338866	0.631	0.203	1.922e-12	T2	Pafah1b2
5.81196e-17	0.585143	0.828	0.307	2.01332e-12	T2	Uqcc2
5.9081e-17	0.39884	0.516	0.155	2.04663e-12	T2	Ccnk
6.64769e-17	0.532157	0.401	0.107	2.30283e-12	T2	Ppp4c
6.71397e-17	0.299665	0.35	0.085	2.32578e-12	T2	Srprb
7.45387e-17	0.306301	0.529	0.161	2.58209e-12	T2	Akirin2
1.0981e-16	0.666871	0.293	0.064	3.80394e-12	T2	Lrrc63
1.12437e-16	0.456804	0.408	0.111	3.89494e-12	T2	Fam192a
1.38622e-16	0.56459	0.325	0.077	4.802e-12	T2	Ddx20
1.94301e-16	0.617626	0.261	0.053	6.73077e-12	T2	Npm3
2.0236e-16	0.557053	0.274	0.058	7.00994e-12	T2	Zpr1
2.05775e-16	0.315649	0.535	0.167	7.12826e-12	T2	Rad23b
2.74285e-16	0.670037	0.847	0.365	9.50152e-12	T2	Selenok
3.11423e-16	0.300891	0.548	0.174	1.0788e-11	T2	Pnpla8
3.33557e-16	0.330742	0.312	0.072	1.15548e-11	T2	Gtsf1l
3.44624e-16	1.03273	0.452	0.146	1.19381e-11	T2	Sqor
3.8618e-16	0.438829	0.516	0.161	1.33777e-11	T2	Pdxdc1
4.04044e-16	0.524246	0.338	0.083	1.39965e-11	T2	Mrpl15
5.0949e-16	0.440194	0.299	0.067	1.76493e-11	T2	Aptx
5.41564e-16	0.287388	0.376	0.099	1.87603e-11	T2	Suds3
5.56615e-16	0.503877	0.554	0.182	1.92817e-11	T2	Pdcd5
6.76286e-16	0.511903	0.299	0.069	2.34272e-11	T2	4930518J20Rik
8.01322e-16	0.266502	0.408	0.113	2.77586e-11	T2	Dhrs1
9.31761e-16	0.50609	0.28	0.062	3.22771e-11	T2	Dcaf1
9.61459e-16	0.547572	0.255	0.051	3.33059e-11	T2	Gm4202
1.18856e-15	0.655311	0.325	0.081	4.11729e-11	T2	Ulk2
1.32862e-15	0.616691	0.268	0.058	4.60248e-11	T2	Gm9790
2.11071e-15	0.363545	0.325	0.082	7.31171e-11	T2	Gm8251
2.29802e-15	0.391538	0.363	0.097	7.96056e-11	T2	Gm3788
2.99498e-15	0.30817	0.414	0.119	1.03749e-10	T2	Apopt1
3.52936e-15	0.669248	0.809	0.374	1.22261e-10	T2	Pdcl2
4.31859e-15	0.393973	0.318	0.08	1.496e-10	T2	Ppp1r7
4.80771e-15	0.335783	0.713	0.254	1.66544e-10	T2	Psmd8
5.34091e-15	0.304676	0.293	0.069	1.85014e-10	T2	Higd1a
5.8179e-15	0.433102	0.389	0.111	2.01538e-10	T2	2810408I11Rik
6.93659e-15	0.45811	0.312	0.078	2.4029e-10	T2	Ltn1
1.5727e-14	0.279019	0.624	0.218	5.44799e-10	T2	Smap1
1.65567e-14	0.286481	0.42	0.126	5.73541e-10	T2	Tcea2
2.42374e-14	0.281009	0.325	0.085	8.39607e-10	T2	Tmem267
2.69191e-14	0.621041	0.911	0.456	9.32504e-10	T2	Pfdn5
3.58964e-14	0.368781	0.363	0.104	1.24349e-09	T2	Ankrd49
3.98499e-14	0.440427	0.344	0.096	1.38044e-09	T2	Syce3
3.98958e-14	0.603317	0.293	0.073	1.38203e-09	T2	Erich3
4.30121e-14	0.302935	0.268	0.063	1.48998e-09	T2	Nme6
4.6702e-14	0.677308	0.822	0.383	1.6178e-09	T2	Mpc2
5.83473e-14	0.270384	0.58	0.203	2.02121e-09	T2	Mprip
6.92493e-14	0.621938	0.599	0.231	2.39886e-09	T2	Tor1aip1
7.43932e-14	0.429184	0.293	0.074	2.57706e-09	T2	Ak8
1.16121e-13	0.310503	0.318	0.086	4.02254e-09	T2	Scaper
2.70054e-13	0.250587	0.611	0.224	9.35494e-09	T2	Mff
3.63248e-13	0.356411	0.255	0.061	1.25833e-08	T2	Tceal1
4.99842e-13	0.588493	0.796	0.384	1.7315e-08	T2	Cetn1
6.04839e-13	0.302592	0.541	0.194	2.09522e-08	T2	Knop1
6.31801e-13	1.02029	0.79	0.467	2.18862e-08	T2	Phf7
6.34995e-13	0.377133	0.287	0.075	2.19969e-08	T2	Efcab2
6.9381e-13	0.303903	0.376	0.117	2.40343e-08	T2	Stk39
7.31591e-13	0.287955	0.561	0.202	2.5343e-08	T2	Pdcd5-ps
1.22504e-12	0.409544	0.255	0.064	4.24365e-08	T2	Gm7094
1.75571e-12	0.288251	0.522	0.187	6.08196e-08	T2	Gtsf1
2.77792e-12	0.368334	0.261	0.067	9.62299e-08	T2	1110008P14Rik
4.96439e-12	0.406432	0.86	0.373	1.71971e-07	T2	Eif5
6.91401e-12	0.928766	0.312	0.097	2.39508e-07	T2	Cdyl
2.22767e-11	0.302681	0.299	0.088	7.71686e-07	T2	Mettl9
4.54384e-11	0.288349	0.287	0.085	1.57403e-06	T2	Babam1
6.03184e-11	0.263207	0.745	0.314	2.08949e-06	T2	Snx3
1.25081e-10	0.557149	0.898	0.497	4.33292e-06	T2	Gm4332
4.07754e-08	0.343178	0.885	0.453	0.0014125	T2	Spcs1
2.06177e-07	0.323137	0.803	0.405	0.00714216	T2	Ndufa13
5.82861e-31	2.8548	0.395	0.025	2.01909e-26	T3	Spef1l
6.23765e-27	2.80871	0.763	0.138	2.16078e-22	T3	Eid3
1.58591e-26	2.35495	0.526	0.056	5.49376e-22	T3	Dynlt1a
3.43739e-26	2.41045	0.421	0.035	1.19075e-21	T3	Adam18
4.51567e-22	2.52277	0.316	0.023	1.56427e-17	T3	Abca14
4.8925e-22	2.24751	0.263	0.015	1.69481e-17	T3	Dnah6
5.55733e-22	2.82111	0.605	0.105	1.92512e-17	T3	Rasl2-9
1.37505e-21	2.74433	0.816	0.234	4.76331e-17	T3	Cox6b2
1.60982e-21	2.41117	0.553	0.08	5.57658e-17	T3	Nkapl
1.81891e-21	2.29586	0.421	0.045	6.30089e-17	T3	Ntpcr
2.31737e-21	2.53287	0.5	0.067	8.0276e-17	T3	Hsbp1l1
2.92941e-21	2.67539	0.316	0.025	1.01478e-16	T3	Lypd10
3.37786e-21	2.53753	0.605	0.102	1.17012e-16	T3	Adam2
4.1557e-21	2.72715	0.658	0.131	1.43958e-16	T3	Ssmem1
4.86606e-21	2.96772	0.684	0.146	1.68565e-16	T3	Mesp1
5.26151e-21	2.78146	0.658	0.134	1.82264e-16	T3	Pbp2
8.82124e-21	2.73784	0.474	0.062	3.05576e-16	T3	Fam118b
1.7676e-20	2.32603	0.474	0.061	6.12314e-16	T3	Ccdc110
2.0802e-20	2.51761	0.763	0.189	7.20602e-16	T3	Cox7b2
2.67862e-20	2.27781	0.395	0.042	9.27901e-16	T3	Ddias
3.09197e-20	2.44759	0.868	0.273	1.07109e-15	T3	Gm11837
3.11711e-20	2.53495	0.368	0.037	1.0798e-15	T3	4930444F02Rik
5.04285e-20	2.36234	0.816	0.221	1.74689e-15	T3	Acyp1
5.40342e-20	2.82207	0.421	0.05	1.8718e-15	T3	1700102P08Rik
5.42648e-20	2.53978	0.368	0.038	1.87979e-15	T3	1700047M11Rik
5.88981e-20	2.54628	0.579	0.102	2.04029e-15	T3	Tmbim7
1.38431e-19	2.82024	0.421	0.053	4.7954e-15	T3	1700003I22Rik
1.38576e-19	2.31836	0.263	0.018	4.80041e-15	T3	Ppp1r27
5.148e-19	2.20451	0.368	0.039	1.78332e-14	T3	Ecd
1.34122e-18	2.52156	0.5	0.077	4.64613e-14	T3	Rnls
2.42283e-18	1.99861	0.316	0.029	8.39294e-14	T3	Prss42
2.85967e-18	2.67634	0.684	0.175	9.90617e-14	T3	AA467197
3.74132e-18	2.56552	0.526	0.092	1.29603e-13	T3	Syngr4
4.60337e-18	2.22445	0.316	0.03	1.59465e-13	T3	Xkr8
5.97497e-18	1.91504	0.263	0.02	2.06979e-13	T3	Adam30
8.51955e-18	2.36802	0.421	0.057	2.95126e-13	T3	Gm42918
8.95506e-18	2.42041	0.895	0.358	3.10212e-13	T3	Spink2
1.36612e-17	2.35651	0.579	0.11	4.73239e-13	T3	Nxt1
1.43305e-17	2.42237	0.395	0.05	4.96424e-13	T3	Them6
1.5944e-17	2.37498	0.447	0.065	5.52315e-13	T3	Tdrd6
1.60515e-17	2.25106	0.263	0.021	5.56038e-13	T3	Ccdc40
1.70917e-17	1.64267	0.289	0.025	5.92073e-13	T3	Hyal6
2.00812e-17	2.25816	0.342	0.037	6.95631e-13	T3	Ovol2
2.34957e-17	2.32886	0.763	0.224	8.13913e-13	T3	1700010I14Rik
2.91102e-17	1.96803	1	0.872	1.00841e-12	T3	Ldhc
3.77575e-17	2.2604	0.316	0.032	1.30796e-12	T3	Dnaic1
7.00677e-17	2.32831	0.316	0.033	2.42722e-12	T3	4930542C12Rik
7.78705e-17	2.37402	0.526	0.097	2.69751e-12	T3	1700018L02Rik
8.26357e-17	1.97229	0.342	0.038	2.86258e-12	T3	Slc22a21
8.83433e-17	2.3166	0.316	0.033	3.0603e-12	T3	Galntl6
9.42763e-17	2.37197	0.816	0.262	3.26582e-12	T3	Ccdc38
1.59762e-16	2.29695	0.684	0.181	5.53432e-12	T3	Zpbp2
1.88551e-16	2.39716	0.921	0.468	6.53159e-12	T3	Cox8c
1.95375e-16	2.36513	0.632	0.149	6.76797e-12	T3	2300009A05Rik
2.0674e-16	2.41235	0.421	0.062	7.1617e-12	T3	Pbk
2.23978e-16	2.18014	0.947	0.499	7.75883e-12	T3	Rbakdn
2.35581e-16	2.03815	0.974	0.507	8.16077e-12	T3	Ropn1l
2.52192e-16	2.12109	0.263	0.023	8.73618e-12	T3	Zmynd12
2.75741e-16	2.32373	0.526	0.099	9.55193e-12	T3	Ccpg1os
2.9092e-16	2.10292	0.5	0.087	1.00777e-11	T3	Pcbp3
2.94747e-16	2.30441	0.5	0.089	1.02103e-11	T3	Wfdc15a
3.56758e-16	2.18038	0.447	0.07	1.23585e-11	T3	Cfap299
5.13381e-16	2.27626	0.895	0.433	1.7784e-11	T3	Gkap1
7.25193e-16	2.23885	0.289	0.029	2.51214e-11	T3	Pih1d2
1.05797e-15	2.26919	0.421	0.064	3.66492e-11	T3	Cog6
1.07004e-15	1.98639	0.553	0.108	3.70673e-11	T3	Gm10297
1.17121e-15	1.89923	0.368	0.047	4.05719e-11	T3	Grtp1
1.61828e-15	2.24436	0.395	0.057	5.60588e-11	T3	D030056L22Rik
2.03522e-15	1.94936	0.289	0.03	7.05019e-11	T3	4930465K10Rik
2.05703e-15	2.71054	0.289	0.031	7.12576e-11	T3	1700006A11Rik
2.09942e-15	2.24475	0.763	0.254	7.2726e-11	T3	Ldhal6b
2.2572e-15	1.88097	0.368	0.048	7.81916e-11	T3	Ube2u
2.2619e-15	2.13633	0.289	0.03	7.83545e-11	T3	Spo11
2.32191e-15	1.80431	0.395	0.056	8.04332e-11	T3	Galnt3
3.39121e-15	2.15309	0.526	0.105	1.17475e-10	T3	Gm5142
4.11688e-15	2.23684	0.421	0.067	1.42613e-10	T3	1700029P11Rik
4.35686e-15	2.10377	0.263	0.025	1.50926e-10	T3	Gm15908
4.55081e-15	2.4038	0.447	0.077	1.57645e-10	T3	1700108J01Rik
5.77166e-15	1.49927	0.263	0.025	1.99936e-10	T3	Gm9805
5.88343e-15	1.99206	0.868	0.379	2.03808e-10	T3	Tuba3b
8.05667e-15	1.81531	0.447	0.074	2.79091e-10	T3	Birc5
1.12093e-14	1.94491	0.289	0.032	3.883e-10	T3	Gm27045
1.17577e-14	2.18936	0.895	0.532	4.07297e-10	T3	Serf1
1.1964e-14	1.64182	0.395	0.057	4.14445e-10	T3	1700018F24Rik
1.33121e-14	2.25543	0.579	0.136	4.61143e-10	T3	Ddt
1.51851e-14	2.31493	0.395	0.061	5.26027e-10	T3	Ghrl
1.59508e-14	1.9702	0.526	0.106	5.5255e-10	T3	Cd320
1.78067e-14	1.99061	0.5	0.096	6.16841e-10	T3	Cabcoco1
2.11018e-14	2.3816	0.658	0.196	7.30988e-10	T3	Fbp1
2.2408e-14	2.36376	0.421	0.072	7.76234e-10	T3	1700019G24Rik
2.25785e-14	2.21907	0.263	0.027	7.82142e-10	T3	Gramd1c
2.35493e-14	1.99313	0.368	0.052	8.1577e-10	T3	Tkfc
2.7216e-14	2.14043	0.263	0.027	9.42791e-10	T3	4930488L21Rik
3.22245e-14	2.35176	0.421	0.072	1.11629e-09	T3	Spdya
3.32256e-14	1.93211	0.263	0.027	1.15097e-09	T3	1810049I09Rik
3.89572e-14	1.89134	0.263	0.027	1.34952e-09	T3	Glipr1l2
4.11527e-14	1.69228	1	0.637	1.42557e-09	T3	Meig1
4.24324e-14	2.26299	0.553	0.127	1.4699e-09	T3	Spata16
4.31478e-14	2.11882	0.421	0.07	1.49468e-09	T3	Hormad1
4.43054e-14	1.95471	0.711	0.212	1.53478e-09	T3	Cetn4
4.59749e-14	2.31371	0.289	0.034	1.59262e-09	T3	Ccdc74a
5.00377e-14	2.11972	0.342	0.047	1.73335e-09	T3	Trim69
7.53036e-14	2.29841	0.395	0.064	2.60859e-09	T3	Zmynd10
8.91912e-14	2.02476	0.263	0.028	3.08967e-09	T3	4930458A03Rik
8.98094e-14	2.42501	0.789	0.35	3.11109e-09	T3	Dkkl1
1.09104e-13	2.04049	0.868	0.431	3.77948e-09	T3	Cetn1
1.24612e-13	1.92698	0.342	0.048	4.31669e-09	T3	Ube2t
1.42949e-13	2.25309	0.711	0.255	4.95191e-09	T3	Ddx25
1.58053e-13	2.03299	0.737	0.247	5.47511e-09	T3	1700123L14Rik
1.59226e-13	1.82046	0.789	0.309	5.51575e-09	T3	Mael
1.69497e-13	2.19424	0.342	0.049	5.87155e-09	T3	Dpy19l2
1.87169e-13	2.29121	0.658	0.218	6.48371e-09	T3	Cenpv
1.9133e-13	1.66873	0.316	0.041	6.62788e-09	T3	Med26
2.96041e-13	2.2746	0.816	0.38	1.02551e-08	T3	Tuba3a
3.23448e-13	2.15417	0.316	0.044	1.12046e-08	T3	Gm5922
3.42991e-13	2.05922	0.342	0.05	1.18816e-08	T3	Smco2
3.56282e-13	2.02278	0.316	0.042	1.2342e-08	T3	Dydc1
3.91166e-13	2.08695	0.711	0.254	1.35504e-08	T3	Ccnb2
4.02495e-13	2.00877	0.632	0.176	1.39428e-08	T3	Acrbp
4.03327e-13	2.20515	0.263	0.03	1.39716e-08	T3	Gm26654
4.38532e-13	2.27806	0.447	0.089	1.51912e-08	T3	Pfn4
4.89951e-13	2.08786	0.395	0.068	1.69724e-08	T3	Cdkn2c
5.20848e-13	2.28893	0.263	0.031	1.80427e-08	T3	4930447N08Rik
5.2949e-13	2.06443	0.474	0.095	1.83421e-08	T3	Cep126
5.62871e-13	2.21411	0.658	0.209	1.94984e-08	T3	Cmtm2a
5.99439e-13	1.69926	0.289	0.036	2.07652e-08	T3	Enkd1
6.03274e-13	2.2106	0.658	0.207	2.0898e-08	T3	Rnf126
6.03387e-13	1.92117	0.263	0.03	2.09019e-08	T3	Speer2
6.27727e-13	1.98823	0.342	0.051	2.17451e-08	T3	Ak9
7.79145e-13	2.25666	0.658	0.211	2.69904e-08	T3	Gm31072
8.28517e-13	2.27387	0.421	0.08	2.87007e-08	T3	1700051A21Rik
8.38716e-13	2.36785	0.763	0.313	2.9054e-08	T3	Ppp3r2
8.49032e-13	1.76202	0.5	0.104	2.94113e-08	T3	A430005L14Rik
8.628e-13	2.06497	0.553	0.137	2.98883e-08	T3	1700010B08Rik
9.12185e-13	2.11194	0.421	0.08	3.1599e-08	T3	Gm7094
9.95047e-13	1.809	0.526	0.119	3.44694e-08	T3	Vit
1.23565e-12	2.19095	0.632	0.184	4.28041e-08	T3	Marchf11
1.37663e-12	1.96584	0.868	0.523	4.76879e-08	T3	Lyar
1.40773e-12	1.85047	0.526	0.122	4.87651e-08	T3	Fam216a
1.42635e-12	2.05542	0.395	0.069	4.94101e-08	T3	A26c3
1.61707e-12	2.08407	0.263	0.031	5.6017e-08	T3	Dcaf15
1.7129e-12	2.01795	0.289	0.038	5.93364e-08	T3	Dnah12
1.71529e-12	1.6521	0.263	0.031	5.94195e-08	T3	Cfap74
1.75002e-12	2.47822	0.289	0.04	6.06225e-08	T3	1700065D16Rik
1.79768e-12	1.59933	0.447	0.087	6.22735e-08	T3	Mpi
1.89337e-12	2.41931	0.553	0.155	6.55884e-08	T3	Pabpc6
1.90146e-12	1.75871	0.316	0.045	6.58685e-08	T3	Pam16
1.92403e-12	1.89096	0.684	0.219	6.66502e-08	T3	Tmem97
2.16987e-12	2.03839	0.553	0.141	7.51665e-08	T3	1700018B24Rik
2.21226e-12	1.87134	0.842	0.425	7.66351e-08	T3	Pdcl2
2.26711e-12	2.09757	0.526	0.131	7.85349e-08	T3	Haus1
3.13333e-12	2.38107	0.816	0.479	1.08542e-07	T3	Rsph1
3.16069e-12	1.99935	0.289	0.04	1.09489e-07	T3	4933433G15Rik
3.26362e-12	1.63244	0.316	0.045	1.13055e-07	T3	Ttc30a2
3.2782e-12	1.99953	0.368	0.062	1.1356e-07	T3	Cyct
3.30816e-12	2.02537	0.474	0.104	1.14598e-07	T3	1700001J11Rik
3.62513e-12	1.9256	0.447	0.092	1.25578e-07	T3	Zfp39
3.77697e-12	2.46606	0.289	0.04	1.30838e-07	T3	4930522O17Rik
3.8062e-12	2.45975	0.526	0.144	1.31851e-07	T3	Mad2l2
4.67314e-12	2.19544	0.526	0.138	1.61882e-07	T3	Rnf32
4.67483e-12	1.79524	0.789	0.323	1.61941e-07	T3	Dnajc15
5.38685e-12	1.7154	0.263	0.033	1.86606e-07	T3	Donson
6.0343e-12	2.02556	0.289	0.04	2.09034e-07	T3	Ccdc42
6.3022e-12	1.9271	0.474	0.104	2.18314e-07	T3	Gm3417
7.3918e-12	2.17831	0.579	0.17	2.56059e-07	T3	Gm2762
8.14263e-12	1.88951	0.289	0.04	2.82069e-07	T3	Prss21
8.90715e-12	1.91361	0.474	0.105	3.08552e-07	T3	1700010K23Rik
9.55213e-12	2.07893	0.395	0.075	3.30895e-07	T3	Pxt1
9.8978e-12	2.16381	0.684	0.267	3.4287e-07	T3	Dmrtb1
1.00516e-11	2.3233	0.526	0.142	3.48196e-07	T3	Pdzd9
1.0458e-11	1.78778	0.553	0.141	3.62275e-07	T3	Sycp3
1.119e-11	1.83837	0.342	0.056	3.87633e-07	T3	Exosc10
1.11958e-11	2.03986	0.526	0.134	3.87835e-07	T3	Ccdc113
1.16681e-11	2.11229	0.421	0.089	4.04194e-07	T3	1700020N01Rik
1.18301e-11	1.81579	0.526	0.125	4.09806e-07	T3	Itgb3bp
1.32127e-11	1.63882	0.816	0.37	4.57702e-07	T3	C1qtnf4
1.41282e-11	2.14059	0.553	0.141	4.89415e-07	T3	Lrrc34
1.49603e-11	1.89662	0.316	0.049	5.18241e-07	T3	Rpl10l
1.52197e-11	2.26638	0.368	0.067	5.27225e-07	T3	Slco6c1
1.53857e-11	1.91692	0.316	0.049	5.32978e-07	T3	Zswim2
1.56388e-11	1.89913	0.289	0.041	5.41745e-07	T3	Rsph6a
1.56922e-11	1.63778	0.395	0.074	5.43593e-07	T3	Stmn1
1.64042e-11	1.74825	0.395	0.075	5.68259e-07	T3	Rsph9
1.76454e-11	1.6998	0.289	0.041	6.11253e-07	T3	Gm4871
1.79011e-11	1.7595	0.579	0.164	6.20111e-07	T3	Hagh
1.8521e-11	1.64361	0.421	0.087	6.41586e-07	T3	Tprn
1.95728e-11	1.67245	0.447	0.094	6.78022e-07	T3	Shcbp1l
2.16725e-11	1.88651	0.421	0.088	7.50757e-07	T3	Hdgfl1
2.32007e-11	1.87005	0.368	0.065	8.03696e-07	T3	Lrrc6
2.32192e-11	2.16056	0.447	0.103	8.04337e-07	T3	Morn5
2.376e-11	1.824	0.263	0.035	8.23071e-07	T3	Ralgds
2.45729e-11	1.58215	0.368	0.065	8.51231e-07	T3	Morc2b
2.79791e-11	1.88108	0.289	0.043	9.69226e-07	T3	Slc30a3
2.84445e-11	1.86322	0.289	0.042	9.85345e-07	T3	Hsf2bp
2.92418e-11	1.57934	0.921	0.515	1.01296e-06	T3	Uqcrq
3.12291e-11	1.92393	0.5	0.127	1.08181e-06	T3	Dpep3
3.3816e-11	1.34011	0.342	0.056	1.17142e-06	T3	Tmem230
3.39555e-11	1.63778	0.289	0.042	1.17625e-06	T3	Cfap161
3.55941e-11	1.68347	0.763	0.311	1.23302e-06	T3	Hspa2
3.82135e-11	2.4265	0.289	0.043	1.32375e-06	T3	Peli2
3.83496e-11	2.10381	0.711	0.312	1.32847e-06	T3	Rpl39l
3.95922e-11	1.79845	0.605	0.181	1.37151e-06	T3	Papolb
4.51826e-11	1.48273	0.895	0.502	1.56517e-06	T3	Phf7
5.03756e-11	1.87746	0.5	0.125	1.74506e-06	T3	Cklf
5.40809e-11	2.23784	0.553	0.167	1.87342e-06	T3	Dnah8
5.43163e-11	1.91975	0.342	0.06	1.88157e-06	T3	Cdc20
5.51841e-11	1.87017	0.289	0.043	1.91163e-06	T3	Tmem30c
5.87343e-11	1.89843	0.447	0.101	2.03461e-06	T3	Myl10
6.22266e-11	1.84656	0.579	0.173	2.15559e-06	T3	Gk2
6.7546e-11	1.75615	0.368	0.069	2.33986e-06	T3	Tsta3
7.08877e-11	1.74891	0.395	0.079	2.45562e-06	T3	Ankrd7
7.65844e-11	1.72864	0.342	0.059	2.65296e-06	T3	Ccdc83
7.73785e-11	1.80279	0.447	0.099	2.68047e-06	T3	Izumo4
7.76234e-11	1.66016	0.316	0.052	2.68895e-06	T3	Snrnp35
8.16663e-11	2.14559	0.447	0.109	2.829e-06	T3	Atp6ap1l
8.40399e-11	1.96954	0.342	0.061	2.91123e-06	T3	Nemp1
9.4476e-11	2.05092	0.684	0.281	3.27274e-06	T3	Prdx6b
1.08195e-10	1.76677	0.474	0.116	3.74798e-06	T3	Slc2a5
1.09198e-10	1.93973	0.684	0.251	3.78272e-06	T3	Adam32
1.10779e-10	1.68132	0.263	0.037	3.83751e-06	T3	Gm26787
1.17532e-10	1.78374	0.421	0.091	4.07142e-06	T3	Taf7l2
1.18746e-10	1.71203	0.526	0.139	4.11348e-06	T3	Senp2
1.2049e-10	2.19865	0.368	0.073	4.1739e-06	T3	Map4k1
1.36975e-10	1.54643	0.263	0.037	4.74494e-06	T3	Dll3
1.37157e-10	1.73971	0.289	0.045	4.75124e-06	T3	1700100I10Rik
1.44232e-10	1.62603	0.342	0.061	4.99635e-06	T3	Tbp
1.48235e-10	2.26187	0.342	0.064	5.135e-06	T3	Cdca8
1.48774e-10	1.85546	0.605	0.202	5.15367e-06	T3	Spata1
1.504e-10	1.88189	0.342	0.063	5.21002e-06	T3	Spats2
1.7537e-10	1.51165	0.526	0.135	6.07499e-06	T3	Ccdc60
1.76077e-10	1.74218	0.289	0.045	6.0995e-06	T3	Mon2
1.81569e-10	1.62443	0.421	0.091	6.28973e-06	T3	1700028P14Rik
1.9139e-10	2.21637	0.421	0.098	6.62994e-06	T3	Cenpw
2.07096e-10	2.03001	0.368	0.074	7.17402e-06	T3	Saxo2
2.08522e-10	1.88493	0.474	0.121	7.22341e-06	T3	Prps1l1
2.15186e-10	1.34863	0.974	0.827	7.45425e-06	T3	Asrgl1
2.21643e-10	2.13139	0.342	0.065	7.67793e-06	T3	1700001G11Rik
2.41508e-10	1.86379	0.579	0.185	8.36609e-06	T3	Ube2d2b
2.42775e-10	1.93504	0.553	0.178	8.40997e-06	T3	Smpd5
2.83926e-10	1.80872	0.526	0.147	9.83549e-06	T3	Cdkn3
2.86308e-10	1.55883	0.816	0.39	9.91801e-06	T3	Calm3
3.06495e-10	1.95947	0.421	0.098	1.06173e-05	T3	4930544G11Rik
3.17189e-10	2.07957	0.368	0.077	1.09878e-05	T3	Lypd9
3.24805e-10	1.74318	0.289	0.046	1.12516e-05	T3	Flacc1
3.32188e-10	1.81687	0.526	0.149	1.15073e-05	T3	Dynlt1-ps1
3.32722e-10	1.88058	0.368	0.074	1.15258e-05	T3	Fam50b
3.6288e-10	2.16381	0.658	0.268	1.25705e-05	T3	1700008K24Rik
3.84882e-10	1.8935	0.316	0.057	1.33327e-05	T3	1700007L15Rik
4.07633e-10	1.70995	0.289	0.047	1.41208e-05	T3	Med16
4.08139e-10	1.74085	0.605	0.184	1.41384e-05	T3	Gm128
4.21785e-10	1.65696	0.684	0.249	1.46111e-05	T3	Znhit1
4.4651e-10	1.79106	0.5	0.126	1.54675e-05	T3	Mtmr6
4.4933e-10	1.57866	0.263	0.039	1.55652e-05	T3	Hilpda
4.69893e-10	2.17459	0.5	0.148	1.62776e-05	T3	Ccdc7b
4.74204e-10	1.1402	0.947	0.782	1.64269e-05	T3	Pabpc1
5.06344e-10	1.65554	0.553	0.165	1.75403e-05	T3	Mns1
5.29153e-10	2.2188	0.474	0.136	1.83304e-05	T3	1700020D05Rik
5.91749e-10	1.7578	0.263	0.04	2.04988e-05	T3	A930018P22Rik
6.08117e-10	1.87095	0.316	0.057	2.10658e-05	T3	Gm17359
6.28302e-10	2.08411	0.447	0.112	2.1765e-05	T3	Psmc3ip
6.31629e-10	1.41379	0.289	0.048	2.18803e-05	T3	Gpr62
6.41138e-10	1.74702	0.605	0.203	2.22097e-05	T3	Cfap97
6.83005e-10	1.60312	0.368	0.076	2.366e-05	T3	4930567K20Rik
7.48109e-10	1.63956	0.342	0.065	2.59152e-05	T3	Spag1
7.85529e-10	1.05059	0.316	0.055	2.72115e-05	T3	Arc
7.96258e-10	1.9377	0.553	0.179	2.75832e-05	T3	Stpg4
9.49159e-10	1.6384	0.316	0.058	3.28798e-05	T3	4930455B14Rik
1.086e-09	1.48574	0.263	0.041	3.76202e-05	T3	Ccdc130
1.16033e-09	1.84728	0.368	0.078	4.01951e-05	T3	Gm50240
1.18905e-09	1.17665	0.289	0.048	4.11899e-05	T3	Pcgf6
1.24147e-09	1.8419	0.605	0.218	4.30057e-05	T3	Tbpl1
1.25876e-09	1.80811	0.289	0.05	4.36047e-05	T3	Sprtn
1.29994e-09	1.49573	0.263	0.04	4.50312e-05	T3	Cfap52
1.32057e-09	1.85744	0.368	0.078	4.57458e-05	T3	Prkrip1
1.33342e-09	1.62118	0.447	0.113	4.61909e-05	T3	1700006J14Rik
1.40083e-09	2.17319	0.474	0.138	4.85262e-05	T3	1700019A02Rik
1.40772e-09	1.84577	0.526	0.165	4.87649e-05	T3	Tctex1d2
1.42328e-09	1.49209	0.763	0.345	4.93037e-05	T3	Cfap36
1.42975e-09	2.0855	0.342	0.07	4.95279e-05	T3	Ccna1
1.47551e-09	2.06875	0.395	0.091	5.1113e-05	T3	Ccdc173
1.48465e-09	1.49016	0.263	0.041	5.14297e-05	T3	Gm20621
1.58355e-09	1.9054	0.421	0.103	5.48559e-05	T3	Spesp1
1.59184e-09	1.61728	0.816	0.518	5.51428e-05	T3	Tcp1
1.60163e-09	1.98086	0.289	0.051	5.54819e-05	T3	Pex11g
1.62084e-09	1.8466	0.763	0.384	5.61476e-05	T3	Spata4
1.62803e-09	1.83984	0.447	0.117	5.63967e-05	T3	Nubp2
1.65708e-09	1.88259	0.447	0.117	5.74028e-05	T3	1700086L19Rik
1.6614e-09	1.62757	0.263	0.042	5.75526e-05	T3	Lef1os1
1.67996e-09	1.94617	0.553	0.185	5.81954e-05	T3	Lypd4
1.94261e-09	1.49279	0.342	0.068	6.72941e-05	T3	Pom121l12
2.08909e-09	1.19685	0.289	0.049	7.23683e-05	T3	Gpr180
2.09125e-09	1.61577	0.263	0.042	7.24429e-05	T3	Prok2
2.13199e-09	1.43799	0.684	0.241	7.38542e-05	T3	Ndufb5
2.49143e-09	1.47119	0.526	0.149	8.63057e-05	T3	Commd1
2.603e-09	1.93885	0.5	0.148	9.01704e-05	T3	1110065P20Rik
2.71531e-09	1.77885	0.368	0.082	9.4061e-05	T3	Hyls1
2.78884e-09	1.653	0.289	0.051	9.6608e-05	T3	Ankar
2.802e-09	1.76143	0.447	0.118	9.70641e-05	T3	Gtf2a1l
2.81362e-09	1.69156	0.553	0.172	9.74665e-05	T3	Cdc42ep3
3.26745e-09	2.3304	0.263	0.045	0.000113188	T3	1700088E04Rik
3.45878e-09	1.60418	0.395	0.093	0.000119815	T3	Znhit3
3.47945e-09	1.30736	0.289	0.051	0.000120532	T3	Cenpu
3.51268e-09	1.55202	0.632	0.218	0.000121683	T3	Gmps
4.16569e-09	2.00138	0.474	0.142	0.000144304	T3	Ggn
4.26282e-09	1.52528	0.789	0.375	0.000147668	T3	Atxn7l3b
4.55344e-09	2.05445	0.447	0.125	0.000157736	T3	1700108N11Rik
4.59138e-09	1.4733	0.342	0.073	0.00015905	T3	Dnajc5g
4.79741e-09	1.30014	0.263	0.043	0.000166187	T3	1700026D11Rik
4.98135e-09	1.63668	0.368	0.082	0.000172559	T3	D130020L05Rik
5.37236e-09	1.95969	0.342	0.072	0.000186104	T3	Taf12
5.43441e-09	1.53894	0.842	0.509	0.000188254	T3	Hsbp1
5.50827e-09	2.02433	0.395	0.101	0.000190812	T3	Ccdc192
5.51295e-09	2.21639	0.447	0.134	0.000190974	T3	1700016K05Rik
5.51671e-09	1.99876	0.579	0.221	0.000191104	T3	Catsperz
6.01713e-09	2.02156	0.474	0.143	0.000208439	T3	Tex22
6.02903e-09	1.69519	0.289	0.053	0.000208852	T3	Rnf113a2
6.06416e-09	2.10445	0.447	0.131	0.000210069	T3	Ccl27a
6.273e-09	1.50267	0.684	0.282	0.000217303	T3	Ran
6.30141e-09	1.79139	0.421	0.11	0.000218287	T3	Tmem267
6.37824e-09	1.52638	0.579	0.187	0.000220949	T3	Gm16580
7.13573e-09	1.68762	0.395	0.096	0.000247189	T3	Ttc25
7.50354e-09	1.76198	0.342	0.074	0.00025993	T3	Ppp1r42
7.55003e-09	1.72067	0.447	0.123	0.000261541	T3	Gm9803
8.29403e-09	1.5341	0.447	0.119	0.000287313	T3	Dhx40
8.46212e-09	1.5271	0.395	0.094	0.000293136	T3	Armc9
8.83402e-09	1.29774	0.342	0.071	0.000306019	T3	Ccdc175
9.15234e-09	1.91152	0.421	0.115	0.000317046	T3	Itgae
9.23098e-09	1.49138	0.789	0.464	0.00031977	T3	Ybx3
9.60733e-09	1.64432	0.605	0.223	0.000332807	T3	Cage1
1.01085e-08	1.76013	0.289	0.055	0.000350169	T3	1700029M20Rik
1.01344e-08	1.4025	0.368	0.084	0.000351064	T3	Snrpc
1.06373e-08	1.41069	0.421	0.104	0.000368485	T3	Adad1
1.06937e-08	1.32963	0.842	0.474	0.000370442	T3	Csnk2b
1.09925e-08	1.57143	0.447	0.121	0.000380791	T3	Csnk2a2
1.12183e-08	1.63865	0.316	0.064	0.000388613	T3	Iqcg
1.23942e-08	1.58626	0.289	0.054	0.000429348	T3	Fam170a
1.28035e-08	1.48589	0.395	0.097	0.000443527	T3	Fam178b
1.31053e-08	1.71221	0.316	0.063	0.000453982	T3	Ribc2
1.32874e-08	1.29236	0.263	0.046	0.000460287	T3	Cfap57
1.36616e-08	1.66402	0.447	0.122	0.000473252	T3	Mzt2
1.39971e-08	1.12155	0.947	0.541	0.000484872	T3	Crisp2
1.42734e-08	1.60816	0.447	0.122	0.000494443	T3	Fdft1
1.49433e-08	1.51311	0.316	0.064	0.000517652	T3	Gmcl1
1.51146e-08	1.97477	0.263	0.047	0.000523585	T3	4833427G06Rik
1.53571e-08	1.51911	0.368	0.086	0.000531985	T3	Trmt10a
1.54708e-08	1.59769	0.5	0.158	0.000535923	T3	Tcea2
1.55017e-08	1.67951	0.395	0.1	0.000536995	T3	Ankrd54
1.58784e-08	1.6151	0.289	0.056	0.000550045	T3	Meioc
1.59837e-08	1.4261	0.395	0.095	0.00055369	T3	Zfp318
1.6004e-08	1.50809	0.289	0.055	0.000554393	T3	Pomt1
1.606e-08	1.39709	0.263	0.046	0.000556334	T3	Hook2
1.65027e-08	1.51983	0.316	0.065	0.000571671	T3	Toporsl
1.66679e-08	1.53146	0.263	0.047	0.000577392	T3	Alkbh7
1.67358e-08	1.42242	0.395	0.096	0.000579745	T3	Lca5l
1.71398e-08	2.08823	0.658	0.329	0.000593741	T3	1700028J19Rik
1.73748e-08	1.59243	0.632	0.267	0.000601882	T3	Nphp1
1.8187e-08	1.20821	0.289	0.056	0.000630016	T3	4933432K03Rik
1.9056e-08	1.95683	0.342	0.078	0.000660118	T3	Aurka
1.92796e-08	2.05893	0.289	0.058	0.000667863	T3	Tomm20l
2.01159e-08	1.8923	0.395	0.103	0.000696836	T3	Exosc3
2.11683e-08	1.41263	0.368	0.086	0.000733292	T3	Kat7
2.12439e-08	1.75852	0.421	0.113	0.00073591	T3	Irak1bp1
2.14714e-08	1.16712	0.342	0.074	0.000743792	T3	Ccdc178
2.19357e-08	1.43288	0.368	0.089	0.000759876	T3	Lrrc63
2.19515e-08	1.63596	0.474	0.142	0.000760421	T3	Srp9
2.45575e-08	2.58223	0.289	0.059	0.000850697	T3	1700021F13Rik
2.66735e-08	1.52567	0.553	0.184	0.000923995	T3	Vdac3
2.70361e-08	1.62809	0.395	0.103	0.000936557	T3	Fbxo36
2.80576e-08	1.65161	0.526	0.17	0.000971945	T3	Phospho2
2.80826e-08	1.60081	0.395	0.1	0.000972811	T3	Diablo
2.85497e-08	1.53685	0.263	0.048	0.00098899	T3	Reep4
2.86443e-08	1.53885	0.474	0.142	0.000992267	T3	Dynlt1f
2.91615e-08	1.37495	0.395	0.098	0.00101018	T3	Mrpl1
3.15426e-08	1.81405	0.526	0.176	0.00109267	T3	Lsm2
3.28278e-08	1.68201	0.342	0.078	0.00113719	T3	Ift46
3.30719e-08	1.71948	0.447	0.131	0.00114564	T3	Plaat1
3.47799e-08	1.48297	0.289	0.057	0.00120481	T3	Nbas
3.488e-08	1.21034	0.474	0.134	0.00120828	T3	Bub3
3.77094e-08	1.40664	0.579	0.193	0.00130629	T3	Cwc15
3.82454e-08	1.22683	0.421	0.107	0.00132486	T3	Trpc4ap
3.85635e-08	1.22644	0.263	0.048	0.00133588	T3	Tlcd1
4.03447e-08	1.54679	0.447	0.128	0.00139758	T3	Zpbp
4.17873e-08	1.58358	0.342	0.079	0.00144755	T3	Dnah14
4.3198e-08	1.80237	0.395	0.105	0.00149642	T3	Spag6l
4.36702e-08	1.50547	0.316	0.067	0.00151278	T3	Spag16
4.45691e-08	1.42297	0.316	0.067	0.00154392	T3	Dhx30
4.47611e-08	1.71266	0.316	0.069	0.00155057	T3	Kctd19
4.82408e-08	1.84353	0.342	0.081	0.00167111	T3	Atp6v1c1
4.91402e-08	1.55134	0.447	0.13	0.00170227	T3	Bbip1
5.86003e-08	1.67983	0.579	0.225	0.00202997	T3	Pabpc2
5.94772e-08	1.69932	0.605	0.276	0.00206035	T3	Syce1
6.13122e-08	1.54309	0.579	0.217	0.00212392	T3	Acot7
6.28543e-08	1.37506	0.263	0.049	0.00217734	T3	Armc3
6.68607e-08	1.60767	0.553	0.213	0.00231612	T3	Tomm22
6.83621e-08	1.86793	0.447	0.144	0.00236813	T3	Uchl3
7.35163e-08	1.65897	0.289	0.06	0.00254668	T3	Cds1
7.50597e-08	1.69929	0.5	0.173	0.00260014	T3	Kcnmb4os1
7.77589e-08	1.42288	0.316	0.069	0.00269365	T3	Slc9b1
7.84384e-08	1.60931	0.447	0.133	0.00271719	T3	Ssna1
7.8856e-08	1.56662	0.263	0.051	0.00273165	T3	Nusap1
7.90614e-08	1.4461	0.395	0.105	0.00273877	T3	Mrto4
8.0636e-08	1.56986	0.5	0.168	0.00279331	T3	Cct6b
8.6004e-08	1.44691	0.526	0.172	0.00297926	T3	Ppa2
8.90127e-08	1.87625	0.263	0.053	0.00308349	T3	Kcnmb4
8.92111e-08	1.21257	0.342	0.08	0.00309036	T3	Prc1
9.0119e-08	1.56566	0.316	0.07	0.00312181	T3	Mroh4
9.40987e-08	1.51301	0.316	0.069	0.00325967	T3	Cfap45
1.0408e-07	1.90902	0.263	0.052	0.00360542	T3	Piwil1
1.07837e-07	1.199	0.763	0.391	0.0037356	T3	Ldha
1.10081e-07	1.51382	0.526	0.188	0.00381332	T3	Bbof1
1.17951e-07	1.38642	0.289	0.061	0.00408594	T3	Csl
1.18003e-07	1.48856	0.263	0.052	0.00408775	T3	Agbl4
1.22762e-07	1.23853	0.579	0.197	0.00425259	T3	Ubxn4
1.2459e-07	1.21123	0.316	0.069	0.00431593	T3	Iqub
1.25922e-07	1.78465	0.289	0.062	0.00436208	T3	Vdac3-ps1
1.27341e-07	1.70634	0.342	0.085	0.00441123	T3	Slc22a16
1.28856e-07	1.27228	0.684	0.331	0.00446371	T3	Elof1
1.31384e-07	1.33289	0.605	0.244	0.00455126	T3	Efhd1
1.35922e-07	1.46739	0.263	0.051	0.00470846	T3	Xrcc4
1.40941e-07	1.80613	0.395	0.114	0.00488234	T3	Tekt1
1.41975e-07	1.46512	0.711	0.342	0.00491817	T3	Mtch2
1.47384e-07	1.59649	0.289	0.063	0.00510553	T3	Ccp110
1.47527e-07	1.69125	0.263	0.053	0.00511049	T3	Kat5
1.48192e-07	1.19457	0.316	0.071	0.00513353	T3	Rimbp3
1.49685e-07	1.4313	0.263	0.053	0.00518525	T3	4933406F09Rik
1.5298e-07	1.43565	0.263	0.053	0.00529936	T3	1700104B16Rik
1.54962e-07	1.97494	0.395	0.121	0.00536804	T3	Cd55b
1.58773e-07	1.41998	0.447	0.138	0.00550005	T3	Wdr48
1.5914e-07	1.83278	0.368	0.101	0.00551276	T3	Ms4a19
1.62111e-07	1.09947	0.395	0.103	0.0056157	T3	H2az1
1.66982e-07	1.48246	0.447	0.133	0.00578443	T3	Tiprl
1.68083e-07	1.54929	0.263	0.053	0.00582256	T3	Uchl4
1.76799e-07	1.76675	0.316	0.075	0.00612448	T3	Tmem89
1.87901e-07	1.71596	0.289	0.065	0.00650907	T3	Pbx4
2.03311e-07	1.54147	0.289	0.063	0.0070429	T3	Eif2b1
2.04797e-07	1.60212	0.342	0.088	0.00709438	T3	Tsnaxip1
2.05666e-07	1.53939	0.263	0.053	0.00712447	T3	Elovl2
2.33567e-07	1.65201	0.316	0.075	0.00809099	T3	Efhc1
2.37147e-07	1.39117	0.395	0.11	0.00821502	T3	Oaz2
2.40898e-07	1.35813	0.711	0.355	0.00834493	T3	Cox5a
2.43273e-07	1.29939	0.289	0.063	0.00842721	T3	Rps7
2.44724e-07	0.981553	0.316	0.072	0.00847749	T3	Htatip2
2.49991e-07	1.48901	0.526	0.193	0.00865993	T3	Cfap206
2.50091e-07	1.05881	0.789	0.354	0.00866339	T3	Ybx2
2.53936e-07	1.34123	0.368	0.096	0.0087966	T3	Dvl1
2.64946e-07	1.14999	0.421	0.117	0.00917799	T3	Pnpla2
2.67098e-07	1.58963	0.553	0.219	0.00925255	T3	Ccdc92
2.90012e-07	1.72892	0.368	0.096	0.0100463	T3	Rassf1
2.94615e-07	1.6987	0.342	0.088	0.0102058	T3	Atr
3.0798e-07	1.41253	0.289	0.064	0.0106687	T3	Ak6
3.49888e-07	1.19751	0.947	0.719	0.0121205	T3	Calm1
3.52201e-07	1.41601	0.342	0.087	0.0122006	T3	Lrwd1
3.58782e-07	1.22388	0.263	0.054	0.0124286	T3	Lyrm1
3.63566e-07	0.847105	0.421	0.116	0.0125943	T3	Ebna1bp2
3.70748e-07	1.12474	0.526	0.177	0.0128431	T3	Fsip2
3.83e-07	1.36956	0.289	0.064	0.0132675	T3	4932431P20Rik
3.83041e-07	1.40804	0.316	0.075	0.0132689	T3	Crybg3
3.94809e-07	1.42947	0.316	0.075	0.0136766	T3	Cdkn2d
4.20035e-07	1.59179	0.289	0.066	0.0145504	T3	Mrgbp
4.21722e-07	1.12331	0.474	0.148	0.0146089	T3	Ndufs2
4.31582e-07	1.10582	0.368	0.098	0.0149504	T3	Actr1a
4.47777e-07	1.89907	0.395	0.12	0.0155114	T3	Rnf19b
4.62727e-07	1.94538	0.5	0.198	0.0160293	T3	Rangrf
4.84588e-07	1.47933	0.632	0.292	0.0167866	T3	Znhit2
4.90201e-07	1.69631	0.342	0.093	0.016981	T3	Pttg1
4.96519e-07	1.54819	0.553	0.232	0.0171999	T3	Bcap29
5.28354e-07	1.52157	0.316	0.077	0.0183027	T3	Mplkip
5.34651e-07	1.5628	0.316	0.077	0.0185208	T3	Dynlrb2
5.37893e-07	1.67872	0.579	0.279	0.0186331	T3	Cmtm2b
5.48643e-07	1.13187	0.342	0.087	0.0190056	T3	Pex13
5.60127e-07	1.61498	0.263	0.057	0.0194034	T3	Ccnb1
5.62755e-07	1.38244	0.553	0.216	0.0194944	T3	Acbd6
5.66544e-07	1.52841	0.711	0.414	0.0196256	T3	Nasp
5.72093e-07	1.31346	0.316	0.076	0.0198179	T3	Cand1
5.95416e-07	1.79854	0.289	0.067	0.0206258	T3	Arsa
5.96723e-07	1.60106	0.368	0.106	0.0206711	T3	Acr
6.13994e-07	1.13937	0.342	0.087	0.0212694	T3	1700003H04Rik
6.33953e-07	1.96446	0.474	0.173	0.0219608	T3	Lin7a
6.36057e-07	1.35025	0.605	0.254	0.0220337	T3	Nipbl
6.47431e-07	1.30848	0.342	0.089	0.0224277	T3	Fam45a
6.52386e-07	1.03359	0.263	0.056	0.0225993	T3	Ddx39
6.53222e-07	1.61477	0.474	0.168	0.0226283	T3	Cfap298
6.56638e-07	1.13293	0.421	0.126	0.0227466	T3	C2cd6
6.73732e-07	0.894336	0.289	0.064	0.0233388	T3	Zfp800
6.75752e-07	1.17609	0.763	0.433	0.0234087	T3	Spata33
6.89523e-07	1.20775	0.421	0.127	0.0238858	T3	Ppp1r10
6.9906e-07	1.51523	0.263	0.058	0.0242161	T3	1700101I19Rik
7.06516e-07	1.50471	0.474	0.162	0.0244744	T3	Nsmce1
7.10332e-07	1.51648	0.526	0.214	0.0246066	T3	4930403D09Rik
7.55103e-07	1.43413	0.368	0.105	0.0261575	T3	Phf10
7.56891e-07	1.66332	0.474	0.17	0.0262194	T3	Stk33
8.16294e-07	0.972456	0.316	0.077	0.0282772	T3	Sugp2
8.25031e-07	1.49834	0.526	0.2	0.0285799	T3	Kcmf1
8.38678e-07	1.2788	0.289	0.067	0.0290526	T3	Hirip3
8.83245e-07	1.66893	0.579	0.263	0.0305965	T3	Eif1b
8.84626e-07	1.57904	0.526	0.216	0.0306443	T3	Rp9
9.0048e-07	1.26998	0.342	0.09	0.0311935	T3	B9d1
9.29853e-07	1.33027	0.526	0.193	0.032211	T3	Art3
9.63513e-07	1.65621	0.289	0.07	0.033377	T3	Gm973
1.00016e-06	1.77856	0.395	0.126	0.0346465	T3	Fam98c
1.0351e-06	1.43869	0.553	0.225	0.0358569	T3	Smc4
1.09078e-06	1.28011	0.579	0.232	0.0377856	T3	Usp1
1.09324e-06	1.37258	0.553	0.225	0.037871	T3	Ypel1
1.1462e-06	1.33081	0.579	0.242	0.0397056	T3	Rnf7
1.19246e-06	1.19349	0.684	0.312	0.0413079	T3	Psip1
1.19351e-06	1.24189	0.737	0.399	0.0413445	T3	Ndufc1
1.20157e-06	1.30483	0.316	0.08	0.0416237	T3	Cdca3
1.21254e-06	1.31346	0.342	0.093	0.0420037	T3	Nsd2
1.24598e-06	0.800538	0.263	0.056	0.0431618	T3	Rhbdd3
1.24641e-06	1.38053	0.447	0.151	0.0431768	T3	Crem
1.25811e-06	1.25243	0.368	0.105	0.0435821	T3	Mrpl39
1.36513e-06	1.63391	0.263	0.061	0.0472894	T3	Wdr20rt
1.36812e-06	1.54127	0.342	0.095	0.047393	T3	Catsper2
1.36955e-06	1.63645	0.342	0.097	0.0474427	T3	Rdh11
1.39165e-06	1.44753	0.368	0.109	0.0482083	T3	Efcab10
1.40768e-06	1.00101	0.868	0.576	0.0487636	T3	Tmsb10
4.90453e-96	4.24231	0.818	0.024	1.69898e-91	T4	Nxf2
2.395e-86	3.45942	0.485	0.004	8.2965e-82	T4	Gm10439
7.01003e-80	3.55504	0.455	0.004	2.42834e-75	T4	Luzp4
6.05527e-78	3.76536	0.606	0.014	2.0976e-73	T4	Cdkn2a
6.49548e-78	4.08239	0.848	0.039	2.2501e-73	T4	Taf7l
3.03538e-74	4.22866	0.606	0.016	1.05149e-69	T4	Crabp1
5.59456e-74	4.50101	0.879	0.049	1.93801e-69	T4	Hells
1.73152e-72	3.45265	0.636	0.019	5.99818e-68	T4	Dmrt1
1.10772e-69	3.70072	0.727	0.03	3.83725e-65	T4	Fkbp6
4.9249e-69	3.7251	0.788	0.038	1.70603e-64	T4	Dctpp1
5.38592e-67	4.07494	0.667	0.026	1.86574e-62	T4	1700013H16Rik
1.10754e-66	3.49267	0.727	0.032	3.83663e-62	T4	Zcwpw1
3.52132e-64	3.78556	0.636	0.024	1.21982e-59	T4	Esco2
9.08067e-64	4.51731	0.939	0.077	3.14564e-59	T4	Dazl
8.02563e-63	3.43502	0.545	0.016	2.78016e-58	T4	E130308A19Rik
8.81006e-62	3.65112	0.515	0.014	3.05189e-57	T4	Tex19.1
1.19407e-60	2.79101	0.364	0.004	4.13639e-56	T4	Dhcr7
1.62627e-59	3.62355	0.515	0.015	5.63355e-55	T4	Gm364
1.00081e-57	3.40394	0.606	0.025	3.46689e-53	T4	Scml2
2.63491e-57	3.35377	0.515	0.016	9.12758e-53	T4	Tex11
4.70051e-57	3.55827	0.424	0.009	1.62831e-52	T4	Gm15262
5.7878e-57	3.19596	0.636	0.029	2.00495e-52	T4	Clspn
9.46957e-55	3.17987	0.333	0.004	3.28036e-50	T4	Sohlh1
1.16458e-54	4.11404	0.515	0.018	4.03423e-50	T4	Rhox13
1.50354e-54	3.38605	0.424	0.01	5.20842e-50	T4	Trap1a
2.74767e-54	3.97183	0.424	0.01	9.51819e-50	T4	Esx1
1.11285e-52	3.43693	0.545	0.022	3.85501e-48	T4	Fam49b
1.47234e-52	3.42656	0.788	0.057	5.10034e-48	T4	Cenph
[truncated: 1,687 more rows]
