# Supplementary material for: Single-cell transcriptome profiling highlights the importance of telocyte, kallikrein genes, and alternative splicing in mouse testes aging
Source: Sci Rep. 2024 Jun 26;14:14795. doi: 10.1038/s41598-024-65710-0 (PMC11208613; doi:10.1038/s41598-024-65710-0)
Supplement: Supplementary file 4 — Supplementary Information 4. [file 41598_2024_65710_MOESM4_ESM.xlsx]

## Sheet: Table S5-Age-DEGs
genes	comparison	cell type	p_val	avg_log2FC	pct.1	pct.2	p_val_adj_BH
mt-Nd3	Old_vs_Young	undiffSPG	4.04939e-132	4.22162	0.827	0.066	6.68757e-129
Gm28438	Old_vs_Young	undiffSPG	2.49516e-119	-3.17118	0.189	0.947	3.43396e-116
Rps3a2	Old_vs_Young	undiffSPG	1.92323e-57	-1.66577	0.489	0.853	1.08988e-54
Gcsh	Old_vs_Young	undiffSPG	3.60638e-19	1.31845	0.513	0.263	4.75388e-17
Tspan8	Old_vs_Young	undiffSPG	2.10423e-15	1.78141	0.138	0.015	1.94919e-13
Fmn1	Old_vs_Young	undiffSPG	1.79007e-05	1.25596	0.181	0.092	0.000257421
Nmnat1	Old_vs_Young	undiffSPG	2.50442e-05	-1.15717	0.064	0.151	0.000344179
Gm28438	Old_vs_Young	diffSPG_1	0	-2.95208	0.186	0.922	0
mt-Nd3	Old_vs_Young	diffSPG_1	0	4.2682	0.767	0.064	0
Rps3a2	Old_vs_Young	diffSPG_1	6.75297e-177	-1.6648	0.394	0.744	2.29611e-173
Gcsh	Old_vs_Young	diffSPG_1	3.42754e-51	1.31187	0.349	0.165	1.67898e-48
Fmn1	Old_vs_Young	diffSPG_1	3.35987e-41	1.82609	0.223	0.087	1.22529e-38
Gm10110	Old_vs_Young	diffSPG_1	3.94896e-23	-1.17326	0.075	0.18	6.96977e-21
Grtp1	Old_vs_Young	rSpermatids_1	3.5406e-216	2.53645	0.732	0.12	2.04656e-212
Gm17359	Old_vs_Young	rSpermatids_1	1.87743e-163	1.31111	0.899	0.641	5.16763e-160
Gm28438	Old_vs_Young	rSpermatids_1	1.41811e-154	-1.98809	0.085	0.514	3.21451e-151
Nckap1	Old_vs_Young	rSpermatids_1	1.45794e-150	-1.8606	0.261	0.666	3.00973e-147
Lyrm7	Old_vs_Young	rSpermatids_1	2.67418e-144	-1.09454	0.82	0.921	5.23981e-141
1700001G01Rik	Old_vs_Young	rSpermatids_1	1.28732e-127	1.85267	0.597	0.151	2.06696e-124
Ube4b	Old_vs_Young	rSpermatids_1	9.60044e-125	-1.7462	0.217	0.598	1.44137e-121
Lyzl4os	Old_vs_Young	rSpermatids_1	5.29261e-124	1.79428	0.668	0.246	7.84426e-121
Wdfy1	Old_vs_Young	rSpermatids_1	1.94263e-112	-1.1694	0.634	0.833	2.44106e-109
mt-Nd3	Old_vs_Young	rSpermatids_1	9.46986e-89	1.80905	0.447	0.087	9.35695e-86
Osbpl1a	Old_vs_Young	rSpermatids_1	1.11553e-82	-1.09625	0.39	0.704	9.76976e-80
1700013M08Rik	Old_vs_Young	rSpermatids_1	7.93349e-67	1.59209	0.292	0.029	5.36346e-64
Fmn1	Old_vs_Young	rSpermatids_1	1.82858e-66	1.17741	0.635	0.329	1.22903e-63
4933414I15Rik	Old_vs_Young	rSpermatids_1	4.02401e-51	1.23326	0.349	0.095	1.93832e-48
Tubb6	Old_vs_Young	rSpermatids_1	4.02866e-48	1.63327	0.227	0.026	1.78442e-45
4930518J21Rik	Old_vs_Young	rSpermatids_1	9.32139e-48	1.45191	0.25	0.04	4.06641e-45
Vmn1r181	Old_vs_Young	rSpermatids_1	7.97694e-47	1.2324	0.293	0.067	3.41546e-44
Ap1g1	Old_vs_Young	rSpermatids_1	3.35273e-41	-1.04134	0.123	0.318	1.22529e-38
Gm21190	Old_vs_Young	rSpermatids_1	2.10402e-40	-1.20949	0.183	0.382	7.50726e-38
Gdf9	Old_vs_Young	rSpermatids_1	5.62979e-39	1.2754	0.178	0.017	1.89195e-36
Nudt12os	Old_vs_Young	rSpermatids_1	3.29966e-32	1.085	0.189	0.036	8.80963e-30
Gm28777	Old_vs_Young	rSpermatids_1	1.07684e-30	1.04847	0.152	0.018	2.71809e-28
Ldlrad4	Old_vs_Young	rSpermatids_1	2.73537e-30	1.00742	0.257	0.084	6.81514e-28
Acer2	Old_vs_Young	rSpermatids_1	3.71885e-30	1.11312	0.163	0.025	9.20594e-28
Gm28438	Old_vs_Young	Spermatocyte_2	3.98383e-291	-3.14941	0.048	0.664	6.57929e-287
Grtp1	Old_vs_Young	Spermatocyte_2	1.14623e-234	2.71424	0.898	0.163	7.79467e-231
Gm17359	Old_vs_Young	Spermatocyte_2	9.93847e-220	2.28179	0.917	0.274	6.04704e-216
Riiad1	Old_vs_Young	Spermatocyte_2	1.67413e-133	1.06314	0.966	0.79	2.84615e-130
mt-Nd3	Old_vs_Young	Spermatocyte_2	4.51555e-123	2.34704	0.601	0.07	6.60785e-120
1700001G01Rik	Old_vs_Young	Spermatocyte_2	1.07312e-103	1.72867	0.653	0.171	1.25311e-100
Osbpl1a	Old_vs_Young	Spermatocyte_2	4.0637e-95	-1.42562	0.431	0.768	4.34985e-92
Ube4b	Old_vs_Young	Spermatocyte_2	1.16893e-87	-1.65981	0.262	0.596	1.14521e-84
Rab4a	Old_vs_Young	Spermatocyte_2	2.20939e-86	-1.41247	0.005	0.188	2.07655e-83
Nckap1	Old_vs_Young	Spermatocyte_2	6.28913e-84	-1.5839	0.352	0.662	5.68012e-81
Wdfy1	Old_vs_Young	Spermatocyte_2	2.68864e-83	-1.64148	0.247	0.586	2.40946e-80
4933414I15Rik	Old_vs_Young	Spermatocyte_2	1.01953e-71	1.22311	0.667	0.29	7.50718e-69
Ap1g1	Old_vs_Young	Spermatocyte_2	8.37396e-71	-1.60499	0.138	0.429	6.0885e-68
Gdf9	Old_vs_Young	Spermatocyte_2	4.52319e-53	1.53672	0.339	0.045	2.33439e-50
Vmn1r181	Old_vs_Young	Spermatocyte_2	4.7494e-51	1.294	0.475	0.16	2.27824e-48
Grm4	Old_vs_Young	Spermatocyte_2	5.97447e-49	-1.01051	0.005	0.116	2.70854e-46
Lyrm7	Old_vs_Young	Spermatocyte_2	4.46232e-47	-1.15199	0.495	0.685	1.91772e-44
Rps3a2	Old_vs_Young	Spermatocyte_2	1.59571e-45	-1.31593	0.112	0.326	6.61192e-43
Ifngas1	Old_vs_Young	Spermatocyte_2	6.90405e-44	-1.22008	0.056	0.23	2.74276e-41
Cdh2	Old_vs_Young	Spermatocyte_2	5.92373e-31	1.05416	0.314	0.096	1.51173e-28
Acer2	Old_vs_Young	Spermatocyte_2	3.77996e-26	1.18092	0.18	0.022	7.93071e-24
mt-Nd3	Old_vs_Young	diffSPG_2	9.8576e-225	5.25522	0.798	0.034	6.33104e-221
Gm28438	Old_vs_Young	diffSPG_2	1.14608e-178	-3.76043	0.117	0.928	4.01494e-175
Rps3a2	Old_vs_Young	diffSPG_2	8.48083e-15	-1.40101	0.129	0.302	7.34348e-13
Gcsh	Old_vs_Young	diffSPG_2	1.90159e-07	1.1386	0.104	0.038	4.77276e-06
Efcab7	Old_vs_Young	diffSPG_2	4.55984e-05	-1.17594	0.047	0.108	0.000577309
Fmn1	Old_vs_Young	eSpermatids_4	0	3.82225	0.619	0.065	0
Serpinb6a	Old_vs_Young	eSpermatids_4	2.73598e-267	1.80909	0.518	0.186	2.87539e-263
Lyrm7	Old_vs_Young	eSpermatids_4	3.25154e-257	-1.37798	0.368	0.671	3.13245e-253
Gm13686	Old_vs_Young	eSpermatids_4	7.91201e-162	1.88049	0.213	0.027	2.07879e-158
Nup35	Old_vs_Young	eSpermatids_4	2.6832e-159	1.26643	0.507	0.245	6.74328e-156
1700001G01Rik	Old_vs_Young	eSpermatids_4	3.62554e-157	1.8424	0.211	0.027	8.91767e-154
Ube4b	Old_vs_Young	eSpermatids_4	7.1284e-157	-1.57901	0.079	0.31	1.71683e-153
1700016K05Rik	Old_vs_Young	eSpermatids_4	1.90889e-138	1.20586	0.494	0.254	3.44808e-135
1700013M08Rik	Old_vs_Young	eSpermatids_4	6.97254e-136	1.73631	0.15	0.009	1.24009e-132
Gm16867	Old_vs_Young	eSpermatids_4	2.18025e-129	1.77342	0.13	0.003	3.54997e-126
Gm8778	Old_vs_Young	eSpermatids_4	1.50671e-125	-1.90789	0.006	0.146	2.29188e-122
Zfhx3	Old_vs_Young	eSpermatids_4	7.0085e-73	1.14079	0.189	0.061	5.26116e-70
Gm28438	Old_vs_Young	Spermatocyte_1	8.73695e-272	-3.69793	0.084	0.683	1.12226e-267
Grtp1	Old_vs_Young	Spermatocyte_1	3.17029e-199	2.38271	0.765	0.179	1.40962e-195
mt-Nd3	Old_vs_Young	Spermatocyte_1	5.70856e-186	2.88516	0.686	0.1	2.35692e-182
Gm17359	Old_vs_Young	Spermatocyte_1	2.84149e-165	2.00798	0.737	0.219	8.01196e-162
Wdfy1	Old_vs_Young	Spermatocyte_1	8.27533e-91	-1.47213	0.251	0.575	8.31887e-88
Ube4b	Old_vs_Young	Spermatocyte_1	1.41652e-90	-1.53018	0.292	0.596	1.41169e-87
4933414I15Rik	Old_vs_Young	Spermatocyte_1	1.4629e-77	1.3235	0.644	0.316	1.15835e-74
Lyrm7	Old_vs_Young	Spermatocyte_1	4.43529e-68	-1.17212	0.473	0.698	3.08881e-65
1700001G01Rik	Old_vs_Young	Spermatocyte_1	1.47862e-64	1.47115	0.422	0.117	9.44395e-62
Nckap1	Old_vs_Young	Spermatocyte_1	1.4617e-60	-1.44646	0.306	0.542	8.75544e-58
Cdh2	Old_vs_Young	Spermatocyte_1	1.59854e-58	1.29739	0.376	0.092	9.23997e-56
Rps3a2	Old_vs_Young	Spermatocyte_1	5.9339e-55	-1.25272	0.187	0.431	3.26661e-52
Vmn1r181	Old_vs_Young	Spermatocyte_1	1.14539e-50	1.20942	0.357	0.1	5.42676e-48
Gm10505	Old_vs_Young	Spermatocyte_1	2.70225e-40	-1.50967	0.344	0.537	9.58263e-38
Gm49794	Old_vs_Young	Spermatocyte_1	1.18358e-32	-1.51055	0.241	0.422	3.18947e-30
Gm49793	Old_vs_Young	Spermatocyte_1	4.82333e-22	-1.51714	0.127	0.25	7.88686e-20
Fmn1	Old_vs_Young	Spermatocyte_1	4.62586e-11	1.08269	0.371	0.262	2.47237e-09
Fmn1	Old_vs_Young	eSpermatids_2	0	4.39483	0.96	0.145	0
Spaca7	Old_vs_Young	eSpermatids_2	0	3.12276	0.858	0.165	0
Lyrm7	Old_vs_Young	eSpermatids_2	1.39676e-213	-1.25024	0.743	0.935	7.68919e-210
Dnajc2	Old_vs_Young	eSpermatids_2	1.16611e-181	1.38906	0.868	0.609	4.49361e-178
Saxo1	Old_vs_Young	eSpermatids_2	3.3929e-170	-1.55413	0.391	0.781	1.0601e-166
1700105P06Rik	Old_vs_Young	eSpermatids_2	7.83544e-166	2.33947	0.466	0.051	2.26454e-162
Serpinb6a	Old_vs_Young	eSpermatids_2	2.89945e-143	1.37371	0.794	0.472	5.49493e-140
1700013M08Rik	Old_vs_Young	eSpermatids_2	5.76566e-139	2.17323	0.356	0.017	1.058e-135
Cst13	Old_vs_Young	eSpermatids_2	5.18288e-127	1.47056	0.859	0.613	8.20776e-124
1700001G01Rik	Old_vs_Young	eSpermatids_2	2.67367e-108	1.79825	0.38	0.063	3.21969e-105
Lyzl4os	Old_vs_Young	eSpermatids_2	2.35952e-107	1.92102	0.323	0.032	2.81208e-104
Ube4b	Old_vs_Young	eSpermatids_2	5.53502e-92	-1.58278	0.113	0.415	5.76465e-89
Tspan18	Old_vs_Young	eSpermatids_2	2.7004e-86	1.60385	0.374	0.092	2.51758e-83
Saxo1os	Old_vs_Young	eSpermatids_2	6.52127e-80	1.04948	0.722	0.483	5.46298e-77
Ccer1	Old_vs_Young	eSpermatids_2	3.63255e-74	1.54329	0.653	0.42	2.79961e-71
Tubb6	Old_vs_Young	eSpermatids_2	4.56489e-73	1.46428	0.276	0.046	3.44917e-70
Shank2	Old_vs_Young	eSpermatids_2	6.89435e-68	1.12475	0.582	0.311	4.77258e-65
Ell	Old_vs_Young	eSpermatids_2	4.98315e-59	1.28563	0.351	0.116	2.92425e-56
Gm13686	Old_vs_Young	eSpermatids_2	8.30626e-59	1.41693	0.229	0.04	4.84972e-56
Gm8778	Old_vs_Young	eSpermatids_2	9.89273e-59	-1.21199	0.011	0.171	5.74698e-56
Gm16867	Old_vs_Young	eSpermatids_2	9.05858e-56	1.25605	0.158	0.008	5.08358e-53
4930555F03Rik	Old_vs_Young	eSpermatids_2	2.623e-55	1.01455	0.547	0.297	1.45785e-52
Gm28269	Old_vs_Young	eSpermatids_2	8.32396e-49	1.50332	0.43	0.216	3.74432e-46
Mgat4c	Old_vs_Young	eSpermatids_2	1.69133e-48	1.03736	0.418	0.194	7.57855e-46
1110046J04Rik	Old_vs_Young	eSpermatids_2	3.15141e-48	1.1774	0.168	0.02	1.40122e-45
Actrt3	Old_vs_Young	eSpermatids_2	6.12319e-46	1.04641	0.671	0.51	2.57408e-43
Zfhx3	Old_vs_Young	eSpermatids_2	8.12078e-42	1.06734	0.287	0.103	3.05799e-39
Scamp1	Old_vs_Young	eSpermatids_2	6.0413e-36	1.05426	0.389	0.203	1.8724e-33
Nmnat3	Old_vs_Young	eSpermatids_2	1.68735e-34	1.03237	0.299	0.13	4.95093e-32
Fam71b	Old_vs_Young	eSpermatids_2	6.96916e-33	1.02628	0.565	0.407	1.90016e-30
Faiml	Old_vs_Young	eSpermatids_2	1.962e-22	1.00472	0.284	0.152	3.29198e-20
4933431J24Rik	Old_vs_Young	eSpermatids_2	3.8966e-20	1.06201	0.204	0.095	5.52719e-18
Fmn1	Old_vs_Young	eSpermatids_3	0	4.63747	0.952	0.117	0
Serpinb6a	Old_vs_Young	eSpermatids_3	2.12032e-256	1.4808	0.735	0.397	1.88554e-252
Lyrm7	Old_vs_Young	eSpermatids_3	8.3356e-237	-1.02997	0.656	0.872	6.42425e-233
Ube4b	Old_vs_Young	eSpermatids_3	2.24344e-180	-1.75479	0.086	0.375	8.10477e-177
1700013M08Rik	Old_vs_Young	eSpermatids_3	2.16634e-169	1.97993	0.257	0.013	6.59053e-166
1700105P06Rik	Old_vs_Young	eSpermatids_3	2.28916e-153	1.85913	0.297	0.044	5.08921e-150
1700001G01Rik	Old_vs_Young	eSpermatids_3	5.02219e-153	1.7916	0.293	0.042	1.09545e-149
Spaca7	Old_vs_Young	eSpermatids_3	3.02372e-151	1.974	0.365	0.093	6.47329e-148
Dnajc2	Old_vs_Young	eSpermatids_3	7.05227e-147	1.36907	0.6	0.314	1.43031e-143
Tspan18	Old_vs_Young	eSpermatids_3	2.80127e-119	1.60447	0.267	0.051	3.80989e-116
Gm8778	Old_vs_Young	eSpermatids_3	7.88989e-116	-1.46389	0.008	0.162	1.01346e-112
Gm16867	Old_vs_Young	eSpermatids_3	2.22393e-99	1.44895	0.152	0.005	2.4961e-96
Gm13686	Old_vs_Young	eSpermatids_3	2.06494e-97	1.52687	0.204	0.032	2.2735e-94
4930555F03Rik	Old_vs_Young	eSpermatids_3	3.34018e-83	1.10179	0.43	0.212	2.97032e-80
Saxo1	Old_vs_Young	eSpermatids_3	6.46071e-82	-1.05328	0.198	0.404	5.57381e-79
Ybx3	Old_vs_Young	eSpermatids_3	6.36992e-78	1.07521	0.695	0.533	5.07858e-75
Ell	Old_vs_Young	eSpermatids_3	7.42123e-73	1.20295	0.239	0.074	5.53504e-70
Zfhx3	Old_vs_Young	eSpermatids_3	3.83858e-72	1.14465	0.269	0.093	2.84461e-69
1110046J04Rik	Old_vs_Young	eSpermatids_3	3.57715e-71	1.27121	0.142	0.018	2.61732e-68
Lyzl4os	Old_vs_Young	eSpermatids_3	8.05764e-63	1.24081	0.139	0.022	4.9813e-60
Cdyl	Old_vs_Young	eSpermatids_3	4.05759e-49	1.03287	0.478	0.325	1.84676e-46
Tubb6	Old_vs_Young	rSpermatids_2	2.33488e-236	2.65839	0.769	0.135	1.68703e-232
Lyzl4os	Old_vs_Young	rSpermatids_2	5.84974e-208	1.99203	0.836	0.361	2.94026e-204
1700013M08Rik	Old_vs_Young	rSpermatids_2	1.84466e-191	2.46159	0.643	0.066	7.89824e-188
Gm17359	Old_vs_Young	rSpermatids_2	1.56862e-120	1.03983	0.876	0.658	2.21146e-117
Fmn1	Old_vs_Young	rSpermatids_2	4.60967e-116	1.64174	0.686	0.277	5.98765e-113
1700001G01Rik	Old_vs_Young	rSpermatids_2	2.94672e-100	1.55986	0.525	0.129	3.33976e-97
Grtp1	Old_vs_Young	rSpermatids_2	1.59753e-97	1.54211	0.511	0.119	1.77579e-94
Ube4b	Old_vs_Young	rSpermatids_2	4.88649e-92	-1.61578	0.197	0.507	5.13548e-89
Gm33525	Old_vs_Young	rSpermatids_2	4.36304e-87	1.45742	0.595	0.237	4.20324e-84
Nckap1	Old_vs_Young	rSpermatids_2	7.8764e-87	-1.6677	0.166	0.458	7.52522e-84
Nudt12os	Old_vs_Young	rSpermatids_2	3.2986e-84	1.37185	0.429	0.083	3.00263e-81
1700105P06Rik	Old_vs_Young	rSpermatids_2	1.10618e-65	1.0612	0.727	0.462	7.3074e-63
Cfap20	Old_vs_Young	rSpermatids_2	1.9365e-51	-1.0096	0.629	0.733	9.52636e-49
Insl5	Old_vs_Young	rSpermatids_2	1.42297e-50	-1.219	0.069	0.25	6.71437e-48
Gm12637	Old_vs_Young	rSpermatids_2	3.21502e-49	1.32952	0.237	0.027	1.46906e-46
Tmsb15b1	Old_vs_Young	rSpermatids_2	2.07527e-44	1.19332	0.215	0.023	8.33027e-42
Gm28438	Old_vs_Young	rSpermatids_2	2.13349e-13	-1.08084	0.046	0.114	1.61204e-11
mt-Nd3	Old_vs_Young	Telocyte	6.00254e-30	2.78416	0.274	0.027	1.48274e-27
1700052I22Rik	Old_vs_Young	Telocyte	3.39476e-16	1.73376	0.304	0.074	3.43352e-14
Fmn1	Old_vs_Young	Telocyte	9.79678e-16	1.94532	0.311	0.08	9.43012e-14
Izumo3	Old_vs_Young	Telocyte	2.37807e-13	1.36302	0.348	0.11	1.78401e-11
Cypt3	Old_vs_Young	Telocyte	3.45447e-13	1.54504	0.415	0.159	2.52596e-11
Cstl1	Old_vs_Young	Telocyte	8.71347e-13	1.39265	0.393	0.143	6.05361e-11
Gm28438	Old_vs_Young	Telocyte	9.92754e-13	-1.97899	0.156	0.472	6.83953e-11
1700084M14Rik	Old_vs_Young	Telocyte	1.27645e-12	1.55088	0.341	0.114	8.66492e-11
Usp50	Old_vs_Young	Telocyte	2.04246e-12	1.3966	0.319	0.101	1.34387e-10
Clec3b	Old_vs_Young	Telocyte	2.08899e-12	-1.22158	0.496	0.748	1.37137e-10
Tex46	Old_vs_Young	Telocyte	3.57053e-12	1.42788	0.289	0.085	2.26922e-10
2610318N02Rik	Old_vs_Young	Telocyte	5.09755e-12	1.14242	0.593	0.309	3.16319e-10
2810408A11Rik	Old_vs_Young	Telocyte	5.10374e-12	1.21361	0.4	0.151	3.16533e-10
Fos	Old_vs_Young	Telocyte	6.07582e-12	-1.54846	0.452	0.721	3.72489e-10
Ttll10	Old_vs_Young	Telocyte	7.88876e-12	1.38259	0.326	0.107	4.7499e-10
Knstrn	Old_vs_Young	Telocyte	8.07271e-12	1.16683	0.356	0.122	4.84551e-10
Fxyd2	Old_vs_Young	Telocyte	9.42573e-12	1.54185	0.23	0.058	5.59375e-10
Pgrmc1	Old_vs_Young	Telocyte	1.06376e-11	-1.00606	0.704	0.827	6.23926e-10
Slfnl1	Old_vs_Young	Telocyte	1.48518e-11	1.33506	0.393	0.154	8.54628e-10
1700030F04Rik	Old_vs_Young	Telocyte	1.76669e-11	1.44326	0.148	0.025	1.00412e-09
Gstm2	Old_vs_Young	Telocyte	1.79756e-11	-1.07942	0.57	0.778	1.01916e-09
Ogn	Old_vs_Young	Telocyte	1.9686e-11	-1.21293	0.519	0.744	1.11123e-09
1700029B22Rik	Old_vs_Young	Telocyte	2.55356e-11	1.31326	0.363	0.132	1.42062e-09
Gm10840	Old_vs_Young	Telocyte	2.87092e-11	1.16793	0.333	0.114	1.58573e-09
Asb9	Old_vs_Young	Telocyte	4.76077e-11	1.33728	0.237	0.065	2.53626e-09
Tctex1d1	Old_vs_Young	Telocyte	5.52844e-11	1.4838	0.4	0.173	2.91036e-09
Dnajc5b	Old_vs_Young	Telocyte	5.6618e-11	1.34976	0.467	0.229	2.97515e-09
1700003I22Rik	Old_vs_Young	Telocyte	6.65705e-11	1.45386	0.2	0.047	3.45262e-09
Ubl4b	Old_vs_Young	Telocyte	8.0598e-11	1.06881	0.526	0.258	4.11007e-09
1700017L05Rik	Old_vs_Young	Telocyte	8.07288e-11	1.27194	0.415	0.172	4.11493e-09
Spata33	Old_vs_Young	Telocyte	9.42763e-11	1.10939	0.652	0.414	4.75308e-09
1700008P02Rik	Old_vs_Young	Telocyte	1.1977e-10	1.34282	0.311	0.108	5.94504e-09
Junb	Old_vs_Young	Telocyte	1.2359e-10	-1.4832	0.511	0.702	6.12152e-09
H2ap	Old_vs_Young	Telocyte	1.35384e-10	1.29776	0.444	0.203	6.66004e-09
Fam243	Old_vs_Young	Telocyte	1.40637e-10	1.28522	0.393	0.161	6.89497e-09
Spaca9	Old_vs_Young	Telocyte	1.45547e-10	1.33275	0.481	0.247	7.11759e-09
Gm12434	Old_vs_Young	Telocyte	1.48109e-10	1.1707	0.193	0.046	7.23369e-09
Cdc34b	Old_vs_Young	Telocyte	1.54005e-10	1.33299	0.23	0.064	7.51532e-09
H1f7	Old_vs_Young	Telocyte	1.5417e-10	1.21285	0.548	0.307	7.52016e-09
Kif2c	Old_vs_Young	Telocyte	1.70821e-10	1.13865	0.378	0.147	8.25921e-09
S100a11	Old_vs_Young	Telocyte	1.91914e-10	-1.36937	0.452	0.654	9.18303e-09
Ccdc91	Old_vs_Young	Telocyte	2.17552e-10	1.096	0.526	0.268	1.03201e-08
Id3	Old_vs_Young	Telocyte	2.43282e-10	-1.27926	0.356	0.621	1.14235e-08
Pdzd8	Old_vs_Young	Telocyte	3.03267e-10	1.23023	0.393	0.161	1.4063e-08
Rangap1	Old_vs_Young	Telocyte	3.10976e-10	1.21662	0.378	0.153	1.43859e-08
4930505A04Rik	Old_vs_Young	Telocyte	3.61829e-10	1.1579	0.37	0.147	1.65464e-08
Agpat2	Old_vs_Young	Telocyte	3.72427e-10	1.17167	0.356	0.137	1.69907e-08
Gm6657	Old_vs_Young	Telocyte	3.94429e-10	1.31332	0.274	0.089	1.79237e-08
AI507597	Old_vs_Young	Telocyte	4.17375e-10	1.05527	0.511	0.253	1.88553e-08
Bco1	Old_vs_Young	Telocyte	4.36881e-10	1.26652	0.2	0.051	1.96826e-08
Dgkeos	Old_vs_Young	Telocyte	4.61585e-10	1.41078	0.23	0.067	2.06671e-08
Mlf1	Old_vs_Young	Telocyte	4.71336e-10	1.09253	0.667	0.421	2.10544e-08
Fam221b	Old_vs_Young	Telocyte	5.0207e-10	1.04663	0.385	0.153	2.23238e-08
Tex29	Old_vs_Young	Telocyte	5.21529e-10	1.26514	0.207	0.055	2.31267e-08
Spa17	Old_vs_Young	Telocyte	6.24559e-10	1.17958	0.681	0.489	2.72153e-08
1700019D03Rik	Old_vs_Young	Telocyte	7.01966e-10	1.16306	0.489	0.252	3.03254e-08
Spata21	Old_vs_Young	Telocyte	8.58641e-10	1.01105	0.489	0.234	3.66454e-08
Gm32729	Old_vs_Young	Telocyte	8.63305e-10	1.11856	0.178	0.042	3.68274e-08
Gm6812	Old_vs_Young	Telocyte	9.78744e-10	1.26017	0.296	0.105	4.13249e-08
C3	Old_vs_Young	Telocyte	9.88205e-10	1.7529	0.252	0.08	4.16483e-08
Gm14773	Old_vs_Young	Telocyte	1.00851e-09	1.39793	0.333	0.134	4.23959e-08
Tmem247	Old_vs_Young	Telocyte	1.02828e-09	1.1422	0.422	0.19	4.31016e-08
Asb17	Old_vs_Young	Telocyte	1.23411e-09	1.41238	0.378	0.166	5.09171e-08
Fam205c	Old_vs_Young	Telocyte	1.35929e-09	1.1808	0.452	0.217	5.55855e-08
Git1	Old_vs_Young	Telocyte	1.37226e-09	1.01966	0.4	0.168	5.60763e-08
Bcl2l14	Old_vs_Young	Telocyte	1.41327e-09	1.2034	0.407	0.177	5.7549e-08
1700013G24Rik	Old_vs_Young	Telocyte	1.49034e-09	1.13814	0.548	0.3	6.04319e-08
Spanxn4	Old_vs_Young	Telocyte	1.51593e-09	1.31275	0.304	0.113	6.14262e-08
4933421O10Rik	Old_vs_Young	Telocyte	1.52182e-09	1.1479	0.341	0.133	6.16434e-08
H2bl1	Old_vs_Young	Telocyte	1.9473e-09	1.16448	0.474	0.237	7.74131e-08
Fam71e1	Old_vs_Young	Telocyte	2.20477e-09	1.14531	0.548	0.32	8.68426e-08
Sufu	Old_vs_Young	Telocyte	2.38768e-09	1.21374	0.222	0.066	9.33471e-08
Ccdc54	Old_vs_Young	Telocyte	2.39357e-09	1.11777	0.489	0.253	9.35141e-08
1700001K19Rik	Old_vs_Young	Telocyte	2.42314e-09	1.05227	0.407	0.179	9.46375e-08
Jazf1	Old_vs_Young	Telocyte	2.85078e-09	1.31051	0.237	0.075	1.09891e-07
Gm16541	Old_vs_Young	Telocyte	3.19993e-09	1.42137	0.348	0.147	1.22452e-07
Klk1b8	Old_vs_Young	Telocyte	3.21614e-09	1.20852	0.422	0.201	1.2295e-07
Wbscr25	Old_vs_Young	Telocyte	3.35693e-09	1.09188	0.452	0.222	1.27825e-07
1700029H14Rik	Old_vs_Young	Telocyte	3.59047e-09	1.23977	0.481	0.259	1.36225e-07
Pgk2	Old_vs_Young	Telocyte	3.67577e-09	1.00409	0.57	0.319	1.39187e-07
Fbxo39	Old_vs_Young	Telocyte	3.85058e-09	1.35169	0.126	0.023	1.45188e-07
Tnp2	Old_vs_Young	Telocyte	3.86298e-09	1.35048	0.889	0.768	1.45608e-07
Hook1	Old_vs_Young	Telocyte	4.24341e-09	1.05902	0.504	0.262	1.58347e-07
1700030L22Rik	Old_vs_Young	Telocyte	4.28974e-09	1.1249	0.163	0.039	1.59946e-07
Rgsl1	Old_vs_Young	Telocyte	4.67707e-09	1.36452	0.215	0.064	1.72966e-07
1700080O16Rik	Old_vs_Young	Telocyte	4.7466e-09	1.23697	0.178	0.046	1.75143e-07
1700063H06Rik	Old_vs_Young	Telocyte	5.09111e-09	1.29458	0.156	0.036	1.86607e-07
1700031P21Rik	Old_vs_Young	Telocyte	5.3769e-09	1.14055	0.407	0.188	1.96025e-07
Fam187b	Old_vs_Young	Telocyte	5.42611e-09	1.20824	0.43	0.211	1.97633e-07
Gm5941	Old_vs_Young	Telocyte	5.44186e-09	1.30567	0.341	0.14	1.98081e-07
4921536K21Rik	Old_vs_Young	Telocyte	5.49207e-09	1.25585	0.341	0.142	1.99783e-07
Gm47429	Old_vs_Young	Telocyte	5.85025e-09	1.43602	0.207	0.061	2.11283e-07
Cpxcr1	Old_vs_Young	Telocyte	6.66438e-09	1.10528	0.2	0.057	2.37569e-07
1700031F10Rik	Old_vs_Young	Telocyte	6.69208e-09	1.19178	0.296	0.113	2.38447e-07
Tex48	Old_vs_Young	Telocyte	6.71166e-09	1.13554	0.422	0.203	2.39033e-07
Vmn2r-ps54	Old_vs_Young	Telocyte	6.95866e-09	1.13772	0.119	0.021	2.46766e-07
Ttc21a	Old_vs_Young	Telocyte	6.97559e-09	1.09762	0.259	0.089	2.4729e-07
Spata18	Old_vs_Young	Telocyte	7.2032e-09	1.10886	0.459	0.227	2.5489e-07
Gm4419	Old_vs_Young	Telocyte	7.3304e-09	1.24013	0.311	0.119	2.58995e-07
Amz2	Old_vs_Young	Telocyte	7.71198e-09	1.04626	0.467	0.226	2.71398e-07
Cdiptos	Old_vs_Young	Telocyte	8.64139e-09	1.09439	0.519	0.292	3.0099e-07
Zfp558	Old_vs_Young	Telocyte	9.93792e-09	1.40657	0.111	0.019	3.4152e-07
Spatc1	Old_vs_Young	Telocyte	9.96601e-09	1.22248	0.348	0.146	3.42282e-07
Fscn3	Old_vs_Young	Telocyte	1.00891e-08	1.20063	0.319	0.127	3.45995e-07
Gm10120	Old_vs_Young	Telocyte	1.11091e-08	1.16482	0.23	0.074	3.77717e-07
Paqr5	Old_vs_Young	Telocyte	1.16209e-08	1.10143	0.563	0.34	3.93854e-07
Rffl	Old_vs_Young	Telocyte	1.20905e-08	1.04972	0.289	0.108	4.07026e-07
Lrrc18	Old_vs_Young	Telocyte	1.25027e-08	1.01888	0.489	0.265	4.19192e-07
Txn1	Old_vs_Young	Telocyte	1.33872e-08	-1.21803	0.422	0.606	4.46002e-07
S100a10	Old_vs_Young	Telocyte	1.35469e-08	-1.01341	0.541	0.698	4.5063e-07
1700019M22Rik	Old_vs_Young	Telocyte	1.39724e-08	1.30703	0.474	0.269	4.62963e-07
1700034G24Rik	Old_vs_Young	Telocyte	1.5305e-08	1.23106	0.274	0.101	5.02509e-07
4930544D05Rik	Old_vs_Young	Telocyte	1.54198e-08	1.09195	0.437	0.22	5.05679e-07
Ctag2	Old_vs_Young	Telocyte	1.60864e-08	1.19866	0.237	0.08	5.25775e-07
Gm9059	Old_vs_Young	Telocyte	1.62985e-08	1.16864	0.326	0.134	5.32107e-07
Ankrd60	Old_vs_Young	Telocyte	1.63192e-08	1.04465	0.348	0.146	5.3263e-07
Cby2	Old_vs_Young	Telocyte	1.82031e-08	1.1283	0.459	0.241	5.87321e-07
Clba1	Old_vs_Young	Telocyte	1.91953e-08	1.27952	0.244	0.085	6.15726e-07
1700027A15Rik	Old_vs_Young	Telocyte	1.9241e-08	1.0061	0.704	0.509	6.16848e-07
Atp1a4	Old_vs_Young	Telocyte	1.97438e-08	1.07409	0.415	0.204	6.31918e-07
Prss58	Old_vs_Young	Telocyte	2.08206e-08	1.36132	0.274	0.104	6.61436e-07
Aldoart2	Old_vs_Young	Telocyte	2.22114e-08	1.04085	0.385	0.173	7.01571e-07
ccdc198	Old_vs_Young	Telocyte	2.29822e-08	1.23739	0.267	0.097	7.22955e-07
C230038L03Rik	Old_vs_Young	Telocyte	2.32485e-08	1.13168	0.259	0.093	7.29941e-07
Lexm	Old_vs_Young	Telocyte	2.43528e-08	1.05759	0.252	0.088	7.60689e-07
Cypt2	Old_vs_Young	Telocyte	2.51871e-08	1.43332	0.185	0.054	7.83574e-07
Anxa2	Old_vs_Young	Telocyte	2.6389e-08	-1.00503	0.57	0.727	8.18102e-07
Cypt1	Old_vs_Young	Telocyte	2.66181e-08	1.55446	0.393	0.191	8.24983e-07
Gm16279	Old_vs_Young	Telocyte	2.76655e-08	1.26078	0.259	0.096	8.53556e-07
4930417H01Rik	Old_vs_Young	Telocyte	2.82498e-08	1.578	0.148	0.036	8.69494e-07
Cst8	Old_vs_Young	Telocyte	2.90215e-08	1.34326	0.393	0.198	8.91111e-07
1700003E24Rik	Old_vs_Young	Telocyte	3.07983e-08	1.00539	0.311	0.125	9.38686e-07
Ropn1	Old_vs_Young	Telocyte	3.16876e-08	1.0318	0.393	0.185	9.62998e-07
Gm136	Old_vs_Young	Telocyte	3.31705e-08	1.45859	0.222	0.075	1.00568e-06
1700010D01Rik	Old_vs_Young	Telocyte	3.4671e-08	1.15476	0.341	0.147	1.04843e-06
Gm6760	Old_vs_Young	Telocyte	3.53302e-08	1.16004	0.393	0.191	1.06558e-06
Zfp36	Old_vs_Young	Telocyte	3.55824e-08	-1.74876	0.304	0.524	1.07178e-06
1700034E13Rik	Old_vs_Young	Telocyte	3.56582e-08	1.17286	0.393	0.193	1.07323e-06
4930570D08Rik	Old_vs_Young	Telocyte	3.62954e-08	1.17391	0.37	0.174	1.08988e-06
Cabs1	Old_vs_Young	Telocyte	3.65286e-08	1.15945	0.57	0.369	1.09628e-06
1700019N19Rik	Old_vs_Young	Telocyte	3.92298e-08	1.10736	0.43	0.215	1.17036e-06
Ccdc169	Old_vs_Young	Telocyte	4.00632e-08	1.07495	0.319	0.129	1.19215e-06
1700009J07Rik	Old_vs_Young	Telocyte	4.07146e-08	1.10502	0.363	0.163	1.2074e-06
Riiad1	Old_vs_Young	Telocyte	4.11199e-08	1.23384	0.467	0.274	1.21858e-06
Tlcd4	Old_vs_Young	Telocyte	4.11985e-08	1.09146	0.37	0.167	1.22059e-06
Cep112	Old_vs_Young	Telocyte	4.29408e-08	1.07303	0.4	0.193	1.26734e-06
Gm10638	Old_vs_Young	Telocyte	4.90665e-08	1.03214	0.43	0.217	1.42664e-06
Izumo2	Old_vs_Young	Telocyte	5.23015e-08	1.22597	0.333	0.146	1.51461e-06
1700015G11Rik	Old_vs_Young	Telocyte	5.47015e-08	1.0269	0.593	0.384	1.57582e-06
Gm4665	Old_vs_Young	Telocyte	5.6793e-08	1.07345	0.244	0.086	1.63282e-06
Rab22a	Old_vs_Young	Telocyte	5.9796e-08	1.06424	0.304	0.122	1.70938e-06
1700013F07Rik	Old_vs_Young	Telocyte	6.00339e-08	1.08544	0.393	0.194	1.71448e-06
Tssk3	Old_vs_Young	Telocyte	6.2668e-08	1.13475	0.4	0.198	1.78222e-06
Fam71f1	Old_vs_Young	Telocyte	6.55507e-08	1.32049	0.304	0.128	1.85862e-06
Acte1	Old_vs_Young	Telocyte	6.84757e-08	1.11595	0.341	0.147	1.93501e-06
4933411K16Rik	Old_vs_Young	Telocyte	7.13362e-08	1.09285	0.556	0.357	2.00653e-06
Selenbp1	Old_vs_Young	Telocyte	7.52151e-08	-1.0699	0.519	0.678	2.10641e-06
Tcfl5	Old_vs_Young	Telocyte	7.70724e-08	1.09305	0.267	0.103	2.15529e-06
Aif1	Old_vs_Young	Telocyte	7.88374e-08	1.13899	0.43	0.234	2.19985e-06
1700001C19Rik	Old_vs_Young	Telocyte	8.21543e-08	1.05433	0.437	0.225	2.28085e-06
Tsga10ip	Old_vs_Young	Telocyte	8.32249e-08	1.10375	0.237	0.082	2.3078e-06
Prm2	Old_vs_Young	Telocyte	8.38318e-08	1.10625	0.978	0.95	2.32129e-06
Gm5901	Old_vs_Young	Telocyte	8.50833e-08	1.16689	0.237	0.084	2.34975e-06
4933400A11Rik	Old_vs_Young	Telocyte	8.52743e-08	1.11272	0.178	0.052	2.3539e-06
Prm1	Old_vs_Young	Telocyte	8.65862e-08	1.13246	1	1	2.38385e-06
Fam71d	Old_vs_Young	Telocyte	9.34919e-08	1.0267	0.437	0.231	2.55193e-06
Kctd16	Old_vs_Young	Telocyte	9.58245e-08	1.39168	0.267	0.106	2.60286e-06
4930556J02Rik	Old_vs_Young	Telocyte	9.82345e-08	1.16963	0.237	0.086	2.66207e-06
Gm5767	Old_vs_Young	Telocyte	9.94951e-08	1.34797	0.319	0.14	2.69371e-06
Noxred1	Old_vs_Young	Telocyte	1.00395e-07	1.11934	0.2	0.064	2.71471e-06
Gpx1	Old_vs_Young	Telocyte	1.0287e-07	-1.37352	0.356	0.551	2.76887e-06
Tbc1d21	Old_vs_Young	Telocyte	1.08167e-07	1.15087	0.319	0.138	2.89459e-06
1700100L14Rik	Old_vs_Young	Telocyte	1.24443e-07	1.38639	0.17	0.049	3.27928e-06
Gm11634	Old_vs_Young	Telocyte	1.25462e-07	1.10612	0.274	0.11	3.30464e-06
1700016C15Rik	Old_vs_Young	Telocyte	1.27609e-07	1.31866	0.23	0.081	3.35813e-06
1700020A23Rik	Old_vs_Young	Telocyte	1.27987e-07	1.05007	0.289	0.117	3.36511e-06
Fam122c	Old_vs_Young	Telocyte	1.2916e-07	1.15106	0.23	0.082	3.39353e-06
BC048507	Old_vs_Young	Telocyte	1.31595e-07	1.02685	0.274	0.106	3.45124e-06
Spertl	Old_vs_Young	Telocyte	1.44097e-07	1.36211	0.163	0.046	3.73926e-06
Creb3l4	Old_vs_Young	Telocyte	1.45452e-07	1.0963	0.296	0.123	3.77019e-06
Gm50455	Old_vs_Young	Telocyte	1.4719e-07	1.24628	0.178	0.054	3.81181e-06
Galntl5	Old_vs_Young	Telocyte	1.47281e-07	1.02833	0.496	0.276	3.81331e-06
Gstt4	Old_vs_Young	Telocyte	1.4892e-07	1.12758	0.452	0.255	3.85229e-06
4933429O19Rik	Old_vs_Young	Telocyte	1.60838e-07	1.28025	0.148	0.039	4.11912e-06
Prss51	Old_vs_Young	Telocyte	1.64093e-07	1.07836	0.156	0.042	4.19134e-06
Gm20714	Old_vs_Young	Telocyte	1.7335e-07	1.21547	0.104	0.02	4.40075e-06
Prss52	Old_vs_Young	Telocyte	1.87684e-07	1.14755	0.133	0.032	4.72089e-06
Zfp704	Old_vs_Young	Telocyte	1.97877e-07	1.16381	0.141	0.036	4.94727e-06
Prkcd	Old_vs_Young	Telocyte	2.03287e-07	1.19669	0.274	0.11	5.0736e-06
Spata3	Old_vs_Young	Telocyte	2.18942e-07	1.04923	0.496	0.301	5.42335e-06
Cebpd	Old_vs_Young	Telocyte	2.36765e-07	-1.10431	0.519	0.683	5.81775e-06
1700003O11Rik	Old_vs_Young	Telocyte	2.5047e-07	1.15214	0.178	0.055	6.11135e-06
Rnf133	Old_vs_Young	Telocyte	2.51359e-07	1.00025	0.363	0.174	6.12916e-06
Gzmn	Old_vs_Young	Telocyte	2.5659e-07	1.44476	0.119	0.027	6.2475e-06
4930471G03Rik	Old_vs_Young	Telocyte	2.60844e-07	1.03639	0.356	0.171	6.34038e-06
4930571K23Rik	Old_vs_Young	Telocyte	2.6481e-07	1.04115	0.378	0.187	6.41789e-06
1700057G04Rik	Old_vs_Young	Telocyte	2.6948e-07	1.18016	0.185	0.059	6.51334e-06
Iqcf4	Old_vs_Young	Telocyte	2.99044e-07	1.12031	0.459	0.262	7.15164e-06
Dnajb8	Old_vs_Young	Telocyte	3.02995e-07	1.15026	0.43	0.25	7.22967e-06
Acsbg1	Old_vs_Young	Telocyte	3.12141e-07	-1.01149	0.393	0.598	7.42033e-06
Gsg1	Old_vs_Young	Telocyte	3.20236e-07	1.0434	0.637	0.469	7.59402e-06
Hoxa4	Old_vs_Young	Telocyte	3.37727e-07	1.11572	0.215	0.076	7.95495e-06
Klk1b26	Old_vs_Young	Telocyte	3.44643e-07	1.20828	0.274	0.113	8.10466e-06
Dpep1	Old_vs_Young	Telocyte	3.56808e-07	-1.42687	0.304	0.495	8.34996e-06
1700016H13Rik	Old_vs_Young	Telocyte	3.80817e-07	1.02907	0.459	0.266	8.8509e-06
4933402N03Rik	Old_vs_Young	Telocyte	3.92373e-07	1.27	0.185	0.061	9.07388e-06
Spata19	Old_vs_Young	Telocyte	4.19029e-07	1.22723	0.504	0.292	9.62339e-06
Zfand4	Old_vs_Young	Telocyte	4.40329e-07	1.04231	0.444	0.25	1.00442e-05
Fam229a	Old_vs_Young	Telocyte	4.46024e-07	1.07066	0.593	0.421	1.01497e-05
Saxo1os	Old_vs_Young	Telocyte	4.50271e-07	1.2858	0.178	0.057	1.02327e-05
Cdrt4	Old_vs_Young	Telocyte	4.64098e-07	1.12479	0.407	0.224	1.05221e-05
Gm3787	Old_vs_Young	Telocyte	4.7534e-07	1.12289	0.141	0.038	1.07517e-05
Pfn5	Old_vs_Young	Telocyte	4.82583e-07	1.18206	0.148	0.041	1.08886e-05
Wdr64	Old_vs_Young	Telocyte	4.91447e-07	1.05684	0.311	0.139	1.10662e-05
Wdr62	Old_vs_Young	Telocyte	5.02657e-07	1.07433	0.2	0.068	1.13032e-05
Ppp2r2b	Old_vs_Young	Telocyte	5.0896e-07	1.14808	0.333	0.157	1.1436e-05
Actl9	Old_vs_Young	Telocyte	5.43034e-07	1.11889	0.4	0.213	1.21099e-05
C030037D09Rik	Old_vs_Young	Telocyte	5.74001e-07	1.02323	0.23	0.086	1.27219e-05
4931407E12Rik	Old_vs_Young	Telocyte	5.89977e-07	1.01142	0.111	0.025	1.3046e-05
1700003F12Rik	Old_vs_Young	Telocyte	6.20031e-07	1.01526	0.533	0.353	1.3609e-05
Ak1	Old_vs_Young	Telocyte	6.20158e-07	1.08129	0.4	0.214	1.36092e-05
Iqcf2	Old_vs_Young	Telocyte	6.43398e-07	1.09059	0.467	0.282	1.40578e-05
4930570E03Rik	Old_vs_Young	Telocyte	6.56669e-07	1.47634	0.17	0.055	1.43072e-05
1700030C14Rik	Old_vs_Young	Telocyte	6.70872e-07	1.00184	0.207	0.074	1.4581e-05
4930428N03Rik	Old_vs_Young	Telocyte	7.21911e-07	1.29298	0.133	0.036	1.55761e-05
Samd4	Old_vs_Young	Telocyte	7.45514e-07	1.25959	0.422	0.236	1.60464e-05
Klf2	Old_vs_Young	Telocyte	7.64802e-07	-1.37288	0.444	0.592	1.63974e-05
Gm8093	Old_vs_Young	Telocyte	8.49897e-07	1.32983	0.104	0.022	1.80015e-05
Egr1	Old_vs_Young	Telocyte	8.51086e-07	-1.10819	0.415	0.606	1.80234e-05
Gapdhs	Old_vs_Young	Telocyte	9.84673e-07	1.10387	0.6	0.429	2.05068e-05
Iqcf1	Old_vs_Young	Telocyte	1.01017e-06	1.16651	0.4	0.225	2.09736e-05
Tmco2	Old_vs_Young	Telocyte	1.04746e-06	1.31795	0.311	0.148	2.16583e-05
Ppp1r2-ps7	Old_vs_Young	Telocyte	1.08457e-06	1.15693	0.274	0.118	2.23576e-05
Vsig1	Old_vs_Young	Telocyte	1.09694e-06	1.22627	0.267	0.114	2.25764e-05
Sh3rf2	Old_vs_Young	Telocyte	1.16798e-06	1.00436	0.422	0.237	2.38727e-05
Dusp1	Old_vs_Young	Telocyte	1.20057e-06	-1.70404	0.304	0.48	2.44698e-05
Lrrc43	Old_vs_Young	Telocyte	1.28286e-06	1.1055	0.185	0.065	2.59354e-05
Tnp1	Old_vs_Young	Telocyte	1.29891e-06	1.22019	0.948	0.89	2.62335e-05
Socs3	Old_vs_Young	Telocyte	1.43247e-06	-1.61651	0.207	0.416	2.86407e-05
Gm13605	Old_vs_Young	Telocyte	1.4693e-06	1.18968	0.133	0.037	2.92709e-05
Gm4984	Old_vs_Young	Telocyte	1.49896e-06	1.27555	0.2	0.074	2.97898e-05
Selenof	Old_vs_Young	Telocyte	1.52801e-06	-1.06178	0.363	0.537	3.02683e-05
1700120B22Rik	Old_vs_Young	Telocyte	1.56031e-06	1.01147	0.17	0.056	3.08447e-05
4430402I18Rik	Old_vs_Young	Telocyte	1.56241e-06	1.04786	0.363	0.184	3.0881e-05
Tssk2	Old_vs_Young	Telocyte	1.56829e-06	1.03179	0.437	0.254	3.09887e-05
Fhl2	Old_vs_Young	Telocyte	1.59301e-06	-1.33168	0.319	0.495	3.13945e-05
1700016P04Rik	Old_vs_Young	Telocyte	1.59982e-06	1.08671	0.43	0.252	3.15125e-05
Actrt2	Old_vs_Young	Telocyte	1.63927e-06	1.0292	0.407	0.235	3.21799e-05
1700129C05Rik	Old_vs_Young	Telocyte	1.66474e-06	1.21829	0.333	0.166	3.26248e-05
Tex35	Old_vs_Young	Telocyte	1.7438e-06	1.05312	0.407	0.23	3.40124e-05
2500004C02Rik	Old_vs_Young	Telocyte	1.85823e-06	1.17662	0.119	0.03	3.58991e-05
Akap4	Old_vs_Young	Telocyte	2.05875e-06	1.10365	0.548	0.377	3.93522e-05
Shank2	Old_vs_Young	Telocyte	2.43015e-06	1.05598	0.126	0.035	4.55697e-05
Prss37	Old_vs_Young	Telocyte	2.93226e-06	1.21514	0.178	0.062	5.35435e-05
4930429C20Rik	Old_vs_Young	Telocyte	3.0111e-06	1.02087	0.23	0.094	5.47496e-05
Gm13266	Old_vs_Young	Telocyte	3.09209e-06	1.18599	0.141	0.042	5.6046e-05
1700022A22Rik	Old_vs_Young	Telocyte	3.10017e-06	1.54669	0.126	0.036	5.61572e-05
Hmgb4	Old_vs_Young	Telocyte	3.33638e-06	1.14381	0.652	0.525	5.98123e-05
Smcp	Old_vs_Young	Telocyte	3.47772e-06	1.00515	0.859	0.759	6.20051e-05
Wdr19	Old_vs_Young	Telocyte	3.48101e-06	1.05956	0.111	0.028	6.20448e-05
Hmgb1-rs17	Old_vs_Young	Telocyte	3.4949e-06	1.01398	0.319	0.155	6.2254e-05
Gm49048	Old_vs_Young	Telocyte	3.60031e-06	1.21619	0.17	0.059	6.3915e-05
Mfap5	Old_vs_Young	Telocyte	3.90907e-06	-1.69148	0.193	0.37	6.87208e-05
Gm29585	Old_vs_Young	Telocyte	4.14805e-06	1.20026	0.163	0.055	7.23827e-05
Slc25a5	Old_vs_Young	Telocyte	4.40549e-06	-1.06577	0.407	0.579	7.61735e-05
1700001J03Rik	Old_vs_Young	Telocyte	4.45063e-06	1.10449	0.252	0.109	7.68621e-05
Dnajb7	Old_vs_Young	Telocyte	4.51626e-06	1.4207	0.2	0.079	7.78214e-05
Mir670hg	Old_vs_Young	Telocyte	4.52034e-06	1.16105	0.126	0.036	7.78683e-05
4930527E20Rik	Old_vs_Young	Telocyte	4.69431e-06	1.04751	0.252	0.107	8.04933e-05
Rnf148	Old_vs_Young	Telocyte	4.71109e-06	1.38256	0.111	0.029	8.07331e-05
Hyls1	Old_vs_Young	Telocyte	4.79261e-06	1.03668	0.2	0.077	8.19383e-05
Prom1	Old_vs_Young	Telocyte	4.79265e-06	1.08247	0.185	0.068	8.19383e-05
1700074P13Rik	Old_vs_Young	Telocyte	5.01479e-06	1.03496	0.459	0.285	8.53076e-05
Tnfaip2	Old_vs_Young	Telocyte	5.79556e-06	1.23616	0.133	0.04	9.67223e-05
Tex44	Old_vs_Young	Telocyte	5.83388e-06	1.04061	0.215	0.085	9.72496e-05
Npm3	Old_vs_Young	Telocyte	5.92634e-06	1.07209	0.185	0.069	9.8606e-05
Tmem132cos	Old_vs_Young	Telocyte	6.37553e-06	1.21116	0.148	0.048	0.000105007
4930414N06Rik	Old_vs_Young	Telocyte	6.65354e-06	1.11915	0.178	0.066	0.000108872
Abhd16b	Old_vs_Young	Telocyte	7.29501e-06	1.14567	0.163	0.057	0.000117854
Clip4	Old_vs_Young	Telocyte	8.50801e-06	1.00038	0.274	0.129	0.000134939
H2al3	Old_vs_Young	Telocyte	8.51036e-06	1.1786	0.23	0.099	0.000134958
Prm3	Old_vs_Young	Telocyte	8.54338e-06	1.04316	0.563	0.414	0.000135425
4933411E08Rik	Old_vs_Young	Telocyte	9.07517e-06	1.08571	0.2	0.079	0.000142825
Inpp4a	Old_vs_Young	Telocyte	9.32005e-06	1.00267	0.111	0.03	0.000146134
1700084D21Rik	Old_vs_Young	Telocyte	9.80706e-06	1.06722	0.244	0.108	0.00015288
Txndc2	Old_vs_Young	Telocyte	1.01275e-05	1.01862	0.422	0.258	0.0001573
1700125H03Rik	Old_vs_Young	Telocyte	1.01645e-05	1.04157	0.156	0.054	0.000157706
Plb1	Old_vs_Young	Telocyte	1.03159e-05	1.4717	0.126	0.038	0.000159777
Ubn1	Old_vs_Young	Telocyte	1.093e-05	1.25525	0.156	0.054	0.000168094
Rpl39	Old_vs_Young	Telocyte	1.20178e-05	-1.13184	0.267	0.454	0.000182206
Trim36	Old_vs_Young	Telocyte	1.29776e-05	1.02645	0.296	0.147	0.000194311
Slc25a4	Old_vs_Young	Telocyte	1.34333e-05	-1.13037	0.319	0.478	0.000200278
Slc25a3	Old_vs_Young	Telocyte	1.37309e-05	-1.03141	0.348	0.502	0.000204023
Rnf130	Old_vs_Young	Telocyte	1.45057e-05	-1.24702	0.2	0.376	0.000214113
1700025B11Rik	Old_vs_Young	Telocyte	1.48117e-05	1.02467	0.119	0.035	0.000218017
Cypt12	Old_vs_Young	Telocyte	1.539e-05	1.48791	0.415	0.249	0.000225438
Ccn2	Old_vs_Young	Telocyte	2.29415e-05	-1.22041	0.304	0.467	0.000319113
1700093K21Rik	Old_vs_Young	Telocyte	2.44476e-05	1.50024	0.163	0.061	0.000337303
Akap3	Old_vs_Young	Telocyte	2.50331e-05	1.167	0.259	0.126	0.000344067
Tfam	Old_vs_Young	Telocyte	2.59761e-05	1.03654	0.378	0.223	0.000355216
Tekt5	Old_vs_Young	Telocyte	2.65931e-05	1.22041	0.126	0.039	0.000362834
4921507P07Rik	Old_vs_Young	Telocyte	2.72024e-05	1.02196	0.341	0.194	0.000370056
1700061N14Rik	Old_vs_Young	Telocyte	2.76181e-05	1.02866	0.259	0.125	0.000374829
Med13	Old_vs_Young	Telocyte	2.78745e-05	1.01162	0.156	0.056	0.000377953
Ier2	Old_vs_Young	Telocyte	3.10114e-05	-1.30528	0.363	0.502	0.000414631
Ldhb	Old_vs_Young	Telocyte	3.81872e-05	-1.26769	0.111	0.276	0.00049664
Npm3-ps1	Old_vs_Young	Telocyte	4.02752e-05	1.07828	0.104	0.03	0.000518949
Dhx29	Old_vs_Young	Telocyte	4.25179e-05	1.04873	0.119	0.037	0.000544268
Ndn	Old_vs_Young	Telocyte	4.32046e-05	-1.26716	0.185	0.356	0.000551775
Chn2	Old_vs_Young	Telocyte	4.80432e-05	1.01907	0.341	0.196	0.000603568
Slc38a5	Old_vs_Young	Telocyte	4.82155e-05	-1.47237	0.244	0.399	0.000605404
Adam1b	Old_vs_Young	Telocyte	4.92376e-05	1.17732	0.104	0.03	0.000616831
Tcf21	Old_vs_Young	Telocyte	5.0191e-05	-1.27577	0.23	0.395	0.000626804
Gm39164	Old_vs_Young	Telocyte	5.32153e-05	1.01214	0.163	0.062	0.000659233
Hils1	Old_vs_Young	Telocyte	5.37447e-05	1.4016	0.43	0.274	0.000664793
4930415C11Rik	Old_vs_Young	Telocyte	7.17219e-05	1.02243	0.104	0.031	0.000848139
Ctnna3	Old_vs_Young	Telocyte	8.6215e-05	1.0413	0.185	0.079	0.000991532
Mme	Old_vs_Young	Telocyte	8.73667e-05	-1.59233	0.111	0.255	0.00100366
Gm8251	Old_vs_Young	Telocyte	9.77225e-05	1.96066	0.222	0.104	0.00110389
Klk1b9	Old_vs_Young	Telocyte	0.000105811	1.15729	0.215	0.101	0.00118092
1700122C19Rik	Old_vs_Young	Telocyte	0.000108108	1.10365	0.148	0.058	0.00120229
Prss55	Old_vs_Young	Telocyte	0.000108876	1.11604	0.215	0.101	0.00120909
Myl12a	Old_vs_Young	Telocyte	0.000112181	-1.02931	0.296	0.438	0.00124055
Cxcl14	Old_vs_Young	Telocyte	0.000113649	-1.42947	0.119	0.265	0.00125366
Mrnip	Old_vs_Young	Telocyte	0.000114776	1.33164	0.111	0.037	0.00126405
Hspb1	Old_vs_Young	Telocyte	0.000130811	-3.03713	0.074	0.203	0.00141251
Fhit	Old_vs_Young	Telocyte	0.000144607	1.02779	0.111	0.037	0.00153666
D030056L22Rik	Old_vs_Young	Telocyte	0.000153912	1.01018	0.148	0.058	0.00161872
Ripor2	Old_vs_Young	Telocyte	0.000154924	1.07988	0.104	0.033	0.0016267
Eps8	Old_vs_Young	Telocyte	0.000156689	-1.32109	0.067	0.206	0.0016427
Gadd45b	Old_vs_Young	Telocyte	0.000159509	-1.04395	0.104	0.259	0.00166863
Amdhd2	Old_vs_Young	Telocyte	0.00017005	1.07297	0.119	0.041	0.00176187
Gadd45g	Old_vs_Young	Telocyte	0.000177274	-1.68675	0.2	0.356	0.00182459
Gm34035	Old_vs_Young	Telocyte	0.000184927	1.04019	0.133	0.05	0.0018906
Ecm2	Old_vs_Young	Telocyte	0.00019907	-1.16452	0.274	0.41	0.00201537
Acaa2	Old_vs_Young	Telocyte	0.000260635	-1.04523	0.237	0.376	0.00251824
Sec24b	Old_vs_Young	Telocyte	0.000282683	1.15715	0.126	0.048	0.00269968
Fosb	Old_vs_Young	Telocyte	0.000301466	-1.1668	0.237	0.384	0.00284642
Gm33684	Old_vs_Young	Telocyte	0.000302686	1.02289	0.111	0.039	0.00285579
Prdx2	Old_vs_Young	Telocyte	0.000334146	-1.01234	0.207	0.356	0.00310097
Hspa1a	Old_vs_Young	Telocyte	0.000411395	-1.26237	0.326	0.447	0.00369967
Pla2g6	Old_vs_Young	Telocyte	0.000469047	1.08906	0.148	0.064	0.00413011
Cdc42bpa	Old_vs_Young	Telocyte	0.000473249	1.04925	0.148	0.064	0.00415865
Ms4a4d	Old_vs_Young	Telocyte	0.000636557	-1.10108	0.289	0.4	0.00530869
Phlda1	Old_vs_Young	Telocyte	0.00084314	-1.28914	0.193	0.321	0.00667977
Ak3	Old_vs_Young	Telocyte	0.000847906	-1.41153	0.081	0.195	0.0067088
Arxes2	Old_vs_Young	Telocyte	0.00091435	-2.04622	0.03	0.125	0.00714985
Ppp2cb	Old_vs_Young	Telocyte	0.00094142	1.17451	0.126	0.052	0.00732437
S100b	Old_vs_Young	Telocyte	0.000981925	-1.18792	0.193	0.317	0.00756457
Ift20	Old_vs_Young	Telocyte	0.00101716	-1.03695	0.289	0.404	0.00778784
Cd59a	Old_vs_Young	Telocyte	0.00103293	-1.41362	0.17	0.287	0.00789189
Defb19	Old_vs_Young	Telocyte	0.00109727	-1.20553	0.178	0.3	0.008293
Rab6b	Old_vs_Young	Telocyte	0.00113468	1.14634	0.156	0.072	0.00852557
Pknox1	Old_vs_Young	Telocyte	0.00117293	1.12822	0.119	0.049	0.0087679
Nucb2	Old_vs_Young	Telocyte	0.00148993	-1.36804	0.074	0.182	0.0106284
Cxcl1	Old_vs_Young	Telocyte	0.00158658	-1.39116	0.089	0.203	0.0111757
Klk1	Old_vs_Young	Telocyte	0.00164017	1.18493	0.104	0.041	0.0114749
G0s2	Old_vs_Young	Telocyte	0.00187102	-1.48715	0.148	0.263	0.012804
Errfi1	Old_vs_Young	Telocyte	0.00193613	-1.11968	0.452	0.507	0.0131477
Iqsec1	Old_vs_Young	Telocyte	0.0020524	1.07348	0.163	0.08	0.0137746
Srpx2	Old_vs_Young	Telocyte	0.00209324	-1.83207	0.022	0.105	0.013997
Tinf2	Old_vs_Young	Telocyte	0.00235211	1.05709	0.104	0.042	0.0153772
Ilk	Old_vs_Young	Telocyte	0.00263511	-1.38345	0.096	0.198	0.0168743
Myl9	Old_vs_Young	Telocyte	0.00267853	-1.1199	0.141	0.252	0.0170965
Tceal8	Old_vs_Young	Telocyte	0.00290659	-1.41951	0.111	0.212	0.0182608
Fkbp7	Old_vs_Young	Telocyte	0.00298738	-1.00908	0.252	0.359	0.018676
Wfdc1	Old_vs_Young	Telocyte	0.00300622	-1.46742	0.104	0.205	0.0187694
Gm12854	Old_vs_Young	Telocyte	0.00305541	-2.52929	0.044	0.127	0.0190108
Tnfsf12	Old_vs_Young	Telocyte	0.00343645	-1.35006	0.067	0.161	0.0209002
Sat1	Old_vs_Young	Telocyte	0.00352267	-1.57448	0.089	0.186	0.0213035
Arhgdib	Old_vs_Young	Telocyte	0.00357753	-1.01154	0.2	0.31	0.0215678
Ier3	Old_vs_Young	Telocyte	0.00385911	-1.16743	0.244	0.353	0.0228833
Cers2	Old_vs_Young	Telocyte	0.00403019	-1.6624	0.03	0.108	0.0236803
Psme1	Old_vs_Young	Telocyte	0.00433867	-1.03664	0.17	0.274	0.0251087
Acat1	Old_vs_Young	Telocyte	0.00458818	-1.10883	0.185	0.285	0.0262232
Mlf2	Old_vs_Young	Telocyte	0.00463209	-1.42383	0.074	0.163	0.0264154
Akr1b8	Old_vs_Young	Telocyte	0.00469058	-1.66894	0.037	0.116	0.02667
Arf5	Old_vs_Young	Telocyte	0.00472692	-1.29208	0.148	0.243	0.0268331
Ndufb11	Old_vs_Young	Telocyte	0.00572497	-1.13925	0.133	0.23	0.0311716
Btg2	Old_vs_Young	Telocyte	0.00634717	-1.50242	0.215	0.309	0.0338109
Atf3	Old_vs_Young	Telocyte	0.0066085	-1.16841	0.126	0.22	0.0349502
Por	Old_vs_Young	Telocyte	0.00668921	-1.33618	0.096	0.185	0.0352593
Copz2	Old_vs_Young	Telocyte	0.00700533	-1.08608	0.148	0.244	0.0365917
Tsc22d3	Old_vs_Young	Telocyte	0.00738687	-1.01305	0.141	0.23	0.0381181
Xrn2	Old_vs_Young	Telocyte	0.0074043	-1.20849	0.126	0.217	0.0381757
Nr4a1	Old_vs_Young	Telocyte	0.00780802	-1.05475	0.133	0.223	0.0397327
Top2b	Old_vs_Young	Telocyte	0.00828835	-1.08791	0.052	0.13	0.0416444
Rpl39-ps	Old_vs_Young	Telocyte	0.00858108	-1.30844	0.133	0.219	0.0427851
Idh2	Old_vs_Young	Telocyte	0.00862137	-1.09168	0.067	0.151	0.0429286
Hspa1b	Old_vs_Young	Telocyte	0.00868981	-1.1245	0.215	0.303	0.0431875
Ddrgk1	Old_vs_Young	Telocyte	0.010466	-1.06261	0.104	0.187	0.0498707
Fmn1	Old_vs_Young	eSpermatids_1	6.73028e-185	3.70745	0.907	0.213	2.68294e-181
Spaca7	Old_vs_Young	eSpermatids_1	2.41599e-87	1.48309	0.875	0.522	2.34706e-84
Lyzl4os	Old_vs_Young	eSpermatids_1	6.58183e-79	2.21652	0.535	0.057	5.3584e-76
1700105P06Rik	Old_vs_Young	eSpermatids_1	8.05289e-77	1.73486	0.677	0.184	6.33302e-74
1700013M08Rik	Old_vs_Young	eSpermatids_1	4.54776e-75	2.26965	0.476	0.024	3.55232e-72
Dnajc2	Old_vs_Young	eSpermatids_1	2.69249e-70	1.14142	0.871	0.655	1.94541e-67
Lyrm7	Old_vs_Young	eSpermatids_1	9.23575e-68	-1.11774	0.78	0.872	6.35535e-65
Tubb6	Old_vs_Young	eSpermatids_1	8.05e-54	1.70124	0.464	0.079	4.23009e-51
1700001G01Rik	Old_vs_Young	eSpermatids_1	5.03013e-50	1.73596	0.467	0.096	2.32603e-47
Mgat4c	Old_vs_Young	eSpermatids_1	1.43188e-44	1.5819	0.58	0.233	5.80817e-42
Serpinb6a	Old_vs_Young	eSpermatids_1	7.27207e-43	1.02602	0.781	0.519	2.8211e-40
Ell	Old_vs_Young	eSpermatids_1	1.04063e-34	1.10337	0.489	0.176	3.07677e-32
1700029I15Rik	Old_vs_Young	eSpermatids_1	4.87309e-34	1.20297	0.671	0.39	1.38757e-31
Gm13686	Old_vs_Young	eSpermatids_1	4.2628e-32	1.48843	0.238	0.015	1.13549e-29
Gm8778	Old_vs_Young	eSpermatids_1	7.64564e-30	-1.22246	0.004	0.145	1.87659e-27
Tspan18	Old_vs_Young	eSpermatids_1	5.35814e-27	1.19887	0.382	0.125	1.16873e-24
Ube4b	Old_vs_Young	eSpermatids_1	1.88009e-26	-1.0378	0.171	0.4	4.00271e-24
1110046J04Rik	Old_vs_Young	eSpermatids_1	5.83023e-23	1.32925	0.186	0.017	1.01507e-20
Scamp2	Old_vs_Young	eSpermatids_1	3.1821e-21	1.16938	0.494	0.26	4.91801e-19
Tmsb15b1	Old_vs_Young	eSpermatids_1	6.00869e-21	1.15761	0.184	0.022	9.00953e-19
Gm16867	Old_vs_Young	eSpermatids_1	5.5224e-20	1.06633	0.146	0.007	7.72903e-18
Zfhx3	Old_vs_Young	eSpermatids_1	1.75664e-19	1.04726	0.303	0.101	2.36686e-17
Nudt12os	Old_vs_Young	eSpermatids_1	3.93413e-18	1.1496	0.225	0.057	4.76236e-16
Fam209	Old_vs_Young	eSpermatids_1	6.08119e-18	1.05829	0.739	0.583	7.2776e-16
Etnk1	Old_vs_Young	eSpermatids_1	1.14608e-17	1.24077	0.435	0.231	1.32492e-15
Spata9	Old_vs_Young	eSpermatids_1	1.69715e-17	1.01534	0.49	0.296	1.93682e-15
Hsfy2	Old_vs_Young	eSpermatids_1	2.17853e-17	1.13196	0.436	0.231	2.47639e-15
Gm17359	Old_vs_Young	eSpermatids_1	3.37799e-17	1.00656	0.341	0.15	3.75493e-15
Gm15904	Old_vs_Young	eSpermatids_1	3.03528e-16	1.08448	0.324	0.142	3.08614e-14
Eqtn	Old_vs_Young	eSpermatids_1	3.30678e-16	1.01551	0.55	0.353	3.35333e-14
Spata45	Old_vs_Young	eSpermatids_1	7.20646e-15	1.04495	0.55	0.361	6.30184e-13
Hist1h2bp	Old_vs_Young	eSpermatids_1	2.05564e-10	1.11617	0.259	0.127	9.79969e-09
1700028P14Rik	Old_vs_Young	eSpermatids_1	2.89698e-09	1.02187	0.457	0.333	1.11487e-07
Fmn1	Old_vs_Young	Sertoli	2.02279e-47	2.75814	0.615	0.135	8.72555e-45
Gm28438	Old_vs_Young	Sertoli	6.87277e-34	-2.37191	0.238	0.628	1.93787e-31
mt-Nd3	Old_vs_Young	Sertoli	2.18929e-31	2.61115	0.541	0.171	5.68747e-29
Ube4b	Old_vs_Young	Sertoli	5.78714e-14	-1.48941	0.096	0.312	4.62671e-12
1700013M08Rik	Old_vs_Young	Sertoli	4.75153e-13	1.5346	0.173	0.022	3.43527e-11
1700001G01Rik	Old_vs_Young	Sertoli	8.06508e-12	1.49951	0.263	0.082	4.84345e-10
Gm13686	Old_vs_Young	Sertoli	4.24254e-08	1.02657	0.173	0.051	1.25341e-06
Gm8778	Old_vs_Young	Sertoli	1.22263e-06	-1.11506	0.02	0.109	2.48491e-05
Gm4353	Old_vs_Young	Sertoli	5.42759e-06	1.20441	0.164	0.063	9.14793e-05
Tmod4	Old_vs_Young	Sertoli	1.76782e-05	-1.07676	0.127	0.239	0.000254728
Rps3a2	Old_vs_Young	Sertoli	2.95174e-05	-1.18719	0.065	0.159	0.000397664
Ell	Old_vs_Young	Sertoli	6.02483e-05	1.00939	0.184	0.089	0.000732387
Gm31814	Old_vs_Young	Sertoli	0.000154063	-1.12396	0.076	0.162	0.00161989
Gm17359	Old_vs_Young	Sertoli	0.000194256	1.00331	0.212	0.118	0.00197407
Agpat4	Old_vs_Young	Sertoli	0.000254812	1.19933	0.122	0.051	0.00247177
Tekt3	Old_vs_Young	Sertoli	0.000444289	1.16646	0.297	0.198	0.0039488
Gm10376	Old_vs_Young	Sertoli	0.00245811	1.00282	0.13	0.068	0.0159431
Toporsl	Old_vs_Young	Sertoli	0.00608924	1.0052	0.201	0.133	0.0327022
Gm28438	Old_vs_Young	macrophage	6.46051e-35	-2.94853	0.072	0.507	1.93489e-32
Cxcl13	Old_vs_Young	macrophage	4.02909e-34	7.35614	0.316	0.007	1.15866e-31
mt-Nd3	Old_vs_Young	macrophage	5.88113e-33	2.66923	0.398	0.046	1.61111e-30
Ms4a7	Old_vs_Young	macrophage	2.27863e-20	1.71506	0.569	0.263	3.27639e-18
Ccl8	Old_vs_Young	macrophage	1.72127e-19	2.49533	0.477	0.196	2.32734e-17
9930111J21Rik2	Old_vs_Young	macrophage	2.91232e-18	3.18724	0.181	0.007	3.58933e-16
Lyz2	Old_vs_Young	macrophage	3.56057e-18	1.35446	0.898	0.797	4.33741e-16
Ctsb	Old_vs_Young	macrophage	5.52458e-18	1.09499	0.829	0.564	6.63208e-16
Pla2g2d	Old_vs_Young	macrophage	3.93715e-14	2.4388	0.24	0.053	3.19182e-12
Cd63	Old_vs_Young	macrophage	3.20338e-12	1.24987	0.484	0.263	2.04601e-10
Clec4a1	Old_vs_Young	macrophage	5.42848e-12	1.25118	0.349	0.132	3.3564e-10
C3ar1	Old_vs_Young	macrophage	6.31923e-11	1.11911	0.49	0.26	3.28972e-09
Blvrb	Old_vs_Young	macrophage	7.68365e-11	1.14304	0.461	0.233	3.93387e-09
AW112010	Old_vs_Young	macrophage	9.48855e-11	1.6216	0.237	0.068	4.78171e-09
Ccl7	Old_vs_Young	macrophage	1.25699e-10	1.71279	0.289	0.105	6.22063e-09
Cd209f	Old_vs_Young	macrophage	1.70574e-10	1.99824	0.296	0.116	8.25185e-09
Cd209g	Old_vs_Young	macrophage	2.22536e-10	2.95504	0.253	0.089	1.0537e-08
Il2rg	Old_vs_Young	macrophage	2.73596e-10	1.88784	0.181	0.041	1.27382e-08
Cndp2	Old_vs_Young	macrophage	3.53922e-10	1.1895	0.306	0.119	1.62426e-08
Rap2b	Old_vs_Young	macrophage	4.40881e-10	1.61624	0.243	0.08	1.98319e-08
Pirb	Old_vs_Young	macrophage	1.35003e-09	1.15224	0.293	0.114	5.52461e-08
Aoah	Old_vs_Young	macrophage	3.34607e-09	1.19689	0.234	0.078	1.27496e-07
Cstb	Old_vs_Young	macrophage	4.41694e-09	1.10906	0.464	0.269	1.64239e-07
Apobec1	Old_vs_Young	macrophage	7.91799e-09	1.44038	0.174	0.046	2.77892e-07
2610001J05Rik	Old_vs_Young	macrophage	1.1735e-08	1.04995	0.312	0.139	3.96791e-07
Clec4a2	Old_vs_Young	macrophage	1.62397e-08	1.08924	0.322	0.146	5.30485e-07
Apbb1ip	Old_vs_Young	macrophage	4.7216e-08	1.13509	0.257	0.107	1.37873e-06
Cp	Old_vs_Young	macrophage	8.59406e-08	1.54103	0.161	0.046	2.36946e-06
Ctsd	Old_vs_Young	macrophage	8.99834e-08	1.07209	0.444	0.265	2.46564e-06
Rps3a2	Old_vs_Young	macrophage	9.54564e-08	-1.45434	0.128	0.285	2.5953e-06
Fcrls	Old_vs_Young	macrophage	1.20891e-07	1.46523	0.253	0.11	3.19442e-06
Mgl2	Old_vs_Young	macrophage	1.45378e-07	-1.9793	0.105	0.249	3.76911e-06
Cd209d	Old_vs_Young	macrophage	1.59027e-07	2.23639	0.102	0.016	4.07815e-06
Cd55	Old_vs_Young	macrophage	2.02702e-07	1.72989	0.151	0.043	5.06012e-06
Gpx3	Old_vs_Young	macrophage	2.12893e-07	2.07283	0.105	0.018	5.294e-06
Hebp1	Old_vs_Young	macrophage	5.51348e-07	1.2329	0.132	0.034	1.22716e-05
Rell1	Old_vs_Young	macrophage	5.75803e-07	1.28753	0.141	0.039	1.27545e-05
Spic	Old_vs_Young	macrophage	6.26624e-07	2.17649	0.109	0.023	1.37277e-05
Gpr34	Old_vs_Young	macrophage	1.12807e-06	1.13886	0.243	0.11	2.31429e-05
Zeb2	Old_vs_Young	macrophage	1.19232e-06	1.01262	0.336	0.178	2.43275e-05
Ccl5	Old_vs_Young	macrophage	1.50382e-06	1.96555	0.151	0.05	2.9871e-05
Plxnb2	Old_vs_Young	macrophage	6.52516e-06	1.18517	0.168	0.064	0.000107029
Hpgds	Old_vs_Young	macrophage	6.95996e-06	1.35165	0.253	0.135	0.000113181
Ptger4	Old_vs_Young	macrophage	1.0904e-05	1.20393	0.158	0.059	0.000167739
Pld3	Old_vs_Young	macrophage	1.13249e-05	1.15612	0.28	0.153	0.000173269
Chp2	Old_vs_Young	macrophage	1.2076e-05	1.15632	0.128	0.041	0.00018292
Tbxas1	Old_vs_Young	macrophage	1.51418e-05	1.33962	0.115	0.034	0.000222197
Lgals3	Old_vs_Young	macrophage	1.58566e-05	1.34008	0.375	0.244	0.000231423
Cd63-ps	Old_vs_Young	macrophage	2.02081e-05	1.23833	0.191	0.087	0.000285909
Pik3ap1	Old_vs_Young	macrophage	2.32448e-05	1.36471	0.138	0.05	0.000322944
Rgl1	Old_vs_Young	macrophage	2.90274e-05	1.02987	0.151	0.059	0.000391839
Mmp14	Old_vs_Young	macrophage	2.95787e-05	1.55352	0.151	0.062	0.000398305
Mgat1	Old_vs_Young	macrophage	3.9488e-05	1.03041	0.118	0.039	0.000510456
Pla2g15	Old_vs_Young	macrophage	6.35106e-05	1.10914	0.115	0.039	0.000766723
Itgam	Old_vs_Young	macrophage	6.99254e-05	1.40164	0.132	0.05	0.000829611
Isg15	Old_vs_Young	macrophage	8.08483e-05	1.16597	0.135	0.053	0.000937742
Galc	Old_vs_Young	macrophage	9.51402e-05	1.00835	0.145	0.059	0.0010783
Bcl2a1b	Old_vs_Young	macrophage	0.000119902	1.40416	0.125	0.048	0.00131213
Dnase2a	Old_vs_Young	macrophage	0.000124583	1.01581	0.158	0.071	0.00135463
Rab32	Old_vs_Young	macrophage	0.000213719	1.07852	0.125	0.05	0.00214303
Cd82	Old_vs_Young	macrophage	0.000234303	1.00685	0.155	0.071	0.00230721
Cxcr4	Old_vs_Young	macrophage	0.000237844	1.06164	0.128	0.053	0.00233333
Cxcl10	Old_vs_Young	macrophage	0.000296255	1.14645	0.161	0.078	0.00280621
Gm6377	Old_vs_Young	macrophage	0.000354056	1.25528	0.168	0.084	0.00325337
Tpst1	Old_vs_Young	macrophage	0.000526228	-1.30944	0.049	0.123	0.00453787
Gm21188	Old_vs_Young	macrophage	0.000906409	1.09527	0.132	0.062	0.0070988
Rnf216	Old_vs_Young	macrophage	0.000948534	-1.05106	0.095	0.18	0.00736485
Pdlim4	Old_vs_Young	macrophage	0.000980418	1.13811	0.109	0.046	0.00755457
Cyth1	Old_vs_Young	macrophage	0.00123876	-1.08109	0.188	0.276	0.00917488
Ell2	Old_vs_Young	macrophage	0.00177669	1.09319	0.168	0.096	0.0122631
Ncoa3	Old_vs_Young	macrophage	0.00191737	1.09346	0.132	0.066	0.0130471
Tnfrsf1b	Old_vs_Young	macrophage	0.00210162	1.01549	0.138	0.071	0.0140406
Cfp	Old_vs_Young	macrophage	0.00225036	1.00434	0.234	0.151	0.014837
Gpbp1l1	Old_vs_Young	macrophage	0.00384309	-1.02374	0.086	0.155	0.0228041
Fgl2	Old_vs_Young	macrophage	0.00406909	1.02469	0.25	0.169	0.0238664
Rilpl2	Old_vs_Young	macrophage	0.00608374	1.10677	0.155	0.091	0.0326817
Tex101	Old_vs_Young	macrophage	0.00610737	-1.1198	0.082	0.146	0.0327797
mt-Nd3	Old_vs_Young	Tcell	2.01354e-08	2.21755	0.398	0.085	6.42493e-07
Gm28438	Old_vs_Young	Tcell	2.0737e-07	-1.78605	0.168	0.483	5.16772e-06
Ube4b	Old_vs_Young	Tcell	4.63155e-06	-1.59636	0.053	0.288	7.95824e-05
F2r	Old_vs_Young	Tcell	1.24969e-05	-1.94255	0.062	0.28	0.000188235
Fmn1	Old_vs_Young	Tcell	0.000141197	1.61585	0.283	0.093	0.0015065
4933433G15Rik	Old_vs_Young	Tcell	0.000185044	2.45354	0.133	0.008	0.00189143
Ccl5	Old_vs_Young	Tcell	0.000244501	1.00287	0.681	0.508	0.00238735
Ramp1	Old_vs_Young	Tcell	0.00027808	-1.35996	0.088	0.28	0.00266166
Avpi1	Old_vs_Young	Tcell	0.000506344	-1.65509	0.053	0.212	0.00439921
Tmod4	Old_vs_Young	Tcell	0.000557695	-1.22105	0.035	0.178	0.00476014
Taf5l	Old_vs_Young	Tcell	0.000668921	1.87707	0.15	0.025	0.00552875
Mospd3	Old_vs_Young	Tcell	0.000697346	-2.82082	0.027	0.153	0.00572278
Prxl2a	Old_vs_Young	Tcell	0.000760681	-2.80435	0.018	0.136	0.00614268
Ranbp10	Old_vs_Young	Tcell	0.00138363	-1.58625	0.009	0.11	0.0100241
Casp1	Old_vs_Young	Tcell	0.00148045	2.6216	0.212	0.076	0.0105764
Supt4a	Old_vs_Young	Tcell	0.00194998	-1.27942	0.097	0.254	0.0132223
Emc10	Old_vs_Young	Tcell	0.00205864	-1.27532	0.159	0.331	0.0138093
Selenoh	Old_vs_Young	Tcell	0.00211439	-1.38104	0.088	0.237	0.0141117
Capg	Old_vs_Young	Tcell	0.00255306	-1.31264	0.248	0.415	0.0164436
Tmem256	Old_vs_Young	Tcell	0.00262267	-1.10029	0.133	0.297	0.0168096
Cd8a	Old_vs_Young	Tcell	0.00284244	1.5815	0.212	0.076	0.0179337
Itgae	Old_vs_Young	Tcell	0.00291818	-1.52925	0.168	0.322	0.0183227
Actn2	Old_vs_Young	Tcell	0.00378641	-1.69553	0.044	0.161	0.0225517
Paqr9	Old_vs_Young	Tcell	0.00392132	-1.39157	0.08	0.212	0.0231701
Mettl2	Old_vs_Young	Tcell	0.00431251	-1.62503	0.018	0.11	0.0249873
Lgals3bp	Old_vs_Young	Tcell	0.00456961	-1.72951	0.018	0.11	0.0261352
Kdm5b	Old_vs_Young	Tcell	0.00463646	-1.2275	0.124	0.271	0.0264286
Nab1	Old_vs_Young	Tcell	0.0046759	-1.71713	0.027	0.127	0.0266049
Tpst2	Old_vs_Young	Tcell	0.00486442	-1.489	0.053	0.169	0.0274251
Lpgat1	Old_vs_Young	Tcell	0.00498135	-1.30485	0.018	0.11	0.0279508
Serinc1	Old_vs_Young	Tcell	0.00512786	-1.31074	0.027	0.127	0.0286021
Ly6c2	Old_vs_Young	Tcell	0.00529785	1.00387	0.549	0.39	0.0293323
Oaz1	Old_vs_Young	Tcell	0.0053445	-1.0316	0.248	0.407	0.0295361
Hbs1l	Old_vs_Young	Tcell	0.005589	-1.13845	0.106	0.246	0.0305984
Gimap1	Old_vs_Young	Tcell	0.00568783	1.79052	0.159	0.051	0.0310059
Vamp4	Old_vs_Young	Tcell	0.00600188	-1.13313	0.053	0.169	0.0323426
Rbms1	Old_vs_Young	Tcell	0.00600909	-1.31606	0.088	0.22	0.0323725
Cul5	Old_vs_Young	Tcell	0.00623731	-1.35643	0.097	0.229	0.0333317
Dguok	Old_vs_Young	Tcell	0.00668231	-1.16423	0.044	0.153	0.0352396
Nsmce2	Old_vs_Young	Tcell	0.00671256	-1.22403	0.08	0.203	0.0353558
Psmd9	Old_vs_Young	Tcell	0.00687705	-2.08841	0.018	0.102	0.0360407
Ppp2ca	Old_vs_Young	Tcell	0.00688116	-1.45219	0.15	0.288	0.0360606
Ep400	Old_vs_Young	Tcell	0.00690066	1.55033	0.248	0.119	0.0361464
4932438H23Rik	Old_vs_Young	Tcell	0.00703315	-1.87926	0.027	0.119	0.0366941
Tagln2	Old_vs_Young	Tcell	0.00725919	-1.15983	0.239	0.381	0.0376154
Lrpprc	Old_vs_Young	Tcell	0.00749156	-1.63586	0.018	0.102	0.0385019
Prpf38b	Old_vs_Young	Tcell	0.00753695	-1.10179	0.168	0.314	0.0386836
Zfp639	Old_vs_Young	Tcell	0.0075887	1.71338	0.142	0.042	0.038887
Gm14794	Old_vs_Young	Tcell	0.00786139	-1.05999	0.124	0.263	0.0399515
Gm10146	Old_vs_Young	Tcell	0.00793128	-1.07906	0.035	0.136	0.0402359
Fam98a	Old_vs_Young	Tcell	0.00793665	-2.00628	0.08	0.195	0.0402543
Rpl7-ps7	Old_vs_Young	Tcell	0.00801019	1.32502	0.257	0.127	0.0405366
Dnaaf3	Old_vs_Young	Tcell	0.008216	-1.08668	0.027	0.119	0.0413591
Polr2l	Old_vs_Young	Tcell	0.008216	-1.06644	0.027	0.119	0.0413591
Orc6	Old_vs_Young	Tcell	0.00827614	-1.3059	0.053	0.161	0.041602
Uqcrc2	Old_vs_Young	Tcell	0.00846854	-1.35672	0.097	0.22	0.0423325
Gm5566	Old_vs_Young	Tcell	0.00850584	-1.22462	0.018	0.102	0.0424759
Zfp644	Old_vs_Young	Tcell	0.00859338	-1.80883	0.044	0.144	0.0428335
Foxo3	Old_vs_Young	Tcell	0.00878048	-1.01298	0.088	0.212	0.0435222
Bcl11b	Old_vs_Young	Tcell	0.0091322	-1.55409	0.062	0.169	0.0448749
Mob1a	Old_vs_Young	Tcell	0.00930203	-1.5454	0.044	0.144	0.0454987
Cdc25a	Old_vs_Young	Tcell	0.00943284	-2.08521	0.035	0.127	0.0460061
Pdcl3	Old_vs_Young	Tcell	0.00962138	-1.48963	0.044	0.144	0.0467541
Wdr12	Old_vs_Young	Tcell	0.00964285	-1.07888	0.106	0.237	0.0468368
Hlf	Old_vs_Young	Tcell	0.00977882	-2.03928	0.035	0.127	0.04734
Cks1b	Old_vs_Young	Tcell	0.00983967	-1.46153	0.044	0.144	0.0475689
Ccdc96	Old_vs_Young	Tcell	0.0101302	1.37711	0.239	0.119	0.0486401
Arid2	Old_vs_Young	Tcell	0.0102577	-1.72684	0.035	0.127	0.0491133
Pum3	Old_vs_Young	Tcell	0.0104048	-1.18004	0.044	0.144	0.0496471
Gm28438	Old_vs_Young	EC	7.15233e-28	-2.93737	0.076	0.618	1.62765e-25
mt-Nd3	Old_vs_Young	EC	1.4255e-26	2.95237	0.45	0.039	3.04611e-24
Sparc	Old_vs_Young	EC	2.48042e-16	-1.16575	0.906	0.94	2.54661e-14
Igfbp4	Old_vs_Young	EC	7.03205e-13	-1.50117	0.316	0.632	4.97211e-11
Rps3a2	Old_vs_Young	EC	3.88157e-11	-1.67394	0.211	0.505	2.10079e-09
9930111J21Rik2	Old_vs_Young	EC	7.95771e-10	2.50259	0.158	0.011	3.41735e-08
Cd74	Old_vs_Young	EC	6.12993e-08	1.3338	0.386	0.172	1.74717e-06
Ddit4	Old_vs_Young	EC	2.76967e-07	-1.39845	0.158	0.386	6.67613e-06
Gstm2	Old_vs_Young	EC	2.97489e-07	-1.07008	0.421	0.618	7.11886e-06
Pttg1	Old_vs_Young	EC	4.7919e-07	1.37668	0.275	0.095	1.08281e-05
Tsc22d3	Old_vs_Young	EC	6.53158e-07	-1.33353	0.17	0.389	1.42496e-05
Tfpi	Old_vs_Young	EC	8.34273e-07	-2.20488	0.012	0.158	1.77193e-05
Mapk6	Old_vs_Young	EC	8.3614e-07	1.23413	0.31	0.123	1.77492e-05
Riiad1	Old_vs_Young	EC	8.63539e-07	1.14451	0.439	0.228	1.8237e-05
Gm9844	Old_vs_Young	EC	1.07773e-06	-1.03464	0.444	0.614	2.22365e-05
Lgals3	Old_vs_Young	EC	1.12522e-06	1.27002	0.38	0.175	2.30885e-05
Ppic	Old_vs_Young	EC	1.13835e-06	-1.57035	0.094	0.288	2.33456e-05
H2-Ab1	Old_vs_Young	EC	1.35076e-06	1.15879	0.246	0.081	2.71613e-05
Ppp1r14bl	Old_vs_Young	EC	1.77776e-06	1.34084	0.363	0.175	3.45684e-05
Chp2	Old_vs_Young	EC	2.8118e-06	-1.62677	0.088	0.267	5.16786e-05
1700016P04Rik	Old_vs_Young	EC	2.88468e-06	1.23191	0.433	0.249	5.27831e-05
Fam71f2	Old_vs_Young	EC	3.9703e-06	1.08527	0.404	0.204	6.967e-05
Wt1	Old_vs_Young	EC	4.74317e-06	-1.1053	0.146	0.347	8.11987e-05
Ppm1j	Old_vs_Young	EC	6.44816e-06	1.10463	0.228	0.077	0.000106007
Fkbp5	Old_vs_Young	EC	7.17126e-06	-1.8698	0.111	0.277	0.00011612
Aoc3	Old_vs_Young	EC	8.59514e-06	-1.12559	0.181	0.379	0.000136208
1700009J07Rik	Old_vs_Young	EC	1.03544e-05	1.02437	0.298	0.126	0.000160308
1700030C14Rik	Old_vs_Young	EC	1.22075e-05	1.26863	0.193	0.06	0.000184646
Ubqlnl	Old_vs_Young	EC	1.3732e-05	1.17556	0.304	0.137	0.000204023
1700001L05Rik	Old_vs_Young	EC	1.67833e-05	1.0544	0.287	0.126	0.000243411
1700015G11Rik	Old_vs_Young	EC	1.76224e-05	1.06819	0.573	0.396	0.000254073
AI507597	Old_vs_Young	EC	1.82302e-05	1.08317	0.48	0.316	0.000261556
Gimap5	Old_vs_Young	EC	1.9119e-05	-1.07626	0.152	0.33	0.000272333
Efcab1	Old_vs_Young	EC	2.13012e-05	1.64184	0.193	0.067	0.000299286
Tssk3	Old_vs_Young	EC	2.59331e-05	1.13901	0.374	0.204	0.00035475
4930527E20Rik	Old_vs_Young	EC	2.64942e-05	1.03843	0.24	0.095	0.000361527
Gm6812	Old_vs_Young	EC	3.73069e-05	1.29273	0.246	0.105	0.00048645
Oaz2	Old_vs_Young	EC	3.97107e-05	-1.00026	0.211	0.386	0.000512934
Tex35	Old_vs_Young	EC	4.06708e-05	1.07866	0.415	0.249	0.000523172
Ubl4b	Old_vs_Young	EC	4.09415e-05	1.18735	0.409	0.242	0.000526304
Nemp2	Old_vs_Young	EC	4.15224e-05	1.11923	0.211	0.077	0.000533
1700096J18Rik	Old_vs_Young	EC	4.17313e-05	1.26879	0.175	0.056	0.000535088
Cspp1	Old_vs_Young	EC	4.61802e-05	1.09753	0.257	0.109	0.00058346
H2ap	Old_vs_Young	EC	6.17428e-05	1.17237	0.357	0.196	0.000748979
Sesn1	Old_vs_Young	EC	6.58834e-05	-1.77675	0.018	0.126	0.000790909
Gm15756	Old_vs_Young	EC	6.91504e-05	1.09296	0.298	0.144	0.000822019
Thrsp	Old_vs_Young	EC	7.38233e-05	-1.19408	0.082	0.228	0.000868901
Mfap3l	Old_vs_Young	EC	7.91995e-05	1.19025	0.251	0.112	0.000922069
Ttc25	Old_vs_Young	EC	8.28971e-05	1.23555	0.199	0.074	0.000959003
Dnajb8	Old_vs_Young	EC	8.3694e-05	1.19207	0.409	0.256	0.000967158
S100a6	Old_vs_Young	EC	8.79437e-05	1.27051	0.292	0.144	0.0010091
Cebpd	Old_vs_Young	EC	0.000102082	-1.0614	0.345	0.512	0.0011453
Cabyr	Old_vs_Young	EC	0.000118503	1.08139	0.31	0.161	0.00129853
Fam187b	Old_vs_Young	EC	0.000131237	1.08968	0.363	0.218	0.00141592
Retreg1	Old_vs_Young	EC	0.000133059	1.08881	0.246	0.112	0.00143278
Llcfc1	Old_vs_Young	EC	0.000139579	1.00832	0.345	0.186	0.00149297
Gm5767	Old_vs_Young	EC	0.000141854	1.02556	0.263	0.123	0.00151199
Lrrc43	Old_vs_Young	EC	0.000149588	1.27587	0.175	0.063	0.00158044
Dnajc5b	Old_vs_Young	EC	0.00015366	1.05357	0.404	0.253	0.00161651
1700024G13Rik	Old_vs_Young	EC	0.000154845	1.00843	0.193	0.074	0.00162602
Mfng	Old_vs_Young	EC	0.000158995	-1.51248	0.082	0.218	0.0016637
Ccdc54	Old_vs_Young	EC	0.00016665	1.05536	0.433	0.277	0.00173143
Hyls1	Old_vs_Young	EC	0.00017579	1.08351	0.222	0.095	0.00181173
1700016H13Rik	Old_vs_Young	EC	0.000195556	1.02337	0.456	0.302	0.00198483
Akr1c14	Old_vs_Young	EC	0.000217268	-1.2305	0.035	0.147	0.00217239
Tmem100	Old_vs_Young	EC	0.000217725	-2.29546	0.012	0.102	0.00217584
Rin2	Old_vs_Young	EC	0.0002485	-1.65956	0.023	0.123	0.00242143
Nudt16l2	Old_vs_Young	EC	0.000249939	1.04823	0.351	0.207	0.0024332
Gm31447	Old_vs_Young	EC	0.000318297	1.03742	0.129	0.039	0.00298118
Ro60	Old_vs_Young	EC	0.000328284	-1.76964	0.023	0.119	0.00305665
Nme8	Old_vs_Young	EC	0.000328707	1.18431	0.234	0.112	0.00305959
Hspa1l	Old_vs_Young	EC	0.000362208	1.13043	0.281	0.151	0.00331563
1700031M16Rik	Old_vs_Young	EC	0.000382515	1.01175	0.38	0.239	0.00347565
Psmb9	Old_vs_Young	EC	0.000383701	-1.00555	0.105	0.242	0.00348505
Pik3ip1	Old_vs_Young	EC	0.00039412	-1.16321	0.094	0.221	0.00356563
Smtn	Old_vs_Young	EC	0.000447399	-1.20397	0.111	0.242	0.00396946
Itpr3os	Old_vs_Young	EC	0.000449762	1.00644	0.263	0.137	0.00398634
Col4a2	Old_vs_Young	EC	0.000455444	-1.19269	0.193	0.33	0.00402843
Jmjd6	Old_vs_Young	EC	0.000470832	1.34667	0.234	0.116	0.00414279
Prm2	Old_vs_Young	EC	0.000487048	1.01877	0.982	0.961	0.00425871
BC048507	Old_vs_Young	EC	0.000501381	1.20375	0.211	0.095	0.00436363
Tpst2	Old_vs_Young	EC	0.000515886	-1.05462	0.129	0.26	0.00446634
Tgfb1	Old_vs_Young	EC	0.000556126	-1.35206	0.058	0.168	0.00474998
H2-Eb1	Old_vs_Young	EC	0.000566158	1.35666	0.135	0.046	0.00481912
Defb33	Old_vs_Young	EC	0.000570401	1.05934	0.246	0.123	0.0048479
Lemd1	Old_vs_Young	EC	0.000581118	1.11659	0.211	0.098	0.00492451
Phlda1	Old_vs_Young	EC	0.000625223	-1.03677	0.123	0.256	0.00522848
Foxs1	Old_vs_Young	EC	0.000685534	-1.25023	0.047	0.151	0.00564547
Iqcf4	Old_vs_Young	EC	0.000695229	1.13922	0.392	0.267	0.00570946
Smad4	Old_vs_Young	EC	0.000712904	-1.26984	0.047	0.151	0.00583017
Mroh7	Old_vs_Young	EC	0.000719176	1.01574	0.129	0.042	0.00586983
Cfap97d1	Old_vs_Young	EC	0.000719835	1.12147	0.199	0.091	0.00587368
Klk1b3	Old_vs_Young	EC	0.000725368	1.08527	0.123	0.039	0.00591328
Gsta3	Old_vs_Young	EC	0.00075844	1.11281	0.117	0.035	0.006128
Serpina1e	Old_vs_Young	EC	0.00075844	1.20038	0.117	0.035	0.006128
Iqcf2	Old_vs_Young	EC	0.000762285	1.05949	0.433	0.309	0.00615219
Uqcc3	Old_vs_Young	EC	0.000770554	-1.13029	0.117	0.242	0.00620363
BB014433	Old_vs_Young	EC	0.000781074	1.07261	0.322	0.196	0.00627146
Fmn1	Old_vs_Young	EC	0.00081072	1.14604	0.228	0.112	0.0064638
Cdrt4	Old_vs_Young	EC	0.000817599	1.17302	0.368	0.249	0.00650773
Gm7600	Old_vs_Young	EC	0.000883886	-1.11814	0.146	0.27	0.00694924
Smn1	Old_vs_Young	EC	0.000904761	-1.5027	0.082	0.189	0.0070883
Spem1	Old_vs_Young	EC	0.00091009	1.01562	0.398	0.263	0.007124
Isg20l2	Old_vs_Young	EC	0.000914999	1.02789	0.257	0.137	0.00715444
Col20a1	Old_vs_Young	EC	0.00092554	1.19253	0.181	0.081	0.00722368
Flii	Old_vs_Young	EC	0.00108179	-1.37657	0.058	0.161	0.00819473
Ctag2	Old_vs_Young	EC	0.00108231	1.15596	0.17	0.074	0.00819744
Antxrl	Old_vs_Young	EC	0.00108285	1.20408	0.129	0.046	0.00820009
Fbxo44	Old_vs_Young	EC	0.00112022	1.13826	0.117	0.039	0.00843448
Mef2c	Old_vs_Young	EC	0.00121025	-1.12588	0.175	0.295	0.00899691
1700097N02Rik	Old_vs_Young	EC	0.00124584	1.1328	0.117	0.039	0.00921469
1700003E24Rik	Old_vs_Young	EC	0.00125621	1.18494	0.222	0.116	0.00927298
Gm6960	Old_vs_Young	EC	0.00126419	1.21202	0.164	0.07	0.00931759
Clba1	Old_vs_Young	EC	0.001337	1.01305	0.158	0.067	0.00974551
Ppp1r2-ps9	Old_vs_Young	EC	0.00138487	1.16517	0.199	0.098	0.0100312
Gm12970	Old_vs_Young	EC	0.00144426	1.05155	0.17	0.074	0.0103892
1700084D21Rik	Old_vs_Young	EC	0.00146677	1.04921	0.228	0.119	0.0104936
Txndc2	Old_vs_Young	EC	0.00149363	1.11732	0.409	0.295	0.0106468
Idh2	Old_vs_Young	EC	0.00155492	-1.34045	0.035	0.123	0.011001
Fabp12	Old_vs_Young	EC	0.00163881	1.1164	0.246	0.137	0.0114677
Rbp7	Old_vs_Young	EC	0.00174244	-1.20186	0.023	0.102	0.0120663
Eci2	Old_vs_Young	EC	0.00175932	-1.14946	0.099	0.211	0.012165
Castor1	Old_vs_Young	EC	0.00180034	-1.16278	0.035	0.123	0.0123945
Syt15	Old_vs_Young	EC	0.00181496	-1.02892	0.129	0.246	0.0124826
Prkch	Old_vs_Young	EC	0.00186817	-1.17543	0.064	0.165	0.0127861
Rab4a	Old_vs_Young	EC	0.0019216	-1.20122	0.047	0.137	0.0130705
Rsf1os1	Old_vs_Young	EC	0.00196463	1.01242	0.175	0.081	0.0133014
Bri3bp	Old_vs_Young	EC	0.00201982	1.02113	0.211	0.109	0.013601
Gm5901	Old_vs_Young	EC	0.00202876	1.00595	0.164	0.074	0.0136508
Tsga13	Old_vs_Young	EC	0.00205376	1.01621	0.129	0.049	0.0137822
Ptpn18	Old_vs_Young	EC	0.00226319	-1.45648	0.041	0.126	0.0149106
Fam98b	Old_vs_Young	EC	0.00228593	-1.33153	0.053	0.144	0.0150253
Rtcb	Old_vs_Young	EC	0.00237647	-1.07156	0.088	0.189	0.0155111
Skp2	Old_vs_Young	EC	0.00243096	1.01128	0.222	0.119	0.0157985
Api5	Old_vs_Young	EC	0.00248317	-1.03259	0.14	0.253	0.0160777
Igfbp3	Old_vs_Young	EC	0.00250221	-2.03949	0.064	0.158	0.0161687
Golim4	Old_vs_Young	EC	0.00264105	-1.07394	0.117	0.221	0.0169077
Hyal2	Old_vs_Young	EC	0.00268075	-1.37785	0.047	0.133	0.0171059
Cebpb	Old_vs_Young	EC	0.00280765	-1.48423	0.07	0.165	0.0177569
Wdfy1	Old_vs_Young	EC	0.00295011	-1.17891	0.105	0.207	0.018486
H2-T22	Old_vs_Young	EC	0.00333506	-1.0139	0.088	0.189	0.0204038
Trim30a	Old_vs_Young	EC	0.0033969	-1.2665	0.029	0.105	0.0206999
Emc3	Old_vs_Young	EC	0.00340955	-1.16703	0.129	0.235	0.0207677
Gm6760	Old_vs_Young	EC	0.00347007	1.02553	0.316	0.211	0.0210603
Cds2	Old_vs_Young	EC	0.00347691	-1.24578	0.041	0.123	0.021093
Fut8	Old_vs_Young	EC	0.00363906	1.3204	0.123	0.049	0.0218633
Vwa3a	Old_vs_Young	EC	0.00383792	1.09081	0.158	0.074	0.0227805
Triobp	Old_vs_Young	EC	0.00394053	-1.55574	0.082	0.172	0.0232611
1700067K01Rik	Old_vs_Young	EC	0.00404147	1.12258	0.111	0.042	0.0237297
St8sia3os	Old_vs_Young	EC	0.00407777	1.14169	0.123	0.049	0.0239028
Atp6v1e1	Old_vs_Young	EC	0.00413047	-1.15716	0.193	0.295	0.0241529
Abi1	Old_vs_Young	EC	0.00414671	-1.17341	0.088	0.182	0.0242282
Itgb1bp1	Old_vs_Young	EC	0.00419501	1.3021	0.205	0.116	0.0244339
Gm15421	Old_vs_Young	EC	0.00427615	-1.02009	0.094	0.193	0.024814
Rbm44	Old_vs_Young	EC	0.00430814	1.23638	0.105	0.039	0.024968
Klk1b7-ps	Old_vs_Young	EC	0.00432884	1.00878	0.117	0.046	0.0250644
Tpd52l1	Old_vs_Young	EC	0.00439263	-1.16347	0.099	0.193	0.02536
Rab5if	Old_vs_Young	EC	0.00473722	-1.04698	0.105	0.204	0.0268757
Nono	Old_vs_Young	EC	0.00486886	-1.28842	0.082	0.172	0.0274475
Dnajc10	Old_vs_Young	EC	0.00500208	-1.20474	0.14	0.239	0.0280453
Fkbp9	Old_vs_Young	EC	0.00530169	-1.04625	0.088	0.182	0.0293451
Ldhb	Old_vs_Young	EC	0.0053099	-1.02538	0.058	0.144	0.0293877
Ndst1	Old_vs_Young	EC	0.00586989	-1.03081	0.064	0.151	0.031787
Mrpl14	Old_vs_Young	EC	0.00601086	-1.09274	0.105	0.2	0.0323759
Fkbp7	Old_vs_Young	EC	0.00611233	-1.29446	0.094	0.182	0.0328002
Pnisr	Old_vs_Young	EC	0.00616996	-1.37881	0.123	0.214	0.0330497
Wsb2	Old_vs_Young	EC	0.00660666	-1.54207	0.07	0.151	0.034942
H2bl1	Old_vs_Young	EC	0.00663283	1.04509	0.339	0.246	0.0350467
Gimap1	Old_vs_Young	EC	0.00672926	-1.09336	0.088	0.179	0.0354162
Mecom	Old_vs_Young	EC	0.00703093	-1.08433	0.111	0.207	0.0366869
Chd5	Old_vs_Young	EC	0.00748087	1.32009	0.181	0.098	0.0384538
Usp48	Old_vs_Young	EC	0.00753962	1.04604	0.111	0.046	0.0386956
Kazald1	Old_vs_Young	EC	0.00815843	-1.2247	0.064	0.144	0.0411176
Chd2	Old_vs_Young	EC	0.00864497	-1.15087	0.047	0.119	0.0430202
Hmcn1	Old_vs_Young	EC	0.00888186	-1.084	0.041	0.112	0.0439098
Wnt11	Old_vs_Young	EC	0.00906665	-1.14226	0.064	0.144	0.0446135
Rhog	Old_vs_Young	EC	0.0092461	-1.31484	0.053	0.126	0.0453075
Psmc3ip	Old_vs_Young	EC	0.00958885	1.08472	0.181	0.098	0.0466293
Clcn3	Old_vs_Young	EC	0.00986845	-1.32735	0.041	0.109	0.047683
Ifih1	Old_vs_Young	EC	0.00999708	-1.18881	0.094	0.179	0.04817
Aebp1	Old_vs_Young	EC	0.00999805	-1.14432	0.07	0.151	0.04817
Net1	Old_vs_Young	EC	0.0103414	-1.28528	0.094	0.175	0.049418
mt-Nd3	Old_vs_Young	Leydig	1.43839e-111	4.43928	0.837	0.059	1.78801e-108
Gm28438	Old_vs_Young	Leydig	1.17628e-86	-3.55989	0.12	0.946	1.11462e-83
Igfbp7	Old_vs_Young	Leydig	1.36186e-40	-1.11753	0.845	0.969	4.88938e-38
Pttg1	Old_vs_Young	Leydig	1.0129e-30	1.75699	0.579	0.189	2.56227e-28
Agt	Old_vs_Young	Leydig	7.0035e-29	1.03481	0.991	0.959	1.64896e-26
Rps3a2	Old_vs_Young	Leydig	1.46998e-28	-1.64105	0.275	0.686	3.41926e-26
Atox1	Old_vs_Young	Leydig	3.34039e-27	1.11477	0.893	0.84	7.38367e-25
Igfbp2	Old_vs_Young	Leydig	4.17442e-26	-1.71534	0.326	0.686	8.72665e-24
Sparcl1	Old_vs_Young	Leydig	6.57068e-25	-1.40677	0.421	0.759	1.27237e-22
Fetub	Old_vs_Young	Leydig	5.09398e-22	3.02521	0.536	0.249	8.30592e-20
H4c8	Old_vs_Young	Leydig	9.65848e-22	2.05227	0.369	0.094	1.5401e-19
Gpx8	Old_vs_Young	Leydig	2.05333e-21	-2.07401	0.073	0.423	3.21646e-19
Klk1b21	Old_vs_Young	Leydig	1.52235e-19	-1.74584	0.506	0.742	2.06321e-17
Klk1b24	Old_vs_Young	Leydig	1.06247e-17	-1.49442	0.567	0.75	1.22949e-15
Klk1b27	Old_vs_Young	Leydig	1.35422e-17	-1.84086	0.369	0.64	1.55466e-15
Mt3	Old_vs_Young	Leydig	2.30285e-17	-1.02262	0.579	0.84	2.60491e-15
Gm5096	Old_vs_Young	Leydig	5.62478e-17	1.14748	0.845	0.715	6.15187e-15
Bpifb5	Old_vs_Young	Leydig	6.26654e-17	-1.08171	0.558	0.789	6.80612e-15
S100a11	Old_vs_Young	Leydig	9.28088e-16	-1.00485	0.532	0.766	8.95589e-14
Aard	Old_vs_Young	Leydig	1.10566e-13	-1.09624	0.279	0.564	8.64231e-12
Aebp1	Old_vs_Young	Leydig	1.33033e-13	-1.48609	0.232	0.492	1.02871e-11
Itih2	Old_vs_Young	Leydig	2.17854e-13	-1.0317	0.541	0.753	1.64178e-11
Cyp21a1	Old_vs_Young	Leydig	3.52767e-12	1.69167	0.167	0.029	2.24445e-10
Eps8	Old_vs_Young	Leydig	5.75592e-12	-1.1978	0.253	0.51	3.54132e-10
Kng2	Old_vs_Young	Leydig	1.00513e-11	1.58976	0.107	0.007	5.93151e-10
Socs3	Old_vs_Young	Leydig	2.3027e-11	-1.25393	0.283	0.539	1.28788e-09
Dcn	Old_vs_Young	Leydig	3.7824e-11	-2.02035	0.073	0.29	2.05222e-09
Cox7a1	Old_vs_Young	Leydig	5.65383e-11	-1.29842	0.236	0.476	2.97231e-09
Ly6d	Old_vs_Young	Leydig	7.38722e-11	3.24784	0.206	0.056	3.79387e-09
Klk1b22	Old_vs_Young	Leydig	1.41321e-10	-1.79076	0.193	0.413	6.92558e-09
Tpm3-rs7	Old_vs_Young	Leydig	1.45469e-10	-1.04193	0.258	0.483	7.1168e-09
Gsta2	Old_vs_Young	Leydig	5.74142e-10	1.27067	0.687	0.568	2.52084e-08
Cdkn1a	Old_vs_Young	Leydig	7.40574e-10	1.55433	0.253	0.09	3.18979e-08
Trf	Old_vs_Young	Leydig	2.30275e-09	-1.71571	0.077	0.27	9.03937e-08
Bmyc	Old_vs_Young	Leydig	3.23652e-09	1.04439	0.335	0.146	1.23648e-07
Cstdc2	Old_vs_Young	Leydig	5.64512e-09	-1.06491	0.433	0.634	2.04706e-07
Rerg	Old_vs_Young	Leydig	1.45433e-08	-1.16501	0.137	0.333	4.79955e-07
Rasd1	Old_vs_Young	Leydig	1.49238e-08	-1.00645	0.446	0.631	4.9111e-07
Gata6	Old_vs_Young	Leydig	2.4219e-08	1.04747	0.227	0.083	7.56916e-07
Nol3	Old_vs_Young	Leydig	6.03674e-08	1.08838	0.124	0.027	1.72315e-06
Nabp1	Old_vs_Young	Leydig	7.87645e-08	1.37873	0.361	0.196	2.19835e-06
Gml	Old_vs_Young	Leydig	1.80908e-07	1.15349	0.146	0.041	4.56634e-06
Cyfip2	Old_vs_Young	Leydig	4.44135e-07	-1.31845	0.021	0.142	1.01131e-05
Nkain4	Old_vs_Young	Leydig	5.21101e-07	1.07682	0.399	0.25	1.16799e-05
Oca2	Old_vs_Young	Leydig	1.5396e-06	-1.10328	0.086	0.231	3.04769e-05
Cd63	Old_vs_Young	Leydig	1.73173e-06	-1.42796	0.103	0.25	3.38113e-05
Srd5a1	Old_vs_Young	Leydig	1.89097e-06	-1.19542	0.039	0.16	3.64283e-05
Col1a2	Old_vs_Young	Leydig	2.29027e-06	-1.61995	0.009	0.108	4.32908e-05
Cxcl16	Old_vs_Young	Leydig	2.40441e-06	-1.18398	0.103	0.25	4.51237e-05
Itih5	Old_vs_Young	Leydig	3.16968e-06	-1.10369	0.15	0.297	5.72637e-05
Gm43305	Old_vs_Young	Leydig	3.23057e-06	-1.25676	0.021	0.128	5.82125e-05
Serpinf1	Old_vs_Young	Leydig	4.85568e-06	1.01436	0.279	0.146	8.2916e-05
Dtx4	Old_vs_Young	Leydig	1.36655e-05	-1.09176	0.12	0.252	0.000203268
Cdk5rap1	Old_vs_Young	Leydig	2.02196e-05	-1.02442	0.034	0.137	0.000286035
Ttyh1	Old_vs_Young	Leydig	4.52645e-05	-1.08434	0.099	0.218	0.000573773
Tcf21	Old_vs_Young	Leydig	5.72387e-05	-1.09192	0.047	0.148	0.000700591
Sult5a1	Old_vs_Young	Leydig	7.12948e-05	-1.26937	0.026	0.112	0.00084352
Tspan11	Old_vs_Young	Leydig	8.88533e-05	-1.07732	0.03	0.117	0.00101782
C430049B03Rik	Old_vs_Young	Leydig	8.98552e-05	-1.00369	0.206	0.333	0.00102656
Pim1	Old_vs_Young	Leydig	0.000168763	1.03157	0.142	0.061	0.00175102
Plk2	Old_vs_Young	Leydig	0.000185561	1.14797	0.172	0.081	0.00189504
Cd52	Old_vs_Young	Leydig	0.000473039	1.39689	0.262	0.166	0.00415753
Osr1	Old_vs_Young	Leydig	0.000548353	-1.00257	0.116	0.213	0.00469573
Nupr1	Old_vs_Young	Leydig	0.000753283	-1.09896	0.107	0.202	0.00609571
4930480G23Rik	Old_vs_Young	Leydig	0.000913443	1.29394	0.112	0.049	0.00714421
Dpep1	Old_vs_Young	Leydig	0.00200619	-1.15917	0.073	0.151	0.0135242
Plvap	Old_vs_Young	Leydig	0.00266168	1.02	0.116	0.056	0.0170114
mt-Nd3	Old_vs_Young	myoid	1.69732e-10	4.63263	0.769	0.061	8.22033e-09
Pin1	Old_vs_Young	myoid	2.69509e-05	3.52582	0.385	0.03	0.000367153
Atp2a3	Old_vs_Young	myoid	6.92975e-05	4.39087	0.308	0.015	0.000823344
Gm28438	Old_vs_Young	myoid	8.05049e-05	-3.17541	0.154	0.803	0.000934602
Fam13a	Old_vs_Young	myoid	8.39489e-05	2.60449	0.231	0	0.000969134
Necab2	Old_vs_Young	myoid	8.39489e-05	3.22585	0.231	0	0.000969134
Ppp1r3c	Old_vs_Young	myoid	8.39489e-05	3.48343	0.231	0	0.000969134
Ptar1	Old_vs_Young	myoid	0.000159605	3.1594	0.385	0.045	0.00166933
Vamp2	Old_vs_Young	myoid	0.000172397	2.61957	0.462	0.076	0.00178266
Sertad1	Old_vs_Young	myoid	0.000421738	3.53027	0.308	0.03	0.00377951
Mtmr7	Old_vs_Young	myoid	0.000582273	2.50314	0.308	0.03	0.00493248
Clstn1	Old_vs_Young	myoid	0.000647356	2.96486	0.308	0.03	0.00537935
Prpf40b	Old_vs_Young	myoid	0.000647356	2.71559	0.308	0.03	0.00537935
Sparcl1	Old_vs_Young	myoid	0.000690772	1.0246	1	0.879	0.0056789
Dpm2	Old_vs_Young	myoid	0.000695441	2.57264	0.385	0.061	0.00571078
Ifi208	Old_vs_Young	myoid	0.00113841	4.1162	0.231	0.015	0.00854525
Snrnp40	Old_vs_Young	myoid	0.00113841	3.19661	0.231	0.015	0.00854525
Gm28402	Old_vs_Young	myoid	0.00113841	2.90601	0.231	0.015	0.00854525
Tomm20	Old_vs_Young	myoid	0.00113841	3.23292	0.231	0.015	0.00854525
Hivep1	Old_vs_Young	myoid	0.00120125	2.63392	0.385	0.076	0.00894211
AI838599	Old_vs_Young	myoid	0.00128603	2.95459	0.231	0.015	0.0094413
Relt	Old_vs_Young	myoid	0.00128603	2.73051	0.231	0.015	0.0094413
Lgalsl	Old_vs_Young	myoid	0.00132239	1.78424	0.538	0.136	0.00966463
Cltc	Old_vs_Young	myoid	0.00143503	1.75571	0.615	0.212	0.0103363
Pkdcc	Old_vs_Young	myoid	0.00145116	2.53914	0.231	0.015	0.010429
Gm28294	Old_vs_Young	myoid	0.00145971	2.62784	0.154	0	0.0104556
Capza1-ps1	Old_vs_Young	myoid	0.00145971	3.09171	0.154	0	0.0104556
Tnfrsf11a	Old_vs_Young	myoid	0.00145971	2.91809	0.154	0	0.0104556
B4galt3	Old_vs_Young	myoid	0.00145971	3.92493	0.154	0	0.0104556
Spopl	Old_vs_Young	myoid	0.00145971	3.28776	0.154	0	0.0104556
Ptger3	Old_vs_Young	myoid	0.00145971	2.86818	0.154	0	0.0104556
Kazn	Old_vs_Young	myoid	0.00145971	3.21313	0.154	0	0.0104556
Espn	Old_vs_Young	myoid	0.00145971	3.19119	0.154	0	0.0104556
Braf	Old_vs_Young	myoid	0.00145971	2.70017	0.154	0	0.0104556
Agk	Old_vs_Young	myoid	0.00145971	2.9772	0.154	0	0.0104556
Snx10	Old_vs_Young	myoid	0.00145971	3.5294	0.154	0	0.0104556
Cpvl	Old_vs_Young	myoid	0.00145971	2.56446	0.154	0	0.0104556
9130221H12Rik	Old_vs_Young	myoid	0.00145971	2.53389	0.154	0	0.0104556
Dnhd1	Old_vs_Young	myoid	0.00145971	3.45579	0.154	0	0.0104556
Rnf150	Old_vs_Young	myoid	0.00145971	3.3911	0.154	0	0.0104556
B3gnt9	Old_vs_Young	myoid	0.00145971	2.27731	0.154	0	0.0104556
Pkd1l3	Old_vs_Young	myoid	0.00145971	2.01517	0.154	0	0.0104556
Sipa1l2	Old_vs_Young	myoid	0.00145971	3.40897	0.154	0	0.0104556
Rab3d	Old_vs_Young	myoid	0.00145971	2.5457	0.154	0	0.0104556
Pcsk7	Old_vs_Young	myoid	0.00145971	3.85755	0.154	0	0.0104556
Lysmd2	Old_vs_Young	myoid	0.00145971	3.81521	0.154	0	0.0104556
Gm12108	Old_vs_Young	myoid	0.00145971	2.01517	0.154	0	0.0104556
Llgl1	Old_vs_Young	myoid	0.00145971	2.9646	0.154	0	0.0104556
Adprm	Old_vs_Young	myoid	0.00145971	3.48976	0.154	0	0.0104556
Zscan26	Old_vs_Young	myoid	0.00145971	2.38249	0.154	0	0.0104556
Rfesd	Old_vs_Young	myoid	0.00145971	2.26308	0.154	0	0.0104556
Gm20642	Old_vs_Young	myoid	0.00145971	2.62784	0.154	0	0.0104556
Gpaa1	Old_vs_Young	myoid	0.00145971	2.36341	0.154	0	0.0104556
1700025H01Rik	Old_vs_Young	myoid	0.00145971	2.56446	0.154	0	0.0104556
Agpat4	Old_vs_Young	myoid	0.00145971	2.9772	0.154	0	0.0104556
D330041H03Rik	Old_vs_Young	myoid	0.00145971	3.21313	0.154	0	0.0104556
Rprd1a	Old_vs_Young	myoid	0.00145971	2.86818	0.154	0	0.0104556
Ofd1	Old_vs_Young	myoid	0.00145971	3.03517	0.154	0	0.0104556
Ifi207	Old_vs_Young	myoid	0.00155018	3.60384	0.308	0.045	0.0109739
Zmiz1	Old_vs_Young	myoid	0.00155018	3.65159	0.308	0.045	0.0109739
Mgat4a	Old_vs_Young	myoid	0.00163563	2.21943	0.231	0.015	0.0114505
Rnd1	Old_vs_Young	myoid	0.00163563	1.90498	0.231	0.015	0.0114505
Crim1	Old_vs_Young	myoid	0.0016371	2.68611	0.462	0.136	0.0114576
Sec61g	Old_vs_Young	myoid	0.00167186	2.12226	0.615	0.242	0.0116529
Oxct1	Old_vs_Young	myoid	0.00197251	2.10462	0.615	0.242	0.0133446
Pcsk1	Old_vs_Young	myoid	0.0020379	3.96142	0.308	0.045	0.0137004
Xiap	Old_vs_Young	myoid	0.0024374	2.33816	0.308	0.045	0.015831
Ubtf	Old_vs_Young	myoid	0.00271309	2.75016	0.385	0.091	0.0172817
Ednrb	Old_vs_Young	myoid	0.00279312	2.20869	0.462	0.121	0.0176847
Klf6	Old_vs_Young	myoid	0.00306901	1.73026	0.538	0.167	0.019081
Palld	Old_vs_Young	myoid	0.00315572	1.42737	0.769	0.485	0.0195214
Cdc26	Old_vs_Young	myoid	0.00317222	1.8107	0.308	0.045	0.0196057
Arhgdib	Old_vs_Young	myoid	0.00327107	1.70574	0.385	0.076	0.0200921
Rit1	Old_vs_Young	myoid	0.00415108	3.59747	0.308	0.061	0.024243
Tbx2	Old_vs_Young	myoid	0.00417387	1.85112	0.538	0.197	0.0243439
Serpini1	Old_vs_Young	myoid	0.00451009	1.70881	0.462	0.136	0.025878
Gm5617	Old_vs_Young	myoid	0.0046785	-1.41206	0.231	0.773	0.0266157
Chchd4	Old_vs_Young	myoid	0.00470682	2.91797	0.385	0.106	0.0267444
Aste1	Old_vs_Young	myoid	0.00486353	2.2237	0.308	0.061	0.0274214
Rbbp7	Old_vs_Young	myoid	0.00500316	-4.72195	0	0.424	0.02805
Kank1	Old_vs_Young	myoid	0.00502744	3.01167	0.385	0.106	0.0281547
Nes	Old_vs_Young	myoid	0.00525972	2.40501	0.308	0.061	0.0291673
Phf14	Old_vs_Young	myoid	0.00525972	2.42286	0.308	0.061	0.0291673
Uggt2	Old_vs_Young	myoid	0.00556193	3.17137	0.231	0.03	0.0304863
Plce1	Old_vs_Young	myoid	0.00556193	2.99509	0.231	0.03	0.0304863
Cuedc2	Old_vs_Young	myoid	0.00579649	2.09083	0.462	0.152	0.0314691
Ndufb11	Old_vs_Young	myoid	0.00595633	1.19688	0.692	0.318	0.0321527
Mob2	Old_vs_Young	myoid	0.00603946	1.46248	0.615	0.273	0.0324952
Ccndbp1	Old_vs_Young	myoid	0.00612115	2.57167	0.231	0.03	0.0328384
Gm17501	Old_vs_Young	myoid	0.00612115	2.69833	0.231	0.03	0.0328384
Relb	Old_vs_Young	myoid	0.00612115	2.84683	0.231	0.03	0.0328384
Cpd	Old_vs_Young	myoid	0.00612115	3.03787	0.231	0.03	0.0328384
Tnnt2	Old_vs_Young	myoid	0.00614071	2.65159	0.308	0.061	0.0329159
Nt5c	Old_vs_Young	myoid	0.00614071	2.11227	0.308	0.061	0.0329159
Atp1a1	Old_vs_Young	myoid	0.00651669	2.2335	0.385	0.106	0.034567
Dpf2	Old_vs_Young	myoid	0.00662925	2.7504	0.308	0.061	0.0350327
Rabac1	Old_vs_Young	myoid	0.00665464	1.15478	0.769	0.455	0.0351363
Plat	Old_vs_Young	myoid	0.00666315	3.32123	0.385	0.121	0.0351684
Anapc1	Old_vs_Young	myoid	0.00673052	2.62231	0.231	0.03	0.0354162
Arfgef2	Old_vs_Young	myoid	0.00673052	3.09633	0.231	0.03	0.0354162
Kcna5	Old_vs_Young	myoid	0.00673052	2.52666	0.231	0.03	0.0354162
Zfp1	Old_vs_Young	myoid	0.00673052	2.53257	0.231	0.03	0.0354162
Clk3	Old_vs_Young	myoid	0.00673052	2.40532	0.231	0.03	0.0354162
4933413L06Rik	Old_vs_Young	myoid	0.00673052	2.56773	0.231	0.03	0.0354162
Mapk8ip3	Old_vs_Young	myoid	0.00673052	2.20225	0.231	0.03	0.0354162
Ccdc107	Old_vs_Young	myoid	0.0070207	1.86037	0.538	0.212	0.0366447
Tigar	Old_vs_Young	myoid	0.00715245	1.82421	0.308	0.061	0.0371873
Ppp1r12a	Old_vs_Young	myoid	0.00726297	1.40637	0.846	0.53	0.0376282
Dhx57	Old_vs_Young	myoid	0.00739387	1.60434	0.231	0.03	0.0381389
Tmem47	Old_vs_Young	myoid	0.00740103	2.37415	0.385	0.106	0.0381605
Gpc6	Old_vs_Young	myoid	0.00771243	1.9369	0.308	0.061	0.0393502
Mgst3	Old_vs_Young	myoid	0.00797485	1.12103	0.846	0.515	0.0404039
Rps10-ps1	Old_vs_Young	myoid	0.00806957	-3.01141	0.077	0.485	0.0407746
Trim44	Old_vs_Young	myoid	0.00831139	1.73473	0.308	0.061	0.0417274
Ppp3r2	Old_vs_Young	myoid	0.00842895	-2.78114	0.077	0.485	0.042194
Smim26	Old_vs_Young	myoid	0.00889908	1.20855	0.231	0.03	0.0439705
Numa1	Old_vs_Young	myoid	0.00889908	1.8605	0.231	0.03	0.0439705
Gdf11	Old_vs_Young	myoid	0.00889908	1.57752	0.231	0.03	0.0439705
Ifi203	Old_vs_Young	myoid	0.00895162	1.75503	0.308	0.061	0.0441697
Arglu1	Old_vs_Young	myoid	0.00927147	1.90833	0.538	0.227	0.0453953
Nono	Old_vs_Young	myoid	0.00949902	1.74818	0.385	0.106	0.046266
Golga1	Old_vs_Young	myoid	0.00984776	1.30897	0.385	0.091	0.047598
Pitpnb	Old_vs_Young	myoid	0.0100155	2.1822	0.462	0.167	0.0482416
Hspb1	Old_vs_Young	myoid	0.010016	1.58116	0.769	0.485	0.0482416
Rnf24	Old_vs_Young	myoid	0.0101732	2.52852	0.385	0.121	0.0487956
