# Supplementary material for: Single-cell transcriptome profiling highlights the importance of telocyte, kallikrein genes, and alternative splicing in mouse testes aging
Source: Sci Rep. 2024 Jun 26;14:14795. doi: 10.1038/s41598-024-65710-0 (PMC11208613; doi:10.1038/s41598-024-65710-0)
Supplement: Supplementary file 5 — Supplementary Information 5. [file 41598_2024_65710_MOESM5_ESM.xlsx]

## Sheet: Table S6-KEGG GSEA age-DEGs
CellType	ID	Description	setSize	enrichmentScore	NES	pvalue	p.adjust	qvalue	rank	leading_edge	core_enrichment
diffSPG_2	mmu00010	Glycolysis / Gluconeogenesis	23	0.679319	2.25897	1.65998e-05	0.00400055	0.00394901	760	tags=65%, list=14%, signal=56%	Hk1/Gapdhs/Tpi1/G6pc3/Pgam2/Aldoart2/Ldhc/Pgk2/Pkm/Gpi1/Bpgm/Aldoa/Ldha/Fbp1/Ldhal6b
diffSPG_2	mmu04066	HIF-1 signaling pathway	30	0.559365	1.99674	0.000164269	0.0197944	0.0195393	1152	tags=47%, list=22%, signal=37%	Eif4ebp1/Hk1/Aldoart2/Ldhc/Pgk2/Mapk3/Aldoa/Ldha/Crebbp/Ldhal6b/Stat3/Vhl/Map2k2/Pdha2
eSpermatids_3	mmu05171	Coronavirus disease - COVID-19	59	-0.480699	-1.99245	0.000171115	0.0306296	0.0306296	925	tags=51%, list=24%, signal=39%	Rps9/Rplp0/Rpl4/Rps3/Rpl41/Rps26/Ace/Rpl29/Rpl27a/Rpl37/Rpl35/Rps28/Rpl18/Rplp1/Rpl38/Rps2/Rps11/Rpl37rt/Rpl8/C8g/Rpl23/Rpl7/Rps5/Rpl22/Rps8/Rps15a/Rpl39l/Rps27rt/Rps15/C1qb
eSpermatids_3	mmu03010	Ribosome	60	-0.454104	-1.89545	0.000613459	0.0549046	0.0549046	925	tags=52%, list=24%, signal=40%	Rps9/Rplp0/Rpl4/Rps3/Rpl41/Rps26/Rpl29/Mrpl12/Rpl27a/Rpl37/Rpl35/Rps28/Mrps15/Rpl18/Rplp1/Rpl38/Rps2/Rps11/Rpl37rt/Rpl8/Mrpl24/Rpl23/Rpl7/Rps5/Rpl22/Rps8/Rps15a/Rpl39l/Rps27rt/Rps15/Mrpl15
Sertoli	mmu05140	Leishmaniasis	15	-0.70547	-2.31499	0.000153535	0.0406867	0.0395958	598	tags=47%, list=9%, signal=42%	Tab2/Mapk1/Map3k7/Ifngr2/H2-DMa/Fos/Jun
Sertoli	mmu01522	Endocrine resistance	31	-0.5017	-2.00975	0.000548912	0.0484873	0.0471872	1567	tags=61%, list=24%, signal=47%	Carm1/Map2k2/Cdk4/Araf/Cdkn1b/Braf/Mdm2/Bax/Cdkn1a/Mapk9/Hras/Bik/Mapk1/Med1/Jag1/Prkaca/Trp53/Fos/Jun
Sertoli	mmu04010	MAPK signaling pathway	64	-0.37989	-1.84407	0.000444548	0.0484873	0.0471872	1521	tags=48%, list=23%, signal=37%	Map2k2/Mapk8ip3/Hspb1/Gadd45b/Map2k4/Rela/Araf/Braf/Stk4/Gng12/Rap1a/Mapk9/Nf1/Rras2/Ppp3r1/Tnfrsf1a/Dusp3/Cdc42/Tab2/Hras/Mapk1/Map3k7/Gadd45g/Map4k3/Prkaca/Ddit3/Dusp4/Trp53/Fos/Jun/Dusp1
Sertoli	mmu03022	Basal transcription factors	24	0.610213	1.80823	0.00139352	0.0923206	0.0898453	1882	tags=67%, list=29%, signal=47%	Taf7l2/Gtf2e2/Gtf2i/Mnat1/Gtf2a2/Gtf2h1/Tbp/Taf3/Tbpl1/Gtf2a1l/Taf10/Taf13/Taf5l/Gtf2f2/Gtf2f1/Taf15
diffSPG_1	mmu03040	Spliceosome	121	-0.489743	-2.35815	9.98666e-10	2.66644e-07	2.42833e-07	2870	tags=69%, list=39%, signal=43%	Pqbp1/Tra2a/Prpf4/Rp9/Snrpd2/Xab2/Snrnp40/Snrnp70/Eftud2/Ppil1/Hnrnpm/Snrpb2/Bcas2/Puf60/Txnl4a/Pcbp1/Sf3a2/Srsf1/Sf3a3/Prpf38a/Hnrnpk/Snrpb/Hnrnpc/Prpf19/Srsf9/Lsm8/Rbm17/Srsf4/Prpf40a/Zmat2/Dhx16/Snrpd3/Ctnnbl1/Dhx38/Sf3b6/Lsm2/Snrpc/Sf3b4/Smndc1/Tcerg1/Srsf10/Snrpf/Snrpd1/Thoc3/Ccdc12/Magoh/Snrpe/Snu13/Plrg1/Srsf5/Rbm8a/Thoc1/Cdc5l/Prpf38b/Ppih/Prpf3/Ncbp2/Srsf2/Prpf31/Snw1/Alyref/U2af2/Lsm3/U…
diffSPG_1	mmu03010	Ribosome	122	-0.453206	-2.19065	2.6719e-08	3.56699e-06	3.24847e-06	2701	tags=61%, list=36%, signal=39%	Rpl37/Mrpl32/Mrps7/Mrpl18/Rpl22/Mrps2/Rpl19/Mrpl10/Rpl21/Rps8/Rpl30/Mrps21/Mrps17/Rpl37a/Mrpl17/Rps25/Rps24/Rpl18a/Rps27a/Mrpl36/Rplp1/Rpl3/Rps21/Mrps18c/Rpl18/Rpsa/Rpl13/Rps17/Mrpl21/Rplp2/Mrps10/Rps23/Rps15a/Rpl4/Rps5/Rps27l/Rps11/Rpl23/Rps15/Rps18/Rpl14/Rpl34/Rpl11/Rpl34-ps1/Rps28/Rplp0/Rps27/Rps14/Rpl7/Rpl8/Mrpl11/Mrps12/Rpl9/Rps3/Rps2/Rpl27a/Rps19/Mrpl34/Mrps14/Mrps11/Rps9/Mrpl1/Rpl6/Mrpl15/…
diffSPG_1	mmu04110	Cell cycle	129	-0.377445	-1.83059	1.65942e-05	0.00147688	0.001345	1639	tags=37%, list=22%, signal=30%	Cdc7/Ccne1/Ppp2cb/Ppp2ca/E2f4/Chek1/Wee1/Cdk1/Orc1/Aurkb/Orc2/Ywhae/Rbx1/Orc4/Rad21/Esco1/Ywhab/Anapc4/Mcm7/Ywhah/Cdca5/Rb1/Ccna2/Gadd45a/Ccnb1/Plk1/Esco2/Ccnb2/Bub3/Cdc20/Anapc10/Dbf4/Cdk7/Cdkn2d/Pds5a/Sgo1/Anapc7/Cdc45/E2f3/Pcna/Ppp2r5a/Cdc23/Ddx11/Cdk4/Ppp2r1a/Fbxo5/Pttg1/Cdc16
diffSPG_1	mmu00020	Citrate cycle (TCA cycle)	22	-0.605428	-1.97327	0.00114716	0.0479123	0.0436339	1288	tags=45%, list=17%, signal=38%	Mdh2/Sdhc/Sdha/Cs/Sucla2/Mdh1/Fh1/Pdhb/Idh3g/Dlat
diffSPG_1	mmu01210	2-Oxocarboxylic acid metabolism	13	-0.692707	-1.88402	0.00154866	0.0479123	0.0436339	945	tags=46%, list=13%, signal=40%	Bckdha/Cs/Acy1/Pdhb/Idh3g/Dlat
diffSPG_1	mmu03420	Nucleotide excision repair	51	-0.421098	-1.71266	0.00197391	0.0479123	0.0436339	2488	tags=53%, list=33%, signal=35%	Polr2l/Polr2b/Cul4b/Polr2g/Polr2f/Polr2j/Rfc5/Gtf2h2/Rfc1/Mnat1/Gtf2h1/Rpa3/Ercc8/Polr2i/Polr2k/Ddb2/Rbx1/Rpa2/Xpc/Cetn2/Polr2e/Pold2/Cdk7/Pcna/Gtf2h4/Ercc6/Ercc1
diffSPG_1	mmu03018	RNA degradation	65	-0.394438	-1.66313	0.00190062	0.0479123	0.0436339	2578	tags=52%, list=35%, signal=34%	Patl1/Pabpc1/Exosc3/Lsm1/Mtrex/Btg2/Wdr61/Cnot10/Btg3/Xrn2/Xrn1/Lsm8/Mphosph6/Exosc9/Dis3/Pan3/Lsm2/Exosc1/Dcp2/Parn/Hspa9/Cnot6l/Cnot8/Pnpt1/Lsm3/Exosc10/Cnot9/Pan2/Lsm6/Lsm7/Tob1/Exosc8/Pnldc1/Ttc37
diffSPG_1	mmu05171	Coronavirus disease - COVID-19	102	-0.356894	-1.66281	0.000796332	0.0479123	0.0436339	2360	tags=54%, list=32%, signal=37%	Rpl21/Rps8/Rpl30/Rpl37a/Rela/Tab2/Rps25/Rps24/Rpl18a/Rps27a/Rplp1/Mapk1/Rpl3/Rps21/Rpl18/Rpsa/Rpl13/Rps17/Rplp2/Rps23/Rps15a/Rpl4/Rps5/Rps27l/Rps11/Rpl23/Rps15/Rps18/Rpl14/Rpl34/Rpl11/Rpl34-ps1/Rps28/Rplp0/Rps27/Rps14/Rpl7/Rpl8/Rpl9/Rps3/Rps2/Rpl27a/Tbk1/Rps19/Map3k7/Rps9/Rpl6/Rps26/Mapk8/Mapk9/Rpl7a/Rsl24d1/Rpl27/Jun/Rps16
diffSPG_1	mmu03082	ATP-dependent chromatin remodeling	87	-0.358747	-1.63336	0.00177844	0.0479123	0.0436339	1464	tags=36%, list=20%, signal=29%	Cecr2/Ino80d/Ruvbl1/Ino80b/Smarcd1/Morf4l2/Dmap1/Rbbp7/Epc1/Brd8/Gatad2b/Dpf2/H2az2/Smarce1/Smarcd2/Rbbp4/Bcl7c/Mta2/Smarcb1/Actr8/Ss18/Actr6/H2ac4/Ino80c/Bcl7b/Actl6a/Vps72/Dpf1/Kat5/Ing3/H2ac1
diffSPG_1	mmu04932	Non-alcoholic fatty liver disease	94	-0.352536	-1.62618	0.00147911	0.0479123	0.0436339	2480	tags=48%, list=33%, signal=32%	Cox8a/Sdhb/Uqcrc2/Ndufs6/Cox5a/Rela/Ndufv2/Ndufs2/Ndufb9/Cox4i1/Rac1/Itch/Eif2s1/Ndufc2/Ndufb6/Ndufb8/Uqcrc1/Cox6a1/Mlxipl/Bid/Ndufs8/Gsk3a/Ndufab1/Ndufs1/Cyc1/Ndufa7/Ndufa10/Cox7b/Sdhc/Sdha/Ndufs4/Ndufa11/Ndufb3/Ndufa13/Cdc42/Srebf1/Cox6b1/Uqcrq/Ndufs7/Mapk8/Akt3/Mapk9/Prkag1/Xbp1/Jun
diffSPG_1	mmu00190	Oxidative phosphorylation	98	-0.333499	-1.55163	0.00142257	0.0479123	0.0436339	2480	tags=49%, list=33%, signal=33%	Cox8a/Sdhb/Atp5k/Uqcrc2/Atp5e/Ndufs6/Cox5a/Ndufv2/Ndufs2/Ndufb9/Cox4i1/Ndufc2/Ndufb6/Ndufb8/Uqcrc1/Cox6a1/Atp6v1f/Atp6v0d1/Atp6v1a/Ndufs8/Atp6v1d/Cox11/Atp6v1h/Ndufab1/Ndufs1/Atp5d/Atp6v1e1/Atp6v1c1/Lhpp/Cyc1/Ndufa7/Ndufa10/Atp5g3/Atp5b/Atp6v1b2/Cox7b/Sdhc/Sdha/Ndufs4/Atp5g1/Ndufa11/Ndufb3/Ndufa13/Cox6b1/Uqcrq/Ndufs7/Atp6v0a1/Ppa1
diffSPG_1	mmu04714	Thermogenesis	143	-0.296928	-1.44348	0.00391933	0.084493	0.0769481	2480	tags=44%, list=33%, signal=30%	Cox8a/Sdhb/Ndufaf7/Atp5k/Uqcrc2/Atp5e/Acsl3/Kdm1a/Actg1/Mtor/Ndufs6/Cox5a/Ndufv2/Rps6ka3/Prkaca/Ndufs2/Ndufb9/Cox4i1/Ndufc2/Ndufb6/Ndufb8/Ndufaf4/Uqcrc1/Cox6a1/Ndufs8/Cox19/Cox11/Coa5/Ndufab1/Coa6/Nras/Ndufs1/Atp5d/Cyc1/Smarcd1/Ndufa7/Ndufa10/Rheb/Atp5g3/Atp5b/Cox7b/Sdhc/Sdha/Ndufs4/Atp5g1/Ndufa11/Ndufb3/Ndufa13/Cox6b1/Smarce1/Smarcd2/Grb2/Akt1s1/Smarcb1/Uqcrq/Ndufs7/Creb1/Map2k3/Prkag1/Actl6a/Dp…
diffSPG_1	mmu05132	Salmonella infection	130	-0.293058	-1.42785	0.00411389	0.084493	0.0769481	2388	tags=48%, list=32%, signal=33%	Wasl/Actg1/Rab5a/Rela/Tab2/Dync1i2/Dynlt1f/Exoc7/Dync1li2/Dynlt1a/Rras/Rac1/Mapk1/Hsp90b1/Pik3c3/Dynlrb1/Tubb5/Myl12a/Dctn4/Dnm2/Brk1/4930544G11Rik/Pak1/Arpc2/Map2k1/Ripk2/Gcc2/Hsp90ab1/Vps41/Rps3/Pfn1/Arf1/Rala/Tab3/Map3k7/Arpc3/Cdc42/Arf6/Rhoa/Actr2/Tuba3b/Arpc1a/Arpc1b/Cyth2/Mapk8/Dctn6/Elmo2/Actr3/Akt3/Arpc5/Wasf3/Mapk9/Map2k3/Vps16/Rab5b/Tuba1b/Myl12b/Txn2/Vps33a/Actr1b/Klc1/Jun
undiffSPG	mmu03010	Ribosome	128	-0.420612	-1.93792	2.88325e-06	0.000807309	0.000755714	2530	tags=49%, list=30%, signal=35%	Rps20/Rps27l/Rps26/Rpl34-ps1/Mrps11/Mrpl34/Rpl37a/Rps7/Rps15/Rps9/Rplp1/Rplp0/Rpl36/Gm7429/Rps2/Rpl23/Rps14/Rpl7/Rps29/Rps3/Rpl14/Rplp2/Mrpl20/Mrpl1/Mrps6/Mrpl2/Rpl18a/Rpl38/Mrpl36/Rpl13/Rps5/Rpl30/Mrpl21/Rps25/Mrps14/Fau/Rpl11/Rps11/Mrpl17/Mrps16/Mrpl13/Mrps21/Rpl22/Rpl35a/Mrpl9/Mrps5/Rpl9/Mrpl16/Mrpl35/Mrpl15/Rpl36a/Rps13/Mrps7/Mrpl24/Mrpl11/Uba52/Mrpl14/Rps27/Rpl23a/Mrpl27/Mrps18a/Rpl10a/Rpl28
rSpermatids_2	mmu04141	Protein processing in endoplasmic reticulum	108	-0.39821	-1.76064	0.000166329	0.0450752	0.0450752	2087	tags=42%, list=25%, signal=32%	Sec61a2/Sec23a/Ube2g2/Hsp90aa1/Derl3/Sec63/Hspa1l/Tram1/Dnajb11/Ssr1/Hspbp1/Svip/Sec62/Ube2j2/Ubxn4/Rad23b/Calr/Ube2d2a/Ube2d2b/Sec24a/Marchf6/Vcp/Rpn2/Nfe2l2/Stt3a/Man1a2/Canx/Sec31a/Pdia6/Ssr2/Pdia4/Rrbp1/Sec61g/Hsp90ab1/Hsp90b1/Bag1/Dnaja1/Mapk9/Map3k5/Sec13/Hspa5/Nploc4/Herpud1/Dnajc10/Ube4b
macrophage	mmu04142	Lysosome	60	0.71256	2.55183	5.53214e-10	1.3941e-07	1.08313e-07	687	tags=63%, list=15%, signal=55%	Cd63/Pla2g15/Ctsb/Ctsd/Dnase2a/Galc/Napsa/Hexa/Atp6v0a1/Gns/Ctsz/Ctsl/Scarb2/Lipa/Tpp1/Acp2/Ctsa/Ap1b1/Ctsc/Lgmn/Atp6v0b/Atp6v0d1/Clta/Psap/Atp6ap1/Cd68/Slc11a1/Lamp1/Ap1s2/Gla/Ctsh/Man2b1/Ctss/Gm2a/Npc2/Asah1/Cltb/Gba
macrophage	mmu04060	Cytokine-cytokine receptor interaction	39	0.742985	2.45137	3.11417e-08	3.92386e-06	3.04861e-06	172	tags=41%, list=4%, signal=40%	Cxcl13/Ccl8/Ccl5/Il2rg/Ccl7/Rell1/Cxcl10/Cxcr4/Tnfrsf1b/Il3ra/Ccl2/Cx3cr1/Gdf15/Pf4/Tnfrsf1a/Ccl6
macrophage	mmu05152	Tuberculosis	63	0.65527	2.37477	6.0685e-08	5.09754e-06	3.96049e-06	634	tags=44%, list=14%, signal=39%	Cd209g/Cd209d/Cd209f/Itgam/Ctsd/Fcgr1/Atp6v0a1/Tlr2/Casp8/Tnfrsf1a/Atp6v0b/Atp6v0d1/Calm3/Atp6ap1/Coro1a/Mrc1/Lamp1/Fcer1g/Il10rb/Tnf/Rab5c/Camk2d/Itgb2/Cebpb/Plk3/Ctss/Ifngr2/Mapk14
macrophage	mmu04061	Viral protein interaction with cytokine and cytokine receptor	24	0.821477	2.41185	3.78616e-07	2.38528e-05	1.85323e-05	172	tags=54%, list=4%, signal=52%	Cxcl13/Ccl8/Ccl5/Il2rg/Ccl7/Cxcl10/Cxcr4/Tnfrsf1b/Ccl2/Cx3cr1/Pf4/Tnfrsf1a/Ccl6
macrophage	mmu04145	Phagosome	84	0.552589	2.09524	4.77755e-06	0.000240788	0.000187079	802	tags=43%, list=17%, signal=36%	Cd209g/Cd209d/Cd209f/Itgam/Msr1/Fcgr1/Atp6v1b2/Atp6v0a1/Ctsl/Tlr2/Itgb5/Atp6v0b/Atp6v0d1/Atp6v1c1/Atp6ap1/Cyba/Tuba1c/Coro1a/Mrc1/Lamp1/Tubb5/Tuba1b/Rab5c/Tap2/Itgb2/Vamp3/Stx7/Atp6v1e1/Ctss/Atp6v1f/Actb/Atp6v0e/Ncf2/Fcgr3/Sec61b/Tuba8
macrophage	mmu05323	Rheumatoid arthritis	33	0.714763	2.27584	1.16845e-05	0.00049075	0.000381284	736	tags=55%, list=16%, signal=46%	Ccl5/Ccl2/Atp6v1b2/Atp6v0a1/Ctsl/Tlr2/Atp6v0b/Atp6v0d1/Atp6v1c1/Atp6ap1/Tnf/Itgb2/Icam1/Atp6v1e1/Atp6v1f/Ccl3/Atp6v0e/Ccl12
macrophage	mmu04062	Chemokine signaling pathway	60	0.607865	2.17689	1.58917e-05	0.000572099	0.000444488	749	tags=38%, list=16%, signal=33%	Cxcl13/Ccl8/Ccl5/Ccl7/Cxcl10/Cxcr4/Hck/Gngt2/Ccl2/Cx3cr1/Pf4/Ccl6/Rap1a/Rap1b/Gnb1/Cxcl16/Gng12/Rac2/Ccl3/Ccl24/Prex1/Ccl12/Nras
macrophage	mmu04668	TNF signaling pathway	33	0.651815	2.07541	0.000335062	0.0103248	0.0080218	758	tags=45%, list=16%, signal=38%	Ccl5/Mmp14/Cxcl10/Tnfrsf1b/Vcam1/Ccl2/Tnfaip3/Casp8/Tnfrsf1a/Tnf/Icam1/Cebpb/Mapk14/Ccl12/Tab2
macrophage	mmu01100	Metabolic pathways	360	0.347802	1.57003	0.000368744	0.0103248	0.0080218	844	tags=26%, list=18%, signal=23%	Pla2g2d/Gpx3/Hpgds/Tbxas1/Cndp2/Pld3/Blvrb/Pmvk/Mgat1/Galc/Hexa/Ltc4s/Atp6v1b2/Alas1/Npl/Atp6v0a1/Gns/Renbp/Sdha/Nadk/Acp2/Pnp/Mgst1/Atp6v0b/Fh1/Uap1l1/Ntpcr/Sat1/Cmpk1/Acsl5/Pmm2/Ethe1/Aldh9a1/Prxl2b/Mif/Atp6v0d1/Dcxr/Atp6v1c1/Blvra/Akr1a1/Atp6ap1/Rxylt1/Nme1/Sgpl1/Comt/Cbr2/Pgd/Gla/Amdhd2/Nagk/Hprt/Rpn2/Hsd17b4/Ezh2/Hmox1/Pdha2/Degs1/Ndufs2/Dgkh/Cox5a/Atp6v1e1/Esd/Oat/Atp6v1f/Rdh11/Glud1/Atp5g1…
macrophage	mmu04625	C-type lectin receptor signaling pathway	38	0.617991	2.03335	0.000431096	0.0108636	0.00844041	382	tags=29%, list=8%, signal=27%	Cd209g/Cd209d/Cd209f/Mapkapk2/Casp1/Casp8/Clec4n/Calm3/Pycard/Fcer1g/Tnf
macrophage	mmu00590	Arachidonic acid metabolism	12	0.826756	2.02208	0.000570187	0.0130625	0.0101488	336	tags=58%, list=7%, signal=54%	Pla2g2d/Hpgds/Tbxas1/Ltc4s/Prxl2b/Hpgd/Cbr2
macrophage	mmu05162	Measles	37	0.604187	1.98507	0.000970821	0.0203872	0.0158397	189	tags=22%, list=4%, signal=21%	Cd209g/Cd209d/Cd209f/Il2rg/Tnfaip3/Tlr2/Casp8/Irf7
macrophage	mmu04148	Efferocytosis	49	0.547428	1.89103	0.00125405	0.0243092	0.0188869	693	tags=41%, list=15%, signal=35%	Ptger4/Pla2g15/Cx3cr1/Mapkapk2/Lipa/Casp1/Itgb5/Axl/P2ry12/Gas6/Sirpa/Rab5c/Camk2d/Lrp1/Cebpb/C1qc/Mapk14/Cd47/Ptpn6/C1qa
macrophage	mmu04623	Cytosolic DNA-sensing pathway	18	0.738208	2.02974	0.00150993	0.0271788	0.0211164	311	tags=39%, list=7%, signal=36%	Ccl5/Cxcl10/Dnase2a/Casp1/Casp8/Irf7/Pycard
macrophage	mmu04340	Hedgehog signaling pathway	15	-0.6738	-1.92864	0.00178091	0.0299194	0.0232456	1114	tags=67%, list=24%, signal=51%	Cul1/Cul3/Ccnd1/Sufu/Spop/Kif3a/Grk2/Iqce/Arrb2/Csnk1g1
macrophage	mmu05417	Lipid and atherosclerosis	73	0.478844	1.78529	0.00243802	0.0383988	0.0298337	949	tags=42%, list=21%, signal=34%	Ccl5/Vcam1/Ccl2/Casp1/Tlr2/Casp8/Tnfrsf1a/Irf7/Calm3/Rap1a/Cyba/Pycard/Rap1b/Pdpk1/Tnf/Pou2f2/Camk2d/Icam1/Ddit3/Mapk14/Hspa5/Ccl3/Sod2/Ccl12/Nras/Tab2/Ncf2/Xbp1/Cybb/Bax/Cdc42
macrophage	mmu05169	Epstein-Barr virus infection	80	0.443522	1.67885	0.00333531	0.0494411	0.0384129	1275	tags=44%, list=28%, signal=32%	Isg15/Cxcl10/Tnfaip3/Tlr2/Casp8/Irf7/Vim/Tapbp/Tnf/Cdk4/Tap2/Icam1/Blnk/Ccna1/Mapk14/Ifnar1/Psmd13/Btk/Tab2/Psmc4/B2m/Psmd11/Bax/Calr/Gadd45b/Sap30/Sem1/Ifnar2/Pdia3/Psmc5/Lyn/Bcl2l11/Snw1/H2-K1/H2-DMb1
macrophage	mmu05168	Herpes simplex virus 1 infection	62	0.485743	1.75346	0.00394409	0.0552172	0.0429006	780	tags=31%, list=17%, signal=26%	Ccl5/Cfp/Ccl2/Tlr2/Casp8/Pilra/Tnfrsf1a/Irf7/Tapbp/Tnf/Pou2f2/Tap2/Bst2/Ifngr2/Zfp39/Ifnar1/Ccl12/Tab2/B2m
macrophage	mmu05150	Staphylococcus aureus infection	18	0.692383	1.90374	0.00528627	0.0605518	0.0470453	1060	tags=61%, list=23%, signal=47%	Itgam/C3ar1/Fcgr1/C5ar1/Itgb2/Icam1/C1qc/C1qa/Fcgr3/C1qb/Fcgr2b
macrophage	mmu04015	Rap1 signaling pathway	47	0.527475	1.80835	0.00519537	0.0605518	0.0470453	949	tags=47%, list=21%, signal=38%	Itgam/Apbb1ip/Igf1/Fyb/Lcp2/Ralgds/Pfn1/Calm3/Rap1a/Rap1b/Ralb/Itgb2/Evl/Rac2/Mapk14/Actb/Rapgef6/Magi1/Nras/Map2k2/Rala/Cdc42
macrophage	mmu05164	Influenza A	50	0.520782	1.804	0.00522068	0.0605518	0.0470453	920	tags=38%, list=20%, signal=31%	Ccl5/Cxcl10/Ccl2/Casp1/Casp8/Tnfrsf1a/Irf7/Slc25a5/Pycard/Tnf/Cdk4/Icam1/Ifngr2/Actb/Ifnar1/Ccl12/Rab11b/Map2k2/Bax
macrophage	mmu04621	NOD-like receptor signaling pathway	55	0.50935	1.79175	0.00485469	0.0605518	0.0470453	758	tags=31%, list=16%, signal=26%	Ccl5/Ctsb/Ccl2/Tnfaip3/Sharpin/Casp1/Casp8/Irf7/Cyba/Pycard/Tnf/Mfn2/Txn1/Mapk14/Ifnar1/Ccl12/Tab2
macrophage	mmu04972	Pancreatic secretion	16	0.702338	1.86297	0.00761283	0.0799347	0.0621047	341	tags=25%, list=7%, signal=23%	Pla2g2d/Fxyd2/Rap1a/Rap1b
macrophage	mmu05135	Yersinia infection	51	0.49218	1.70349	0.00749083	0.0799347	0.0621047	968	tags=47%, list=21%, signal=38%	Ccl2/Casp1/Fyb/Lcp2/Wipf1/Pycard/Tnf/Arpc5/Arpc1b/Arpc2/Rac2/Mapk14/Actb/Ccl12/Actr3/Tab2/Fcgr3/Rps6ka1/Actr2/Pip5k1c/Map2k2/Skap2/Cdc42/Arpc3
macrophage	mmu05144	Malaria	13	0.725605	1.81364	0.00937006	0.0889953	0.0691442	736	tags=62%, list=16%, signal=52%	Vcam1/Ccl2/Tlr2/Tnf/Itgb2/Icam1/Lrp1/Ccl12
macrophage	mmu04014	Ras signaling pathway	52	0.493655	1.72776	0.00926137	0.0889953	0.0691442	599	tags=27%, list=13%, signal=24%	Pla2g2d/Rgl1/Rasa4/Gngt2/Igf1/Ralgds/Calm3/Rap1a/Rap1b/Rab5c/Gnb1/Ralb/Gng12/Rac2
macrophage	mmu04657	IL-17 signaling pathway	29	0.562068	1.72688	0.00953521	0.0889953	0.0691442	758	tags=38%, list=16%, signal=32%	Ccl7/Cxcl10/Ccl2/Tnfaip3/Casp8/Tnf/Cebpb/Elavl1/Mapk14/Ccl12/Tab2
macrophage	mmu00520	Amino sugar and nucleotide sugar metabolism	17	0.668984	1.81257	0.010697	0.0962732	0.0747987	467	tags=41%, list=10%, signal=37%	Hexa/Npl/Renbp/Uap1l1/Pmm2/Amdhd2/Nagk
macrophage	mmu00600	Sphingolipid metabolism	15	0.71433	1.86185	0.0121434	0.0985465	0.0765649	687	tags=67%, list=15%, signal=57%	Galc/Hexa/Psap/Sgpl1/Gla/Degs1/Gm2a/Asah1/B4galt6/Gba
macrophage	mmu04979	Cholesterol metabolism	18	0.647139	1.77934	0.0118821	0.0985465	0.0765649	600	tags=50%, list=13%, signal=44%	Lpl/Lipa/Apoe/Mylip/Vapb/Soat1/Lrp1/Pltp/Npc2
macrophage	mmu04217	Necroptosis	50	0.493857	1.71073	0.0129334	0.0985465	0.0765649	685	tags=34%, list=15%, signal=29%	Tnfaip3/Sharpin/Casp1/Casp8/Tnfrsf1a/Slc25a5/H2aj/Pycard/Sqstm1/Chmp1a/Tnf/Camk2d/Fth1/Ftl1/Glud1/Ifngr2/Ifnar1
macrophage	mmu04210	Apoptosis	49	0.48589	1.67845	0.0119086	0.0985465	0.0765649	1026	tags=51%, list=22%, signal=40%	Bcl2a1b/Ctsb/Ctsd/Il3ra/Ctsz/Ctsl/Casp8/Tnfrsf1a/Ctsc/Tuba1c/Pdpk1/Tnf/Tuba1b/Ctsh/Lmna/Ddit3/Ctss/Actb/Pmaip1/Nras/Tuba8/Map2k2/Bax/Mcl1/Gadd45b
macrophage	mmu05202	Transcriptional misregulation in cancer	54	0.457791	1.61237	0.0132959	0.0985465	0.0765649	609	tags=30%, list=13%, signal=26%	Bcl2a1b/Itgam/Fcgr1/Nupr1/Fli1/Igf1/Maf/Id2/Hpgd/Lyl1/Nfkbiz/Lmo2/Cebpb/Ccna1/Ddit3/Spi1
macrophage	mmu03040	Spliceosome	88	-0.347592	-1.48785	0.0126062	0.0985465	0.0765649	1236	tags=35%, list=27%, signal=26%	Tra2a/Ddx39b/Srsf6/Bud31/Srsf7/Hnrnpk/Ncbp2/Ctnnbl1/Lsm6/Rbm8a/Snrpa/Sf3b4/Tcerg1/Srsf3/Slu7/Snrpd2/Cdc5l/Snu13/Snrpg/Ddx46/Rp9/Lsm4/Wbp11/Ddx23/Snrpd3/Thoc2/Acin1/Hspa1a/Hnrnpm/Prpf6/Hspa1b
Leydig	mmu04141	Protein processing in endoplasmic reticulum	135	-0.410326	-1.81651	3.016e-05	0.00901784	0.00822257	1838	tags=42%, list=24%, signal=33%	Sec24c/Dnajb12/Stt3b/Sec61g/Mapk9/Dnaja1/Sar1b/Hspbp1/Pdia3/Tram1/Mbtps1/P4hb/Tusc3/Hspa8/Cul1/Ern1/Ppp1r15a/Sec31a/Erlec1/Bcap31/Preb/Tmem258/Hsp90b1/Sec61b/Ube2g2/Dnajb1/Canx/Derl1/Uggt1/Rpn1/Ssr1/Ostc/Ddost/Stt3a/Sec62/Ssr2/Calr/Os9/Ubxn2a/Ube4b/Ubxn8/Edem2/Prkcsh/Rpn2/Ube2d2a/Hspa5/Rnf185/Ssr3/Sec61a1/Man1b1/Syvn1/Hspa1a/Lman1/Edem3/Sec24d/Pdia6/Hspa1b
Leydig	mmu04142	Lysosome	80	-0.468756	-1.894	8.46941e-05	0.0126618	0.0115451	1913	tags=46%, list=25%, signal=35%	Lgmn/Hexb/Ctsd/Ctsz/Ap4s1/Hgsnat/Ctsa/Lamp2/Atp6ap1/Psap/Gga2/M6pr/Ncoa7/Ctsk/Cln3/Gaa/Scarb2/Man2b1/Gns/Ids/Aga/Acp2/Laptm4a/Sumf1/Glb1/Gusb/Abca2/Ap4m1/Arsb/Dnase2a/Lipa/Asah1/Gba/Ctsf/Arsg/Fuca1/Cd63
Leydig	mmu04148	Efferocytosis	61	-0.489548	-1.88142	0.000267131	0.0266241	0.0242761	1800	tags=57%, list=23%, signal=44%	Mapk3/Map2k1/Xkr8/Rab14/Rab7/Crk/Vps11/Rxra/Ano6/Rac1/Elmo1/Tmem30a/Gas6/Atp11b/Adam10/Sphk1/Jak2/Cpt1a/Calr/Nfatc3/Camk2g/Lrp1/Ptk2/Ptpn11/Mfge8/Hif1a/Pros1/Cd47/Arnt/Lipa/Casp3/S1pr1/Cd24a/Slc16a1/Cd36
Leydig	mmu04961	Endocrine and other factor-regulated calcium reabsorption	31	-0.588012	-1.95195	0.000378953	0.0283268	0.0258287	11	tags=19%, list=0%, signal=19%	Plcb3/Atp1b3/Klk1b24/Klk1b21/Klk1b22/Klk1b27
Leydig	mmu04614	Renin-angiotensin system	18	-0.653057	-1.92976	0.00184972	0.0794973	0.0724865	11	tags=39%, list=0%, signal=39%	Nln/Lnpep/Prcp/Klk1b24/Klk1b21/Klk1b22/Klk1b27
Leydig	mmu00510	N-Glycan biosynthesis	32	-0.548669	-1.84197	0.00289078	0.0794973	0.0724865	1553	tags=47%, list=20%, signal=38%	Mgat2/Tusc3/Tmem258/Alg8/Rpn1/Ostc/Ddost/Stt3a/Mgat1/Alg3/Srd5a3/Rpn2/Man1b1/St6gal1/Fut8
Leydig	mmu04979	Cholesterol metabolism	24	-0.587831	-1.84143	0.00305917	0.0794973	0.0724865	912	tags=42%, list=12%, signal=37%	Lcat/Vdac1/Lrp1/Cyp27a1/Lipg/Lipa/Soat1/Apoe/Cd36/Angptl4
Leydig	mmu00513	Various types of N-glycan biosynthesis	24	-0.587813	-1.84137	0.00305917	0.0794973	0.0724865	1859	tags=58%, list=24%, signal=45%	Hexb/Stt3b/Mgat2/Tusc3/Tmem258/Rpn1/Ostc/Ddost/Stt3a/Mgat1/Alg3/Rpn2/Man1b1/Fut8
Leydig	mmu04926	Relaxin signaling pathway	51	-0.486056	-1.79958	0.00213158	0.0794973	0.0724865	2053	tags=47%, list=26%, signal=35%	Gnai2/Mapk3/Map2k1/Sos1/Insl3/Mapk9/Prkacb/Kras/Creb3/Gnb5/Pik3r2/Gng12/Plcb1/Atf2/Egfr/Vegfb/Jun/Plcb3/Fos/Pik3ca/Gnai1/Map2k4/Col4a1/Col1a2
Leydig	mmu01524	Platinum drug resistance	46	0.47399	1.74892	0.00217118	0.0794973	0.0724865	859	tags=28%, list=11%, signal=25%	Cdkn1a/Gsta2/Bax/Top2a/Fas/Bcl2l1/Gstm6/Msh2/Gsta4/Gstm4/Gstt1/Pdpk1/Gsto1
Leydig	mmu04935	Growth hormone synthesis, secretion and action	50	-0.472758	-1.74365	0.00200213	0.0794973	0.0724865	2053	tags=50%, list=26%, signal=37%	Gnai2/Mapk3/Map2k1/Itpr1/Sos1/Mapk9/Crk/Prkacb/Kras/Creb3/Pik3r2/Plcb1/Atf2/Ghrl/Crebbp/Jak2/Plcb3/Fos/Pik3ca/Ptk2/Gnai1/Junb/Irs1/Map2k4/Socs3
Leydig	mmu05205	Proteoglycans in cancer	83	-0.398295	-1.62252	0.00319053	0.0794973	0.0724865	1629	tags=37%, list=21%, signal=30%	Ptch1/Prkacb/Rac1/Arhgef12/Kras/Msn/Araf/Trp53/Pik3r2/Esr1/Wnt5a/Rock2/Twist1/Egfr/Nudt16l1/Fzd3/Sdc4/Camk2g/Myc/Pik3ca/Ptk2/Pdcd4/Ptpn11/Hif1a/Cav1/Cav2/Casp3/Hoxd10/Cd63/Col1a2/Dcn
Leydig	mmu00511	Other glycan degradation	10	-0.746339	-1.85754	0.00372569	0.0856908	0.0781339	979	tags=60%, list=13%, signal=53%	Man2b1/Aga/Glb1/Man2b2/Gba/Fuca1
eSpermatids_1	mmu05171	Coronavirus disease - COVID-19	77	-0.399098	-1.97755	3.56872e-05	0.00881474	0.00881474	1305	tags=51%, list=21%, signal=40%	Rps28/Rplp0/Rps24/Rpl21/Rps26/Ace/Rps19/Rpl37rt/Rpl36/Rpl18a/Rpsa/Rps14/Rpl27a/Rpl37a/Rpl41/Rplp1/Gm7429/Rps27rt/Rpl32/Rpl22/Rps11/Rpl29/Rpl8/Rpl34-ps1/Rpl38/Rps8/Rps23/Rps5/Rpl13/C1qb/Rpl4/Casp1/Rps15a/Rpl36al/Uba52/Rpl11/Rps3/Rpl14/Rps15
EC	mmu05165	Human papillomavirus infection	112	-0.484367	-2.18213	4.01907e-08	1.06907e-05	5.96515e-06	1498	tags=56%, list=29%, signal=41%	Tbpl1/Gnas/Rbl2/Bcap31/Mapk3/Ptk2/Lamb2/Isg15/Cdc42/Atp6v1a/Atp6v1h/Mapk1/Notch1/Foxo1/Ppp2r2a/Atp6ap1/Prkacb/Gsk3b/Itga6/Ppp2r3c/Vwf/Hdac2/Atp6v0e/Itga5/Atp6v0b/Itgb1/H2-Q6/Ctnnb1/Ppp2r5c/Fas/Irf1/Ccnd3/Vegfa/Ppp2r1a/Nras/Ppp2ca/H2-Q7/Fzd6/Itga1/H2-D1/Trp53/H2-K1/Pxn/Atp6v1c1/H2-M3/Ccnd1/Creb3/Bax/H2-Q4/Hey1/H2-T23/Tnfrsf1a/Col4a1/H2-T22/Rps6kb1/Eif2ak2/Notch4/Atp6v0d1/Lama5/Wnt11/Atp6v1e1/Col4a…
EC	mmu05167	Kaposi sarcoma-associated herpesvirus infection	72	-0.528853	-2.20453	4.4352e-07	5.89881e-05	3.29138e-05	1148	tags=46%, list=22%, signal=36%	Mapk1/Gnb2/Gsk3b/Jun/Zfp36/Gnb4/Rac1/H2-Q6/Ctnnb1/Gng11/Fas/Lyn/Fos/Nfkbia/Vegfa/Nras/H2-Q7/Icam1/Ppp3r1/H2-D1/Trp53/H2-K1/H2-M3/Ccnd1/Bax/H2-Q4/H2-T23/Cxcl1/Tnfrsf1a/Pik3c3/H2-T22/Eif2ak2/Irf7
EC	mmu04015	Rap1 signaling pathway	65	-0.528081	-2.13869	1.51765e-06	0.000134565	7.50839e-05	1474	tags=60%, list=29%, signal=43%	Gnas/Rhoa/Mapk3/Rapgef1/Gnai3/Tek/Rap1b/Gnai2/Cdc42/Rapgef6/Enah/Ctnnd1/Actg1/Mapk1/Id1/Tln1/Krit1/Itgb1/Rap1a/Plcb4/Rac1/Ctnnb1/Kdr/Vegfa/Nras/Efna1/Flt1/Pfn1/Kitl/Gnaq/Adcy4/Rras/Rapgef5/Plcb3/Prkd2/Fgfr3/Rapgef2/Map2k3/Csf1
EC	mmu04010	MAPK signaling pathway	84	-0.489138	-2.0908	2.47816e-06	0.000164798	9.1953e-05	1414	tags=50%, list=27%, signal=37%	Gng12/Mapk3/Tek/Rap1b/Taok1/Cdc42/Map4k4/Hspa8/Mapk1/Gadd45g/Prkacb/Jun/Jund/Rps6ka1/Rap1a/Rac1/Kdr/Fas/Fos/Vegfa/Hspa1b/Nras/Efna1/Flt1/Flna/Ppp3r1/Trp53/Kitl/Dusp1/Rps6ka3/Map3k11/Tab2/Tnfrsf1a/Rras/Mknk2/Fgfr3/Mecom/Rapgef2/Map2k3/Mef2c/Csf1/Tgfb1
EC	mmu04921	Oxytocin signaling pathway	46	-0.569361	-2.15346	7.24872e-06	0.000317049	0.000176905	1758	tags=67%, list=34%, signal=45%	Actb/Map2k2/Calm3/Ppp3ca/Gnas/Rhoa/Mapk3/Gnai3/Gnai2/Actg1/Itpr2/Mapk1/Prkacb/Jun/Prkag2/Plcb4/Fos/Prkab1/Rock2/Nras/Nos3/Ppp3r1/Ppp1r12a/Gnaq/Ccnd1/Mylk/Adcy4/Gucy1a1/Plcb3/Cd38/Mef2c
EC	mmu05163	Human cytomegalovirus infection	88	-0.470595	-2.03596	7.82386e-06	0.000317049	0.000176905	1713	tags=61%, list=33%, signal=42%	Map2k2/Calm3/Atf2/Il6ra/Tap2/Ppp3ca/Ikbkb/Pdia3/Gnas/Rhoa/Gng12/Mapk3/Il10rb/Gnai3/Ptk2/Gnai2/Itpr2/Mapk1/Gnb2/Gna11/Prkacb/Gsk3b/Arhgef1/Gnb4/Plcb4/Rac1/H2-Q6/Ctnnb1/Gng11/Fas/Rock2/Nfkbia/Vegfa/Nras/H2-Q7/Calr/Ppp3r1/H2-D1/Trp53/H2-K1/Pxn/Gnaq/H2-M3/B2m/Ccnd1/Creb3/Adcy4/Bax/H2-Q4/H2-T23/Tnfrsf1a/Plcb3/H2-T22/Rps6kb1
EC	mmu05170	Human immunodeficiency virus 1 infection	83	-0.475495	-2.03489	8.34339e-06	0.000317049	0.000176905	1713	tags=58%, list=33%, signal=39%	Map2k2/Calm3/Tap2/Ppp3ca/Ikbkb/Rbx1/Pdia3/Pak2/Gng12/Mapk3/Gnai3/Ptk2/Gnai2/Itpr2/Mapk1/Gnb2/Gna11/Jun/Cfl1/Gnb4/Rac1/H2-Q6/Gng11/Fas/Fos/Nfkbia/Nras/H2-Q7/Calr/Bst2/Ppp3r1/H2-D1/H2-K1/Pxn/Samhd1/Gnaq/H2-M3/B2m/Ap1s1/Ap1g1/Bax/H2-Q4/H2-T23/Tab2/Tnfrsf1a/H2-T22/Rps6kb1/Map2k3
EC	mmu05417	Lipid and atherosclerosis	74	-0.475295	-1.9984	2.12611e-05	0.000706932	0.00039445	1639	tags=54%, list=32%, signal=37%	Ppp3ca/Ikbkb/Eif2s1/Tnfsf10/Rhoa/Mapk3/Rap1b/Ptk2/Cdc42/Sod2/Hspa8/Mapk1/Gsk3b/Jun/Hsp90ab1/Arhgef1/Rap1a/Plcb4/Rac1/Fas/Lyn/Fos/Rock2/Nfkbia/Hspa1b/Nras/Vcam1/Icam1/Lbp/Nos3/Ppp3r1/Hspa5/Trp53/Bax/Tab2/Cxcl1/Tnfrsf1a/Plcb3/Map2k3/Irf7
EC	mmu05168	Herpes simplex virus 1 infection	70	-0.481055	-1.98945	3.93537e-05	0.00114052	0.000636382	873	tags=43%, list=17%, signal=36%	Srsf6/Itga5/H2-Q6/Fas/Srsf5/Nfkbia/Srsf9/Zfp68/H2-Q7/Calr/Bst2/Eif2b3/H2-D1/Trp53/H2-K1/Socs3/Srsf4/H2-M3/B2m/Ifngr2/Bax/H2-Q4/Srsf1/H2-T23/Tab2/Tnfrsf1a/H2-T22/Eif2ak2/Ifih1/Irf7
EC	mmu05135	Yersinia infection	55	-0.507763	-1.9719	4.43341e-05	0.00114052	0.000636382	1770	tags=62%, list=34%, signal=41%	Fn1/Actb/Arpc3/Map2k2/Ikbkb/Arf6/Rhoa/Mapk3/Ptk2/Cdc42/Actg1/Mapk1/Wasf2/Elmo1/Gsk3b/Jun/Arhgef1/Rps6ka1/Itga5/Itgb1/Rac1/Fos/Actr2/Rock2/Nfkbia/Arhgef7/Pxn/Gnaq/Arpc5/Rps6ka3/Tab2/Map2k3/Rhog/Baiap2
EC	mmu04218	Cellular senescence	64	-0.484372	-1.95187	4.71645e-05	0.00114052	0.000636382	1218	tags=42%, list=24%, signal=33%	Itpr2/Mapk1/Foxo1/Gadd45g/Slc25a4/Zfp36l1/Trpm7/H2-Q6/Sqstm1/Slc25a5/Ccnd3/Nras/H2-Q7/Ppp3r1/H2-D1/Trp53/H2-K1/H2-M3/Ccnd1/Vdac1/H2-Q4/H2-T23/Rras/H2-T22/Map2k3/Tgfb1/Igfbp3
EC	mmu04510	Focal adhesion	76	-0.452945	-1.91386	6.88043e-05	0.00152516	0.000851	1518	tags=54%, list=29%, signal=39%	Cav1/Pak2/Rhoa/Mapk3/Rapgef1/Rap1b/Ptk2/Lamb2/Cdc42/Actg1/Mapk1/Tln1/Gsk3b/Itga6/Jun/Vwf/Itga5/Itgb1/Rap1a/Rac1/Ctnnb1/Kdr/Ccnd3/Rock2/Vegfa/Zyx/Myl12a/Flt1/Xiap/Cav2/Flna/Itga1/Ppp1r12a/Pxn/Ccnd1/Myl12b/Parva/Mylk/Col4a1/Lama5/Col4a2
EC	mmu04932	Non-alcoholic fatty liver disease	93	-0.427711	-1.87095	7.84269e-05	0.00160473	0.0008954	1981	tags=57%, list=38%, signal=36%	Sdhb/Ndufv3/Ndufa7/Cox6c/Ndufs5/Ndufb6/Ndufa12/Uqcrb/Uqcrh/Il6ra/Ndufa3/Ikbkb/Eif2s1/Cox6a1/Sdha/Uqcrq/Cyc1/Ndufab1/Cox7a2/Ndufs3/Ndufa4/Uqcrc1/Cdc42/Ndufa2/Itch/Ndufs2/Ndufa8/Cox6b1/Ndufb9/Gsk3b/Sdhd/Jun/Ndufc2/Sdhc/Ndufs6/Ndufa10/Prkag2/Rac1/Ndufb2/Fas/Fos/Prkab1/Ndufs8/Ndufb4/Uqcrfs1/Adipor2/Socs3/Adipor1/Bax/Map3k11/Ndufa9/Tnfrsf1a/Tgfb1
EC	mmu05205	Proteoglycans in cancer	70	-0.467935	-1.93519	0.0001108	0.0021052	0.00117465	1795	tags=61%, list=35%, signal=41%	Stat3/Fn1/Actb/Map2k2/Cd63/Ptpn11/Fzd4/Cav1/Rhoa/Eif4b/Mapk3/Ptk2/Cdc42/Actg1/Itpr2/Timp3/Mapk1/Prkacb/Arhgef1/Itga5/Itgb1/Rac1/Ctnnb1/Kdr/Cttn/Fas/Rock2/Vegfa/Nras/Cav2/Flna/Hbegf/Fzd6/Ppp1r12a/Trp53/Pxn/Ccnd1/Hspg2/Pdcd4/Rras/Rps6kb1/Wnt11/Tgfb1
EC	mmu04360	Axon guidance	53	-0.503845	-1.94888	0.000119977	0.0021276	0.00118714	1657	tags=60%, list=32%, signal=41%	Ptpn11/Ppp3ca/Rasa1/Pak2/Rhoa/Mapk3/Gnai3/Ptk2/Gnai2/Cdc42/Enah/Mapk1/Gsk3b/Cfl1/Itgb1/Rac1/Sema7a/Rock2/Nck1/Myl12a/Nras/Efna1/Rnd1/Sema6a/Ppp3r1/Bmpr2/Myl12b/Nrp1/Efnb2/Ephb4/Rras/Sema3g
EC	mmu04726	Serotonergic synapse	24	-0.635667	-2.04918	0.000130371	0.00216742	0.00120936	1474	tags=79%, list=29%, signal=57%	Gnas/Gng12/Mapk3/Gnai3/Gnai2/Maoa/Itpr2/Mapk1/App/Gnb2/Prkacb/Gnb4/Plcb4/Gng11/Nras/Gnaq/Dusp1/Plcb3/Ptgs1
EC	mmu04936	Alcoholic liver disease	35	-0.558431	-1.96839	0.000147417	0.00230664	0.00128705	1104	tags=51%, list=21%, signal=41%	Foxo1/Gsk3b/Tra2a/Prkag2/Ctnnb1/Fas/Prkab1/Nfkbia/Cpt1a/Lbp/Adipor2/Scd2/Ccnd1/Adipor1/Tab2/Cxcl1/Tnfrsf1a/Map2k3
EC	mmu04668	TNF signaling pathway	38	-0.553655	-2.01234	0.000170761	0.00234581	0.0013089	750	tags=42%, list=15%, signal=36%	Fas/Irf1/Fos/Nfkbia/Vcam1/Xiap/Icam1/Socs3/Creb3/Cxcl10/Tab2/Cxcl1/Tnfrsf1a/Map2k3/Csf1/Cebpb
EC	mmu04611	Platelet activation	44	-0.53546	-2.00455	0.000165762	0.00234581	0.0013089	1474	tags=64%, list=29%, signal=46%	Gnas/Rhoa/Mapk3/Gnai3/Rap1b/Gnai2/Actg1/Itpr2/Mapk1/Tln1/Prkacb/Arhgef1/Vwf/Itgb1/Rap1a/Plcb4/Lyn/Rock2/Myl12a/Nos3/Ppp1r12a/Gnaq/Myl12b/Mylk/Adcy4/Gucy1a1/Plcb3/Ptgs1
EC	mmu04148	Efferocytosis	41	-0.539271	-1.98311	0.000185195	0.00234581	0.0013089	1148	tags=51%, list=22%, signal=40%	Mapk1/Adam17/Elmo1/Rab7/Rac1/Vps41/Lipa/Cd47/Adam10/Cpt1a/Atp11b/Calr/Uqcrfs1/Atp8a1/Mfge8/Sgk1/Gas6/Pros1/Atp2a2/Tgfb1/Cebpb
EC	mmu05010	Alzheimer disease	193	-0.341006	-1.6568	0.000179847	0.00234581	0.0013089	1813	tags=44%, list=35%, signal=30%	Psmb6/Psmb1/Ndufa12/Slc39a10/Tuba1a/Uqcrb/Atp5d/Uqcrh/Psmb3/Psmd3/Map2k2/Calm3/Ndufa3/Ppp3ca/Ikbkb/Eif2s1/Tuba1b/Bace2/Atp5b/Psmd14/Fzd4/Cox6a1/Tubb5/Sdha/Uqcrq/Psma7/Cyc1/Mapk3/Ndufab1/Cox7a2/Ndufs3/Ndufa4/Uqcrc1/Ndufa2/Atp5g3/Itpr2/Ndufs2/Ndufa8/Mapk1/App/Cox6b1/Adam17/Ndufb9/Slc25a4/Gsk3b/Sdhd/Ndufc2/Psmd7/Sdhc/Kif5b/Ndufs6/Hsd17b10/Ndufa10/Plcb4/Ctnnb1/Atp5j/Ndufb2/Slc25a5/Fas/Psmc4/Psmb5/Ada…
EC	mmu05203	Viral carcinogenesis	82	-0.428653	-1.82869	0.000240011	0.00290195	0.00161921	1042	tags=46%, list=20%, signal=38%	Ywhaz/Ccnd2/Tbpl1/Rbl2/Rhoa/Mapk3/Hnrnpk/Ywhab/Cdc42/Mapk1/H2bc4/Prkacb/Jun/Hdac2/Rac1/H2-Q6/Lyn/Ccnd3/Ranbp1/Nfkbia/Nras/H2-Q7/Gtf2h1/H2-D1/Trp53/H2-K1/Pxn/H2-M3/Ccnd1/Creb3/Bax/H2-Q4/H2-T23/H2-T22/Eif2ak2/Atp6v0d1/Gsn/Irf7
EC	mmu04723	Retrograde endocannabinoid signaling	56	-0.487258	-1.89706	0.000251038	0.00290331	0.00161997	1414	tags=52%, list=27%, signal=38%	Gng12/Mapk3/Gnai3/Ndufab1/Ndufs3/Gnai2/Ndufa4/Ndufa2/Itpr2/Ndufs2/Ndufa8/Mapk1/Gnb2/Ndufb9/Prkacb/Ndufc2/Ndufs6/Ndufa10/Gnb4/Plcb4/Ndufb2/Gng11/Ndufs8/Ndufb4/Mgll/Gnaq/Adcy4/Ndufa9/Plcb3
EC	mmu04810	Regulation of actin cytoskeleton	82	-0.424666	-1.81168	0.000312973	0.00346879	0.00193549	1479	tags=45%, list=29%, signal=33%	Pak2/Rhoa/Gng12/Mapk3/Ptk2/Cdc42/Enah/Actg1/Tmsb4x/Mapk1/Wasf2/Itga6/Cfl1/Nckap1/Arhgef1/Itga5/Cyfip1/Itgb1/Rac1/Actr2/Rock2/Myl12a/Nras/Arhgef7/Pfn1/Itga1/Ppp1r12a/Pxn/Myl12b/Mylk/Arpc5/Brk1/Myh10/Rras/Fgfr3/Gsn/Baiap2
EC	mmu04022	cGMP-PKG signaling pathway	57	-0.477224	-1.8635	0.000329185	0.00350253	0.00195432	1464	tags=58%, list=28%, signal=42%	Map2k2/Calm3/Atf2/Ppp3ca/Mef2a/Rhoa/Mapk3/Gnai3/Atp2b1/Gnai2/Atp1b1/Itpr2/Mapk1/Gna11/Slc25a4/Atp1a1/Plcb4/Slc25a5/Adrb1/Rock2/Nos3/Ppp3r1/Ppp1r12a/Gnaq/Creb3/Mylk/Adcy4/Vdac1/Gtf2i/Atp2a2/Gucy1a1/Plcb3/Mef2c
EC	mmu05166	Human T-cell leukemia virus 1 infection	92	-0.408255	-1.77873	0.000432021	0.00441991	0.00246619	1078	tags=40%, list=21%, signal=32%	Tln1/Slc25a4/Prkacb/Jun/Zfp36/H2-Q6/Slc25a5/Fos/Ccnd3/Ranbp1/Nfkbia/Nras/Bub3/Xiap/H2-Q7/Icam1/Calr/Ppp3r1/H2-D1/Trp53/H2-K1/Anapc5/H2-M3/B2m/Ccnd1/Creb3/Nrp1/Adcy4/Bax/Vdac1/H2-Q4/H2-T23/Tnfrsf1a/Anapc4/H2-T22/Smad4/Tgfb1
EC	mmu04371	Apelin signaling pathway	52	-0.478211	-1.84062	0.000458631	0.00451837	0.00252113	1464	tags=54%, list=28%, signal=39%	Mef2a/Gng12/Mapk3/Gnai3/Gnai2/Ccn2/Itpr2/Mapk1/Gnb2/Prkacb/Prkag2/Gnb4/Plcb4/Klf2/Gng11/Prkab1/Nras/Nos3/Gnaq/Ccnd1/Mylk/Adcy4/Rras/Pik3c3/Plcb3/Rps6kb1/Mef2c/Smad4
EC	mmu00190	Oxidative phosphorylation	89	-0.410428	-1.77732	0.00054139	0.0051432	0.00286977	1981	tags=56%, list=38%, signal=35%	Sdhb/Atp6v1f/Ndufv3/Ndufa7/Cox6c/Ndufs5/Ndufb6/Ndufa12/Uqcrb/Atp5d/Uqcrh/Ndufa3/Atp5b/Cox6a1/Sdha/Uqcrq/Cyc1/Ndufab1/Cox7a2/Ndufs3/Ndufa4/Uqcrc1/Ndufa2/Atp6v1a/Atp5l/Atp6v1h/Atp5g3/Atp5k/Ndufs2/Ndufa8/Cox6b1/Ndufb9/Atp6ap1/Sdhd/Ndufc2/Sdhc/Ndufs6/Ndufa10/Atp6v0e/Atp6v0b/Atp5j/Ndufb2/Ndufs8/Ndufb4/Atp5a1/Uqcrfs1/Atp6v1c1/Ndufa9/Atp6v0d1/Atp6v1e1
EC	mmu04933	AGE-RAGE signaling pathway in diabetic complications	38	-0.525311	-1.90932	0.000649932	0.00596145	0.00332633	1148	tags=47%, list=22%, signal=37%	Mapk1/Foxo1/Jun/Plcb4/Rac1/Thbd/Vegfa/Nras/Vcam1/Icam1/Nos3/Ccnd1/Bax/Col4a1/Plcb3/Col4a2/Smad4/Tgfb1
EC	mmu04928	Parathyroid hormone synthesis, secretion and action	32	-0.551336	-1.90618	0.00072476	0.0064262	0.00358565	1474	tags=69%, list=29%, signal=49%	Gnas/Mef2a/Rhoa/Mapk3/Gnai3/Naca/Gnai2/Itpr2/Mapk1/Gna11/Prkacb/Jund/Arhgef1/Plcb4/Mafb/Fos/Hbegf/Gnaq/Creb3/Adcy4/Plcb3/Mef2c
EC	mmu05200	Pathways in cancer	161	-0.331907	-1.57518	0.000805109	0.00690836	0.00385468	1148	tags=34%, list=22%, signal=27%	Mapk1/Notch1/Foxo1/Gnb2/Gadd45g/Gna11/Prkacb/Gsk3b/Itga6/Jun/Ctnna1/Hsp90ab1/Eml4/Arhgef1/Hdac2/Gnb4/Itgb1/Plcb4/Rac1/Ctnnb1/Gng11/Fas/Fos/Ccnd3/Rock2/Nfkbia/Vegfa/Gstm1/Nras/Rassf1/Gsta4/Xiap/Tfg/Fzd6/Trp53/Kitl/Gnaq/Ccnd1/Ifngr2/Adcy4/Bax/Hey1/Col4a1/Plcb3/Fgfr3/Rps6kb1/Gstm2/Notch4/Mecom/Lama5/Wnt11/Col4a2/Smad4/Tgfb1
EC	mmu05132	Salmonella infection	120	-0.37114	-1.67997	0.000872789	0.00725506	0.00404813	1800	tags=50%, list=35%, signal=33%	Hsp90b1/Kpna4/Tuba1a/Actb/Arpc3/Map2k2/Lef1/Actr1b/Ikbkb/Tnfsf10/Tuba1b/Tubb5/Acbd3/Arf6/Rhoa/Mapk3/Dync1i2/Cdc42/Actg1/Cyth1/Gcc2/Gsdmd/Mapk1/Elmo1/Dctn2/Dctn4/Jun/Actr1a/Rab7/Kif5b/Dctn3/Hsp90ab1/Nckap1/Cyfip1/Rac1/Ctnnb1/Vps41/Fos/Rhob/Actr2/Dync1li2/Rock2/Nfkbia/Myl12a/Pfn1/Flna/Myl12b/Arpc5/Bax/Cyth2/Brk1/Tab2/Tnfrsf1a/Rras/Pik3c3/Exoc5/Klc4/Map2k3/Abi1/Rhog
EC	mmu04714	Thermogenesis	125	-0.361666	-1.65801	0.000979621	0.00789634	0.00440595	1855	tags=50%, list=36%, signal=33%	Cox6c/Ndufs5/Ndufb6/Pnpla2/Ndufa12/Uqcrb/Atp5d/Actb/Uqcrh/Atf2/Ndufa3/Atp5b/Cox6a1/Smarca4/Smarca2/Sdha/Uqcrq/Gnas/Cyc1/Ndufab1/Cox7a2/Ndufs3/Cox14/Ndufa4/Uqcrc1/Ndufa2/Actg1/Atp5l/Atp5g3/Atp5k/Ndufs2/Ndufa8/Cox6b1/Ndufb9/Prkacb/Sdhd/Smarcc1/Ndufc2/Sdhc/Ndufs6/Ndufa10/Rps6ka1/Prkag2/Atp5j/Ndufb2/Prkab1/Ndufs8/Nras/Cpt1a/Ndufb4/Atp5a1/Mgll/Uqcrfs1/Actl6a/Smarcd1/Creb3/Smarcb1/Adcy4/Rps6ka3/Ndufa9/…
EC	mmu04972	Pancreatic secretion	24	-0.587263	-1.89314	0.00102516	0.00802034	0.00447514	1474	tags=71%, list=29%, signal=51%	Gnas/Rhoa/Rap1b/Atp2b1/Rab11a/Atp1b1/Itpr2/Atp1a1/Rap1a/Plcb4/Rac1/Pla2g12a/Gnaq/Adcy4/Atp2a2/Plcb3/Cd38
EC	mmu05146	Amoebiasis	25	-0.57884	-1.87527	0.00107516	0.00817124	0.00455934	1569	tags=60%, list=30%, signal=42%	Hspb1/Gnas/Ptk2/Lamb2/Gna11/Prkacb/Rab7/Plcb4/Gnaq/Cxcl1/Col4a1/Plcb3/Lama5/Col4a2/Tgfb1
EC	mmu04142	Lysosome	39	-0.515756	-1.87276	0.00126203	0.00932366	0.00520236	1391	tags=51%, list=27%, signal=38%	Npc2/Lamp1/Atp6v1h/Ctsd/Dmxl1/Atp6ap1/Ctsb/Atp6v0b/Lipa/Arsa/Lgmn/Gm2a/Psap/Asah1/Ap1s1/Ap1g1/Man2b1/Hexa/Atp6v0d1/Hyal2
EC	mmu04725	Cholinergic synapse	28	-0.554686	-1.85723	0.0012969	0.00932366	0.00520236	1414	tags=64%, list=27%, signal=47%	Gng12/Mapk3/Gnai3/Gnai2/Itpr2/Mapk1/Gnb2/Gna11/Prkacb/Gnb4/Plcb4/Gng11/Fos/Nras/Gnaq/Creb3/Adcy4/Plcb3
EC	mmu04062	Chemokine signaling pathway	50	-0.469814	-1.79746	0.00151707	0.0106195	0.00592539	1451	tags=56%, list=28%, signal=41%	Rhoa/Gng12/Mapk3/Gnai3/Rap1b/Ptk2/Gnai2/Cdc42/Mapk1/Gnb2/Elmo1/Prkacb/Gsk3b/Gnb4/Rap1a/Plcb4/Rac1/Gng11/Lyn/Rock2/Nfkbia/Nras/Pxn/Gnaq/Adcy4/Cxcl10/Cxcl1/Plcb3
EC	mmu04730	Long-term depression	19	-0.62858	-1.90653	0.00158742	0.01074	0.00599262	1474	tags=79%, list=29%, signal=57%	Gnas/Mapk3/Gnai3/Gnai2/Itpr2/Mapk1/Gna11/Plcb4/Lyn/Ppp2r1a/Nras/Ppp2ca/Gnaq/Gucy1a1/Plcb3
EC	mmu04151	PI3K-Akt signaling pathway	102	-0.37467	-1.6608	0.00161503	0.01074	0.00599262	1420	tags=42%, list=28%, signal=31%	Eif4b/Gng12/Mapk3/Tek/Ptk2/Ywhab/Lamb2/Mapk1/Gnb2/Ppp2r2a/Gsk3b/Itga6/Hsp90ab1/Ppp2r3c/Vwf/Gnb4/Itga5/Itgb1/Rac1/Kdr/Ppp2r5c/Gng11/Ccnd3/Vegfa/Ppp2r1a/Nras/Ppp2ca/Efna1/Flt1/Nos3/Itga1/Trp53/Kitl/Ccnd1/Creb3/Sgk1/Col4a1/Fgfr3/Rps6kb1/Lama5/Col4a2/Csf1/Ddit4
EC	mmu05169	Epstein-Barr virus infection	84	-0.400665	-1.71262	0.00201103	0.0127365	0.00710665	989	tags=35%, list=19%, signal=28%	Jun/Psmd7/Hdac2/Rac1/H2-Q6/Fas/Lyn/Psmc4/Ccnd3/Nfkbia/Sem1/H2-Q7/Icam1/Calr/H2-D1/Trp53/H2-K1/H2-M3/B2m/Ccnd1/Bax/H2-Q4/Cxcl10/H2-T23/Tab2/H2-T22/Eif2ak2/Map2k3/Irf7
EC	mmu05020	Prion disease	161	-0.320421	-1.52067	0.00196804	0.0127365	0.00710665	1895	tags=47%, list=37%, signal=30%	Psma2/Cox6c/Ndufs5/Ndufb6/Psmb6/Psmb1/Ndufa12/Tuba1a/Uqcrb/Atp5d/Uqcrh/Psmb3/Psmd3/Atf2/Ndufa3/Ppp3ca/Eif2s1/Tuba1b/Atp5b/Psmd14/Cox6a1/Tubb5/Sdha/Cav1/Uqcrq/Psma7/Cyc1/Mapk3/Ndufab1/Cox7a2/Ndufs3/Ndufa4/Uqcrc1/Ndufa2/Atp5g3/Itpr2/Ndufs2/Hspa8/Ndufa8/Mapk1/Cox6b1/Notch1/Ndufb9/Slc25a4/Prkacb/Gsk3b/Sdhd/Ndufc2/Psmd7/Sdhc/Kif5b/Ndufs6/Ndufa10/Rac1/Atp5j/Ndufb2/Slc25a5/Psmc4/Psmb5/Sem1/Hspa1b/Ndufs8…
EC	mmu05160	Hepatitis C	48	-0.463147	-1.76449	0.00243401	0.0145808	0.00813573	1148	tags=42%, list=22%, signal=33%	Mapk1/Ppp2r2a/Gsk3b/Ctnnb1/Cd81/Fas/Nfkbia/Ppp2r1a/Nras/Ppp2ca/Trp53/Socs3/Ccnd1/Ifit1/Scarb1/Bax/Cxcl10/Tnfrsf1a/Eif2ak2/Irf7
EC	mmu05161	Hepatitis B	48	-0.462515	-1.76208	0.00246668	0.0145808	0.00813573	750	tags=29%, list=15%, signal=25%	Fas/Fos/Nfkbia/Nras/Trp53/Creb3/Bax/Hspg2/Tab2/Map2k3/Ifih1/Smad4/Irf7/Tgfb1
EC	mmu04270	Vascular smooth muscle contraction	40	-0.478177	-1.74761	0.00243401	0.0145808	0.00813573	1474	tags=52%, list=29%, signal=38%	Gnas/Rhoa/Mapk3/Itpr2/Mapk1/Gna11/Prkacb/Arhgef1/Plcb4/Rock2/Ramp2/Pla2g12a/Ppp1r12a/Gnaq/Mylk/Adcy4/Myh10/Calcrl/Gucy1a1/Plcb3/Prkch
EC	mmu04713	Circadian entrainment	26	-0.547113	-1.80126	0.00266309	0.0150966	0.00842349	1474	tags=69%, list=29%, signal=50%	Gnas/Gng12/Mapk3/Gnai3/Gnai2/Mapk1/Gnb2/Prkacb/Gnb4/Plcb4/Gng11/Fos/Gnaq/Adcy4/Per1/Rasd1/Gucy1a1/Plcb3
EC	mmu04926	Relaxin signaling pathway	43	-0.473899	-1.7657	0.00266744	0.0150966	0.00842349	1474	tags=53%, list=29%, signal=39%	Gnas/Gng12/Mapk3/Gnai3/Gnai2/Mapk1/Gnb2/Prkacb/Jun/Gnb4/Plcb4/Gng11/Fos/Nfkbia/Vegfa/Nras/Nos3/Creb3/Adcy4/Col4a1/Plcb3/Col4a2/Tgfb1
EC	mmu04115	p53 signaling pathway	23	-0.574888	-1.83372	0.0029315	0.0162454	0.00906451	750	tags=43%, list=15%, signal=37%	Ei24/Gadd45g/Fas/Ccnd3/Trp53/Ccnd1/Siah1a/Bax/Sesn1/Igfbp3
EC	mmu04380	Osteoclast differentiation	41	-0.475264	-1.74773	0.00308743	0.0167603	0.00935183	1218	tags=44%, list=24%, signal=34%	Itpr2/Mapk1/Jun/Tec/Jund/Fosb/Rac1/Sqstm1/Fos/Nfkbia/Ppp3r1/Socs3/Ifngr2/Tab2/Tnfrsf1a/Atp2a2/Csf1/Tgfb1
EC	mmu04211	Longevity regulating pathway	33	-0.50291	-1.74754	0.00340673	0.0177916	0.00992723	1229	tags=42%, list=24%, signal=33%	Sod2/Foxo1/Prkacb/Prkag2/Prkab1/Nras/Adipor2/Trp53/Creb3/Adipor1/Adcy4/Bax/Rps6kb1/Sesn1
EC	mmu04020	Calcium signaling pathway	42	-0.464601	-1.72609	0.00341116	0.0177916	0.00992723	1058	tags=52%, list=21%, signal=42%	Stim2/Atp2b1/Itpr2/Gna11/Slc25a4/Prkacb/Plcb4/Kdr/Slc25a5/Adrb1/Vegfa/Flt1/Nos3/Ppp3r1/Gnaq/Mylk/Adcy4/Vdac1/Atp2a2/Plcb3/Fgfr3/Cd38
EC	mmu05210	Colorectal cancer	36	-0.488222	-1.73166	0.00358514	0.018291	0.0102059	1713	tags=53%, list=33%, signal=35%	Map2k2/Lef1/Ralb/Rhoa/Mapk3/Mapk1/Gadd45g/Gsk3b/Jun/Rac1/Ctnnb1/Fos/Nras/Trp53/Ccnd1/Bax/Rps6kb1/Smad4/Tgfb1
EC	mmu04520	Adherens junction	51	-0.418626	-1.61491	0.00364445	0.018291	0.0102059	1837	tags=55%, list=36%, signal=36%	Rasip1/Arhgap29/Actb/Lef1/Ptpn1/Pdcd10/Rhoa/Mapk3/Rap1b/Cdc42/Ctnnd1/Actg1/Cdh5/Mapk1/Wasf2/Ctnna1/Krit1/Rap1a/Rac1/Ctnnb1/Rock2/Myl12a/Fer/Myl12b/Ptprb/Snai1/Smad4/Baiap2
EC	mmu04912	GnRH signaling pathway	28	-0.524175	-1.75508	0.00372331	0.0183408	0.0102337	1713	tags=61%, list=33%, signal=41%	Map2k2/Calm3/Gnas/Mapk3/Cdc42/Itpr2/Mapk1/Gna11/Prkacb/Jun/Plcb4/Nras/Hbegf/Gnaq/Adcy4/Plcb3/Map2k3
EC	mmu04934	Cushing syndrome	42	-0.46184	-1.71583	0.00386597	0.0183939	0.0102633	1765	tags=67%, list=34%, signal=44%	Cdkn1b/Map2k2/Atf2/Lef1/Fzd4/Gnas/Mapk3/Gnai3/Rap1b/Gnai2/Itpr2/Mapk1/Gna11/Prkacb/Gsk3b/Usp8/Rap1a/Plcb4/Ctnnb1/Fzd6/Gnaq/Ccnd1/Creb3/Scarb1/Adcy4/Rasd1/Plcb3/Wnt11
EC	mmu05022	Pathways of neurodegeneration - multiple diseases	230	-0.295049	-1.46089	0.0038724	0.0183939	0.0102633	1813	tags=43%, list=35%, signal=29%	Psma2/Cox6c/Ubc/Ndufs5/Ndufb6/Psmb6/Psmb1/Ndufa12/Tuba1a/Uqcrb/Atp5d/Uqcrh/Ube2l3/Psmb3/Psmd3/Map2k2/Calm3/Actr1b/Ndufa3/Ppp3ca/Eif2s1/Tuba1b/Atp5b/Psmd14/Fzd4/Cox6a1/Tubb5/Sdha/Uqcrq/Psma7/Cyc1/Ubb/Mapk3/Ndufab1/Cox7a2/Ndufs3/Ndufa4/Uqcrc1/Ndufa2/Atp5g3/Itpr2/Ndufs2/Ndufa8/Mapk1/App/Cox6b1/Ndufb9/Slc25a4/Ccs/Gsk3b/Dctn2/Dctn4/Chmp2b/Sdhd/Ndufc2/Psmd7/Rab1a/Actr1a/Sdhc/Kif5b/Ndufs6/Dctn3/Hsd17b10…
EC	mmu01100	Metabolic pathways	393	-0.263828	-1.37807	0.00411818	0.0192182	0.0107232	1345	tags=34%, list=26%, signal=27%	Cox7a2/Alg5/Ndufs3/Mdh2/Rpn1/Acaa2/Pank2/Ndufa4/Uqcrc1/Ndufa2/Prdx6/Atp6v1a/Atp5l/Cmpk1/Atp6v1h/Maoa/Suclg2/Atp5g3/Gsr/Lbr/Atp5k/Sptlc2/Enpp4/Ndufs2/Nsd3/Mdh1/Nme6/Ndufa8/Mocs2/Nt5c/Urod/Lta4h/Cox6b1/Eno1/Ndufb9/Ggps1/Dctpp1/Enpp6/Atp6ap1/Idh3b/Rxylt1/Mtmr6/St3gal6/Kmt5b/Anpep/Sdhd/Ndufc2/Ogdh/St3gal4/Sdhc/Dad1/Aco2/Ndufs6/Hsd17b10/Ndufa10/Scp2/Itpa/Pgls/Atp6v0e/Atp6v0b/Akr1a1/Hprt/Plcb4/Atp5j/Sa…
EC	mmu04310	Wnt signaling pathway	46	-0.448266	-1.69545	0.0045316	0.0204306	0.0113998	1667	tags=59%, list=32%, signal=40%	Lef1/Ppp3ca/Rbx1/Ccnd2/Fzd4/Senp2/Rhoa/Sox17/Cby1/Prkacb/Gsk3b/Jun/Plcb4/Rac1/Ctnnb1/Ccnd3/Rock2/Ctnnbip1/Bambi/Fzd6/Ppp3r1/Trp53/Ccnd1/Siah1a/Plcb3/Wnt11/Smad4
EC	mmu04144	Endocytosis	125	-0.338035	-1.54968	0.00450102	0.0204306	0.0113998	1458	tags=40%, list=28%, signal=29%	Arf6/Rhoa/Ehd1/Wwp1/Ap2s1/Epn2/Rab11a/Cdc42/Asap1/Itch/Rab11fip5/Cyth1/Vta1/Hspa8/Rab11b/Sh3glb2/Chmp2b/Usp8/Washc3/Vps4b/Rab7/Snx6/Kif5b/Stam2/Rabep1/H2-Q6/Actr2/Snx2/Ehd4/Hspa1b/Chmp5/Cav2/H2-Q7/Vps37a/Arf4/H2-D1/H2-K1/Capza2/H2-M3/Arpc5/Cyth2/H2-Q4/Acap2/H2-T23/Eps15/Vps37b/H2-T22/Fgfr3/Smap2/Rab4a
EC	mmu05012	Parkinson disease	163	-0.31473	-1.49178	0.00467349	0.0207191	0.0115607	1950	tags=47%, list=38%, signal=30%	Ndufv3/Txn2/Ndufa7/Psma2/Cox6c/Ubc/Ndufs5/Ndufb6/Psmb6/Psmb1/Ndufa12/Slc39a10/Tuba1a/Uqcrb/Atp5d/Uqcrh/Ube2l3/Psmb3/Psmd3/Calm3/Ndufa3/Eif2s1/Tuba1b/Atp5b/Psmd14/Cox6a1/Tubb5/Sdha/Uqcrq/Psma7/Gnas/Cyc1/Ubb/Gnai3/Ndufab1/Cox7a2/Ndufs3/Gnai2/Ndufa4/Uqcrc1/Ndufa2/Maoa/Atp5g3/Itpr2/Ndufs2/Ndufa8/Cox6b1/Ndufb9/Slc25a4/Prkacb/Sdhd/Ndufc2/Psmd7/Sdhc/Kif5b/Ndufs6/Ndufa10/Atp5j/Ndufb2/Slc25a5/Psmc4/Psmb5/…
EC	mmu00010	Glycolysis / Gluconeogenesis	28	0.505529	1.76082	0.00475569	0.0207379	0.0115712	988	tags=57%, list=19%, signal=46%	G6pc3/Aldoart1/Bpgm/Pgk2/Pfkl/Gapdhs/Fbp1/Pgam2/Adh1/Hk1/Aldoart2/Aldh3b1/Ldhc/Pdhb/Ldhal6b/Gpi1
EC	mmu04720	Long-term potentiation	26	-0.5291	-1.74196	0.00495354	0.020915	0.01167	1713	tags=62%, list=33%, signal=41%	Map2k2/Calm3/Ppp3ca/Mapk3/Rap1b/Itpr2/Mapk1/Prkacb/Rps6ka1/Rap1a/Plcb4/Nras/Ppp3r1/Gnaq/Rps6ka3/Plcb3
EC	mmu04915	Estrogen signaling pathway	42	-0.458315	-1.70274	0.00490554	0.020915	0.01167	1713	tags=60%, list=33%, signal=40%	Map2k2/Calm3/Atf2/Gnas/Mapk3/Gnai3/Gnai2/Itpr2/Ctsd/Hspa8/Mapk1/Prkacb/Jun/Hsp90ab1/Plcb4/Fos/Hspa1b/Nras/Nos3/Hbegf/Gnaq/Creb3/Adcy4/Plcb3/Fkbp5
EC	mmu04014	Ras signaling pathway	69	-0.389782	-1.60537	0.00565105	0.0234872	0.0131052	1713	tags=52%, list=33%, signal=35%	Map2k2/Calm3/Ptpn11/Ikbkb/Ralb/Rasa1/Pak2/Arf6/Rhoa/Gng12/Mapk3/Tek/Rap1b/Ralbp1/Cdc42/Mapk1/Gnb2/Prkacb/Gnb4/Rap1a/Rac1/Kdr/Gng11/Vegfa/Nras/Rassf1/Efna1/Flt1/Pla2g12a/Kitl/Plaat3/Ralgapa1/Rras/Rapgef5/Fgfr3/Csf1
EC	mmu05142	Chagas disease	33	-0.489686	-1.70159	0.0060376	0.0247077	0.0137863	1474	tags=61%, list=29%, signal=44%	Gnas/Mapk3/Gnai3/Gnai2/Mapk1/Ppp2r2a/Gna11/Jun/Plcb4/Fas/Fos/Nfkbia/Ppp2r1a/Ppp2ca/Calr/Gnaq/Ifngr2/Tnfrsf1a/Plcb3/Tgfb1
EC	mmu04061	Viral protein interaction with cytokine and cytokine receptor	12	-0.660949	-1.7511	0.00629238	0.0249817	0.0139391	477	tags=42%, list=9%, signal=38%	Ackr3/Cxcl10/Cxcl1/Tnfrsf1a/Csf1
EC	mmu04071	Sphingolipid signaling pathway	48	-0.437243	-1.66581	0.00627102	0.0249817	0.0139391	1451	tags=52%, list=28%, signal=38%	Rhoa/Mapk3/Gnai3/Gnai2/Sptlc2/Ctsd/Mapk1/Ppp2r2a/Ppp2r3c/Plcb4/Rac1/Ppp2r5c/Rock2/Ppp2r1a/Nras/Ppp2ca/Cers2/Degs1/Nos3/Asah1/Trp53/Gnaq/Bax/Tnfrsf1a/Plcb3
EC	mmu04150	mTOR signaling pathway	58	-0.408965	-1.60214	0.00647443	0.0253265	0.0141315	1482	tags=47%, list=29%, signal=34%	Rragc/Rhoa/Eif4b/Mapk3/Atp6v1a/Atp6v1h/Lamtor4/Mapk1/Lamtor1/Gsk3b/Slc3a2/Clip1/Rps6ka1/Sec13/Mapkap1/Nras/Fzd6/Atp6v1c1/Slc7a5/Rps6ka3/Sgk1/Tnfrsf1a/Rps6kb1/Wnt11/Atp6v1e1/Castor1/Ddit4
EC	mmu05100	Bacterial invasion of epithelial cells	42	-0.446839	-1.6601	0.00672543	0.025927	0.0144666	1801	tags=57%, list=35%, signal=37%	Cltc/Fn1/Actb/Arpc3/Cd2ap/Cav1/Rhoa/Ptk2/Cdc42/Actg1/Wasf2/Elmo1/Ctnna1/Itga5/Itgb1/Rac1/Ctnnb1/Cttn/Actr2/Cav2/Pxn/Arpc5/Septin9/Rhog
EC	mmu05418	Fluid shear stress and atherosclerosis	63	-0.396871	-1.59361	0.00747011	0.0283864	0.0158389	1051	tags=59%, list=20%, signal=47%	Hsp90b1/Actb/Gstt2/Calm3/Pecam1/Ikbkb/Cav1/Mef2a/Rhoa/Ptk2/Actg1/Cdh5/Arhgef2/Sumo1/Jun/Hsp90ab1/Rac1/Ctnnb1/Kdr/Sqstm1/Thbd/Klf2/Fos/Vegfa/Gstm1/Gsta4/Vcam1/Cav2/Icam1/Nos3/Trp53/Sumo3/Bmpr2/Dusp1/Tnfrsf1a/Gstm2/Mef2c
EC	mmu05414	Dilated cardiomyopathy	19	-0.579242	-1.75689	0.00778828	0.0291786	0.0162809	1758	tags=84%, list=34%, signal=56%	Actb/Tpm4/Emd/Dag1/Gnas/Actg1/Prkacb/Itga6/Itga5/Itgb1/Adrb1/Tpm1/Itga1/Adcy4/Atp2a2/Tgfb1
EC	mmu00020	Citrate cycle (TCA cycle)	21	-0.56894	-1.77207	0.00800019	0.0294326	0.0164226	1329	tags=62%, list=26%, signal=46%	Sdha/Mdh2/Suclg2/Mdh1/Idh3b/Sdhd/Ogdh/Sdhc/Aco2/Dlat/Idh3g/Dlst/Idh2
EC	mmu04970	Salivary secretion	21	-0.568744	-1.77146	0.00813932	0.0294326	0.0164226	1541	tags=71%, list=30%, signal=50%	Calm3/Cst3/Gnas/Atp2b1/Atp1b1/Itpr2/Prkacb/Atp1a1/Plcb4/Adrb1/Gnaq/Adcy4/Gucy1a1/Plcb3/Cd38
EC	mmu04657	IL-17 signaling pathway	25	-0.522939	-1.69417	0.00818801	0.0294326	0.0164226	1148	tags=56%, list=22%, signal=44%	Mapk1/Gsk3b/Jun/Hsp90ab1/Jund/Fosb/Fos/Nfkbia/Anapc5/Srsf1/Cxcl10/Tab2/Cxcl1/Cebpb
EC	mmu05016	Huntington disease	183	-0.295849	-1.42682	0.00848835	0.0301053	0.016798	1895	tags=44%, list=37%, signal=29%	Psma2/Cox6c/Ndufs5/Ndufb6/Psmb6/Psmb1/Cltc/Ndufa12/Tuba1a/Uqcrb/Atp5d/Uqcrh/Psmb3/Psmd3/Actr1b/Ndufa3/Polr2l/Tuba1b/Atp5b/Psmd14/Cox6a1/Tubb5/Sdha/Tbpl1/Uqcrq/Psma7/Cyc1/Ap2s1/Ndufab1/Cox7a2/Ndufs3/Ndufa4/Uqcrc1/Ndufa2/Atp5g3/Sod2/Ndufs2/Ndufa8/Cox6b1/Ndufb9/Polr2c/Slc25a4/Dctn2/Dctn4/Sdhd/Ndufc2/Psmd7/Actr1a/Sdhc/Polr2d/Kif5b/Ndufs6/Dctn3/Ndufa10/Hdac2/Plcb4/Atp5j/Ndufb2/Slc25a5/Hip1/Psmc4/Psmb5…
EC	mmu04925	Aldosterone synthesis and secretion	30	-0.498713	-1.69452	0.00862935	0.0302027	0.0168523	1702	tags=60%, list=33%, signal=40%	Calm3/Atf2/Prkd3/Gnas/Atp2b1/Atp1b1/Itpr2/Gna11/Prkacb/Atp1a1/Atf1/Plcb4/Gnaq/Creb3/Scarb1/Adcy4/Plcb3/Prkd2
EC	mmu04724	Glutamatergic synapse	25	-0.519849	-1.68415	0.0088647	0.0306235	0.0170871	1474	tags=68%, list=29%, signal=49%	Gnas/Gls/Gng12/Mapk3/Gnai3/Gnai2/Itpr2/Mapk1/Gnb2/Prkacb/Gnb4/Plcb4/Gng11/Ppp3r1/Gnaq/Adcy4/Plcb3
EC	mmu04060	Cytokine-cytokine receptor interaction	27	-0.49784	-1.65059	0.00980477	0.0333724	0.0186209	477	tags=33%, list=9%, signal=30%	Fas/Ackr3/Bmpr2/Ifngr2/Cxcl10/Cxcl1/Tnfrsf1a/Csf1/Tgfb1
EC	mmu04621	NOD-like receptor signaling pathway	58	-0.399734	-1.56598	0.00991135	0.0333724	0.0186209	1451	tags=41%, list=28%, signal=30%	Rhoa/Mapk3/Gabarapl2/Erbin/Itpr2/Gsdmd/Mapk1/Txnip/Atg12/Ctsb/Jun/Hsp90ab1/Rbck1/Trpm7/Plcb4/Nfkbia/Xiap/Gbp2/Vdac1/Tab2/Cxcl1/Plcb3/Nampt/Irf7
EC	mmu04512	ECM-receptor interaction	15	-0.601278	-1.72307	0.0101752	0.0335968	0.0187462	1002	tags=67%, list=19%, signal=54%	Itga6/Vwf/Itga5/Itgb1/Cd47/Itga1/Hspg2/Col4a1/Lama5/Col4a2
EC	mmu04064	NF-kappa B signaling pathway	26	-0.498159	-1.64009	0.0103569	0.0335968	0.0187462	741	tags=35%, list=14%, signal=30%	Lyn/Nfkbia/Vcam1/Xiap/Icam1/Lbp/Tab2/Cxcl1/Tnfrsf1a
EC	mmu04670	Leukocyte transendothelial migration	43	-0.439053	-1.63587	0.0102465	0.0335968	0.0187462	1668	tags=60%, list=32%, signal=41%	Actb/Pecam1/Ptpn11/Esam/Rhoa/Gnai3/Rap1b/Ptk2/Jam2/Gnai2/Cdc42/Ctnnd1/Actg1/Cdh5/Ctnna1/Itgb1/Rap1a/Rac1/Ctnnb1/Rock2/Myl12a/Vcam1/Icam1/Pxn/F11r/Myl12b
EC	mmu05415	Diabetic cardiomyopathy	108	-0.33616	-1.50854	0.0111346	0.0356845	0.019911	2216	tags=56%, list=43%, signal=33%	Pten/Atp5c1/Vdac3/Vdac2/Insr/Cox4i1/Ndufv2/Cox7a2l/Sp1/Sdhb/Ndufv3/Ndufa7/Cox6c/Ndufs5/Ndufb6/Ndufa12/Uqcrb/Atp5d/Uqcrh/Ptpa/Ndufa3/Atp5b/Cox6a1/Sdha/Uqcrq/Cyc1/Ndufab1/Cox7a2/Ndufs3/Ndufa4/Uqcrc1/Ndufa2/Atp5g3/Gsr/Ctsd/Ndufs2/Ndufa8/Cox6b1/Ndufb9/Slc25a4/Gsk3b/Sdhd/Ndufc2/Sdhc/Ndufs6/Ndufa10/Plcb4/Rac1/Atp5j/Ndufb2/Slc25a5/Ndufs8/Ndufb4/Atp5a1/Nos3/Uqcrfs1/Vdac1/Ndufa9/Atp2a2/Plcb3/Tgfb1
EC	mmu05206	MicroRNAs in cancer	56	-0.408065	-1.58874	0.0118482	0.0375192	0.0209348	1795	tags=52%, list=35%, signal=34%	Stat3/Cdkn1b/Map2k2/Vim/Ikbkb/Ccnd2/Rhoa/Gls/Mapk3/Hnrnpk/Marcks/Timp3/Mapk1/Notch1/Hdac2/Itga5/Tpm1/Vegfa/Nras/Rassf1/Efna1/Trp53/Bmpr2/Ccnd1/Pdcd4/Fgfr3/Dicer1/Notch4/Ddit4
EC	mmu05219	Bladder cancer	14	-0.610791	-1.71006	0.0126864	0.0387882	0.0216428	682	tags=64%, list=13%, signal=56%	Mapk3/Mapk1/Vegfa/Nras/Rassf1/Hbegf/Trp53/Ccnd1/Fgfr3
EC	mmu01210	2-Oxocarboxylic acid metabolism	11	-0.656445	-1.69168	0.012598	0.0387882	0.0216428	1036	tags=64%, list=20%, signal=51%	Idh3b/Ogdh/Aco2/Dlat/Idh3g/Dlst/Idh2
EC	mmu04350	TGF-beta signaling pathway	29	-0.492365	-1.66185	0.0125817	0.0387882	0.0216428	1451	tags=52%, list=28%, signal=37%	Rhoa/Mapk3/Smad7/Mapk1/Id1/Hdac2/Id3/Id2/Ppp2r1a/Ppp2ca/Bambi/Bmpr2/Rps6kb1/Smad4/Tgfb1
EC	mmu04145	Phagosome	64	-0.379819	-1.53055	0.0133485	0.0403489	0.0225136	1360	tags=47%, list=26%, signal=35%	Lamp1/Dync1i2/Actg1/Atp6v1a/Atp6v1h/Canx/Atp6ap1/Rab7/Atp6v0e/Itga5/Atp6v0b/Itgb1/Rac1/H2-Q6/Dync1li2/H2-Q7/Calr/H2-D1/H2-K1/Vamp3/Atp6v1c1/H2-M3/Sec61b/Scarb1/H2-Q4/H2-T23/Pik3c3/H2-T22/Atp6v0d1/Atp6v1e1
EC	mmu04620	Toll-like receptor signaling pathway	24	-0.508062	-1.63782	0.0137368	0.0410561	0.0229082	1148	tags=42%, list=22%, signal=33%	Mapk1/Jun/Rac1/Fos/Nfkbia/Lbp/Cxcl10/Tab2/Map2k3/Irf7
EC	mmu04650	Natural killer cell mediated cytotoxicity	26	-0.481373	-1.58483	0.0151757	0.0448527	0.0250266	1713	tags=62%, list=33%, signal=41%	Map2k2/Ptpn11/Ppp3ca/Tnfsf10/Mapk3/Mapk1/Icam2/Rac1/Fas/Nras/Icam1/Ppp3r1/H2-D1/H2-K1/Ifngr2/H2-T23
EC	mmu04721	Synaptic vesicle cycle	22	-0.527457	-1.66413	0.0154532	0.0451708	0.0252041	1374	tags=41%, list=27%, signal=30%	Ap2s1/Atp6v1a/Atp6v1h/Atp6v0e/Atp6v0b/Atp6v1c1/Stxbp1/Atp6v0d1/Atp6v1e1
EC	mmu04550	Signaling pathways regulating pluripotency of stem cells	36	-0.44806	-1.58921	0.0160769	0.0464832	0.0259364	1158	tags=47%, list=22%, signal=37%	Mapk3/Lifr/Pcgf5/Mapk1/Id1/Gsk3b/Ctnnb1/Id3/Klf4/Id2/Nras/Fzd6/Bmpr2/Kat6a/Fgfr3/Wnt11/Smad4
EC	mmu00600	Sphingolipid metabolism	14	-0.598915	-1.67681	0.0164823	0.0471428	0.0263045	797	tags=57%, list=15%, signal=48%	Arsa/Gm2a/Psap/Cers2/Degs1/Asah1/Plpp3/Hexa
EC	mmu04971	Gastric acid secretion	21	-0.545065	-1.69771	0.0180368	0.0489572	0.0273168	1758	tags=71%, list=34%, signal=47%	Actb/Calm3/Gnas/Gnai3/Gnai2/Atp1b1/Actg1/Itpr2/Prkacb/Atp1a1/Plcb4/Gnaq/Mylk/Adcy4/Plcb3
EC	mmu04979	Cholesterol metabolism	13	-0.597616	-1.6294	0.0179128	0.0489572	0.0273168	1391	tags=62%, list=27%, signal=45%	Npc2/Vapa/Lipa/Apoe/Vapb/Lrpap1/Scarb1/Vdac1
EC	mmu05226	Gastric cancer	34	-0.451153	-1.58508	0.0180009	0.0489572	0.0273168	1148	tags=41%, list=22%, signal=32%	Mapk1/Gadd45g/Gsk3b/Ctnna1/Ctnnb1/Nras/Fzd6/Trp53/Ccnd1/Bax/Rps6kb1/Wnt11/Smad4/Tgfb1
EC	mmu04217	Necroptosis	50	-0.404016	-1.54573	0.0177977	0.0489572	0.0273168	1041	tags=36%, list=20%, signal=29%	Slc25a4/Chmp2b/Vps4b/Hsp90ab1/Hmgb1/Rbck1/Trpm7/Sqstm1/Slc25a5/Fas/Chmp5/Xiap/Glud1/Ifngr2/Bax/Vdac1/Tnfrsf1a/Eif2ak2
EC	mmu05014	Amyotrophic lateral sclerosis	202	-0.276162	-1.34349	0.0178332	0.0489572	0.0273168	1813	tags=40%, list=35%, signal=27%	Psmb6/Psmb1/Ndufa12/Tuba1a/Uqcrb/Atp5d/Actb/Uqcrh/Psmb3/Psmd3/Matr3/Actr1b/Ndufa3/Ppp3ca/Eif2s1/Tuba1b/Atp5b/Psmd14/Cox6a1/Tubb5/Srsf3/Sdha/Uqcrq/Psma7/Cyc1/Ndufab1/Cox7a2/Ndufs3/Ndufa4/Uqcrc1/Ndufa2/Actg1/Atp5g3/Ndufs2/Ndufa8/Ubqln1/Cox6b1/Ndufb9/Anxa7/Ccs/Dctn2/Dctn4/Chmp2b/Sdhd/Ndufc2/Psmd7/Rab1a/Actr1a/Sdhc/Kif5b/Ndufs6/Dctn3/Ndufa10/Rac1/Atp5j/Ndufb2/Nup88/Sqstm1/Sec13/Psmc4/Psmb5/Sem1/Ndufs…
EC	mmu05162	Measles	43	-0.419041	-1.5613	0.0187342	0.0503363	0.0280863	1013	tags=33%, list=20%, signal=26%	Gsk3b/Jun/Fas/Fos/Ccnd3/Nfkbia/Hspa1b/Trp53/Ccnd1/Bax/Tab2/Eif2ak2/Ifih1/Irf7
EC	mmu05224	Breast cancer	39	-0.431487	-1.56678	0.0197971	0.0526603	0.0293831	1148	tags=41%, list=22%, signal=32%	Mapk1/Notch1/Gadd45g/Gsk3b/Jun/Ctnnb1/Fos/Nras/Fzd6/Trp53/Ccnd1/Bax/Hey1/Rps6kb1/Notch4/Wnt11
EC	mmu05412	Arrhythmogenic right ventricular cardiomyopathy	16	-0.559357	-1.63664	0.0209615	0.0535808	0.0298967	1758	tags=81%, list=34%, signal=54%	Actb/Lef1/Emd/Dag1/Actg1/Itga6/Ctnna1/Itga5/Itgb1/Ctnnb1/Gja1/Itga1/Atp2a2
EC	mmu04929	GnRH secretion	12	-0.610389	-1.61715	0.0213518	0.0535808	0.0298967	1408	tags=75%, list=27%, signal=55%	Map2k2/Mapk3/Itpr2/Mapk1/Gna11/Plcb4/Nras/Gnaq/Plcb3
EC	mmu04916	Melanogenesis	30	-0.467783	-1.58942	0.021051	0.0535808	0.0298967	1713	tags=70%, list=33%, signal=47%	Map2k2/Calm3/Lef1/Fzd4/Gnas/Mapk3/Gnai3/Gnai2/Mapk1/Prkacb/Gsk3b/Plcb4/Ctnnb1/Nras/Fzd6/Kitl/Gnaq/Creb3/Adcy4/Plcb3/Wnt11
EC	mmu04722	Neurotrophin signaling pathway	47	-0.404485	-1.54033	0.0212032	0.0535808	0.0298967	1713	tags=49%, list=33%, signal=33%	Map2k2/Calm3/Ptpn11/Ikbkb/Rhoa/Mapk3/Rapgef1/Rap1b/Cdc42/Mapk1/Gsk3b/Jun/Rps6ka1/Rap1a/Rac1/Nfkbia/Nras/Sh2b3/Arhgdib/Bex3/Trp53/Rps6ka3/Bax
EC	mmu01522	Endocrine resistance	35	-0.423087	-1.49132	0.0211257	0.0535808	0.0298967	1474	tags=49%, list=29%, signal=35%	Gnas/Mapk3/Med1/Ptk2/Mapk1/Notch1/Prkacb/Jun/Fos/Nras/Hbegf/Trp53/Ccnd1/Adcy4/Bax/Rps6kb1/Notch4
EC	mmu05208	Chemical carcinogenesis - reactive oxygen species	125	-0.309838	-1.42041	0.0206229	0.0535808	0.0298967	1885	tags=48%, list=37%, signal=31%	Cox6c/Ndufs5/Ndufb6/Ndufa12/Uqcrb/Atp5d/Uqcrh/Map2k2/Gstt2/Ptpn11/Ndufa3/Ikbkb/Prkd3/Ptpn1/Atp5b/Cox6a1/Sdha/Uqcrq/Cyc1/Mapk3/Ndufab1/Ptk2/Cox7a2/Ndufs3/Ndufa4/Uqcrc1/Ndufa2/Atp5g3/Sod2/Ndufs2/Ndufa8/Mapk1/Cox6b1/Ndufb9/Slc25a4/Sdhd/Jun/Ndufc2/Sdhc/Ndufs6/Ndufa10/Akr1a1/Rac1/Atp5j/Ndufb2/Slc25a5/Fos/Nfkbia/Vegfa/Gstm1/Ndufs8/Nras/Gsta4/Ndufb4/Atp5a1/Uqcrfs1/Vdac1/Ndufa9/Prkd2/Gstm2
EC	mmu04370	VEGF signaling pathway	21	-0.538025	-1.67578	0.0216721	0.0538765	0.0300617	1713	tags=67%, list=33%, signal=45%	Map2k2/Ppp3ca/Hspb1/Mapk3/Ptk2/Cdc42/Mapk1/Rac1/Kdr/Vegfa/Nras/Nos3/Ppp3r1/Pxn
EC	mmu04728	Dopaminergic synapse	45	-0.409405	-1.54641	0.0224411	0.0552716	0.0308401	1702	tags=58%, list=33%, signal=39%	Calm3/Atf2/Ppp3ca/Gnas/Gng12/Gnai3/Gnai2/Maoa/Itpr2/Gnb2/Ppp2r2a/Prkacb/Gsk3b/Kif5b/Ppp2r3c/Gnb4/Plcb4/Ppp2r5c/Gng11/Fos/Ppp2r1a/Ppp2ca/Comt/Gnaq/Creb3/Plcb3
EC	mmu04918	Thyroid hormone synthesis	23	-0.494594	-1.57761	0.0240732	0.0587474	0.0327795	1278	tags=57%, list=25%, signal=43%	Atp1b1/Gsr/Itpr2/Canx/Pdia4/Prkacb/Atp1a1/Plcb4/Hspa5/Gnaq/Creb3/Adcy4/Plcb3
EC	mmu04935	Growth hormone synthesis, secretion and action	39	-0.424825	-1.54258	0.0243145	0.0587969	0.0328071	1474	tags=54%, list=29%, signal=39%	Gnas/Mapk3/Gnai3/Ptk2/Gnai2/Itpr2/Mapk1/Gna11/Prkacb/Gsk3b/Plcb4/Fos/Nras/Socs2/Socs3/Gnaq/Creb3/Adcy4/Plcb3/Map2k3/Igfbp3
EC	mmu05323	Rheumatoid arthritis	25	-0.48088	-1.55791	0.0257052	0.0615999	0.0343711	1380	tags=68%, list=27%, signal=50%	Tek/Atp6v1a/Atp6v1h/Atp6ap1/Jun/Atp6v0e/Atp6v0b/Fos/Vegfa/Flt1/Icam1/Atp6v1c1/Cxcl1/Atp6v0d1/Atp6v1e1/Csf1/Tgfb1
EC	mmu04530	Tight junction	70	-0.351924	-1.45541	0.0264263	0.0627624	0.0350198	1327	tags=39%, list=26%, signal=29%	Jam2/Cdc42/Rapgef6/Actg1/Ppp2r2a/Arhgef2/Prkacb/Jun/Prkag2/Itgb1/Rap1a/Rac1/Cttn/Actr2/Prkab1/Rock2/Myl12a/Ppp2r1a/Ppp2ca/Amotl1/F11r/Ccnd1/Myl12b/Arpc5/Myh10/Rab8b/Rapgef2
EC	mmu04666	Fc gamma R-mediated phagocytosis	34	-0.430196	-1.51145	0.0281399	0.0656598	0.0366364	1458	tags=47%, list=28%, signal=34%	Arf6/Mapk3/Marcks/Cdc42/Asap1/Mapk1/Wasf2/Cfl1/Rac1/Marcksl1/Lyn/Actr2/Arpc5/Plpp3/Rps6kb1/Gsn
EC	mmu04141	Protein processing in endoplasmic reticulum	108	-0.322089	-1.44539	0.0280814	0.0656598	0.0366364	1199	tags=34%, list=23%, signal=27%	Canx/Nsfl1c/Hspa8/Pdia4/Ubqln1/Ssr3/Stub1/Dnajb11/Dad1/Sar1b/P4hb/Hsp90ab1/Ube2d2a/Ostc/Sec13/Sec62/Prkcsh/Hspa1b/Os9/Lman1/Ppp1r15a/Calr/Stt3b/Dnajc1/Hspa5/Lman2/Ssr4/Sec61b/Erp29/Erlec1/Bax/Pdia6/Tram1/Ubxn8/Derl1/Dnajc10/Stt3a
EC	mmu05133	Pertussis	20	-0.512585	-1.58641	0.0346102	0.0788801	0.0440131	1451	tags=60%, list=28%, signal=43%	Calm3/Rhoa/Mapk3/Gnai3/Gnai2/Mapk1/Jun/Cfl1/Itga5/Itgb1/Irf1/Fos
EC	mmu00051	Fructose and mannose metabolism	12	0.556547	1.533	0.0342681	0.0788801	0.0440131	674	tags=50%, list=13%, signal=44%	Aldoart1/Pfkl/Fbp1/Sord/Hk1/Aldoart2
EC	mmu04024	cAMP signaling pathway	50	-0.38291	-1.46498	0.0346954	0.0788801	0.0440131	1474	tags=48%, list=29%, signal=35%	Gnas/Rhoa/Abcc4/Mapk3/Gnai3/Rap1b/Atp2b1/Gnai2/Atp1b1/Mapk1/Prkacb/Jun/Atp1a1/Rap1a/Rac1/Adrb1/Fos/Rock2/Nfkbia/Ppp1r12a/Creb3/Adcy4/Atp2a2/Rras
EC	mmu04662	B cell receptor signaling pathway	25	-0.460675	-1.49245	0.0385434	0.0861558	0.0480727	1713	tags=60%, list=33%, signal=40%	Map2k2/Ppp3ca/Ikbkb/Mapk3/Bcl10/Mapk1/Gsk3b/Jun/Rac1/Cd81/Lyn/Fos/Nfkbia/Nras/Ppp3r1
EC	mmu05222	Small cell lung cancer	25	-0.4603	-1.49123	0.0385434	0.0861558	0.0480727	1361	tags=52%, list=26%, signal=38%	Ptk2/Lamb2/Gadd45g/Itga6/Itgb1/Nfkbia/Xiap/Trp53/Ccnd1/Bax/Col4a1/Lama5/Col4a2
EC	mmu05212	Pancreatic cancer	31	-0.44199	-1.51138	0.0403633	0.0887324	0.0495104	1636	tags=48%, list=32%, signal=33%	Ikbkb/Ralb/Mapk3/Ralbp1/Cdc42/Mapk1/Gadd45g/Rac1/Vegfa/Trp53/Ccnd1/Bax/Rps6kb1/Smad4/Tgfb1
EC	mmu00310	Lysine degradation	25	-0.459698	-1.48928	0.0401835	0.0887324	0.0495104	588	tags=40%, list=11%, signal=36%	Nsd1/Ash1l/Nsd3/Kmt5b/Kmt5a/Setd2/Plod1/Dlst/Prdm2/Mecom
EC	mmu00030	Pentose phosphate pathway	11	0.594414	1.59328	0.0412291	0.0898929	0.0501579	1184	tags=64%, list=23%, signal=49%	Aldoart1/Pfkl/Fbp1/Aldoart2/Gpi1/Prps1l1/Pfkp
EC	mmu04261	Adrenergic signaling in cardiomyocytes	45	-0.385434	-1.45587	0.0419387	0.0906967	0.0506064	1474	tags=49%, list=29%, signal=35%	Gnas/Mapk3/Gnai3/Atp2b1/Gnai2/Atp1b1/Mapk1/Ppp2r2a/Prkacb/Atp1a1/Ppp2r3c/Plcb4/Ppp2r5c/Adrb1/Tpm1/Ppp2r1a/Ppp2ca/Gnaq/Creb3/Adcy4/Atp2a2/Plcb3
EC	mmu04514	Cell adhesion molecules	30	-0.432489	-1.4695	0.0442478	0.0949186	0.0529621	1200	tags=57%, list=23%, signal=44%	Cd34/Cdh5/Icam2/Itga6/Cadm1/Itgb1/H2-Q6/Vcam1/H2-Q7/Icam1/H2-D1/H2-K1/F11r/H2-M3/H2-Q4/H2-T23/H2-T22
EC	mmu04540	Gap junction	33	-0.421471	-1.46455	0.0455373	0.0969035	0.0540696	1769	tags=61%, list=34%, signal=40%	Tuba1a/Map2k2/Tuba1b/Tubb5/Gnas/Mapk3/Gnai3/Gnai2/Itpr2/Mapk1/Gna11/Prkacb/Plcb4/Adrb1/Nras/Gja1/Gnaq/Adcy4/Gucy1a1/Plcb3
Telocyte	mmu05012	Parkinson disease	160	-0.485062	-2.46884	1e-10	8.63333e-09	4.52632e-09	1528	tags=57%, list=30%, signal=41%	Ndufb5/Psmc5/Ndufb3/Psmc6/Cox4i1/Sdhc/Atp5j/Psma4/Atp5b/Ndufa1/Ndufs1/Cox5a/Calm2/Psmb2/Tuba1c/Psmd13/Ndufs7/Ndufa9/Nfe2l2/Atp5a1/Xbp1/Atp5d/Cox8a/Psmb5/Ndufa11/Ndufa6/Ndufc1/Ndufs8/Ndufab1/Ndufa5/Uqcrc1/Sdhd/Ubb/Psma5/Cox6b1/Uqcr11/Psmd4/Atp5h/Adrm1/Psma2/Tuba1b/Psmd3/Psmc1/Psma7/Uqcrb/Psmd1/Ndufs6/Cox6a1/Ndufb9/Ndufb10/Ndufb6/Psmd12/Ddit3/Atp5pb/Psmc4/Ndufa7/Ube2l3/Cox6c/Calml4/Sdha/Park7/Vdac1…
Telocyte	mmu05010	Alzheimer disease	183	-0.440189	-2.28704	1e-10	8.63333e-09	4.52632e-09	1532	tags=52%, list=30%, signal=38%	Becn1/Csf1/Ndufb5/Psmc5/Ndufb3/Psmc6/Cox4i1/Sdhc/Atp5j/Psma4/Atp5b/Ndufa1/Mapk3/Ndufs1/Cox5a/Tnfrsf1a/Calm2/Psmb2/Tuba1c/Psmd13/Hsd17b10/Ndufs7/Ndufa9/Atp5a1/Rtn3/Xbp1/Bad/Atp5d/Cox8a/Psmb5/Ndufa11/Ndufa6/Ndufc1/Ndufs8/Ndufab1/Ndufa5/Uqcrc1/Sdhd/Psma5/Cox6b1/Uqcr11/Nae1/Psmd4/Atp5h/Adrm1/Psma2/Mapk1/Tuba1b/Psmd3/Psmc1/Psma7/Uqcrb/Psmd1/Csnk1a1/Lrp1/Ndufs6/Cox6a1/Ndufb9/Ndufb10/Ndufb6/Psmd12/Ddit3…
Telocyte	mmu05022	Pathways of neurodegeneration - multiple diseases	222	-0.417561	-2.23423	1e-10	8.63333e-09	4.52632e-09	1574	tags=52%, list=31%, signal=37%	Uba1/Ndufa3/Vapb/Becn1/Csf1/Ndufb5/Psmc5/Ndufb3/Psmc6/Rab5a/Cox4i1/Sdhc/Atp5j/Psma4/Atp5b/Ndufa1/Mapk3/Ndufs1/Cox5a/Tnfrsf1a/Calm2/Psmb2/Tuba1c/Psmd13/Hsd17b10/Ndufs7/Dctn6/Prnp/Ndufa9/Atp5a1/Xbp1/Bad/Atp5d/Cox8a/Psmb5/Ndufa11/Ndufa6/Ndufc1/Ndufs8/Ndufab1/Ndufa5/Atxn2l/Uqcrc1/Sdhd/Gpx8/Ubb/Psma5/Cox6b1/Uqcr11/Psmd4/Dctn1/Atp5h/Adrm1/Psma2/Mapk1/Tuba1b/Psmd3/Dctn3/Rac1/Psmc1/Psma7/Uqcrb/Psmd1/Csnk…
Telocyte	mmu05014	Amyotrophic lateral sclerosis	204	-0.410332	-2.17311	2.88837e-10	1.87022e-08	9.80526e-09	1532	tags=51%, list=30%, signal=37%	Becn1/Ndufb5/Psmc5/Ndufb3/Psmc6/Rab5a/Cox4i1/Sdhc/Atp5j/Psma4/Ranbp2/Atp5b/Ndufa1/Ndufs1/Cox5a/Tnfrsf1a/Nxt1/Chchd10/Psmb2/Tuba1c/Psmd13/Ndufs7/Dctn6/Ndufa9/Atp5a1/Xbp1/Bad/Atp5d/Cox8a/Pfn2/Psmb5/Ndufa11/Ndufa6/Ndufc1/Ndufs8/Ndufab1/Actb/Ndufa5/Atxn2l/Uqcrc1/Sdhd/Hnrnpa2b1/Srsf7/Gpx8/Psma5/Cox6b1/Uqcr11/Psmd4/Dctn1/Atp5h/Adrm1/Actg1/Psma2/Tuba1b/Psmd3/Dctn3/Pfn1/Rac1/Psmc1/Psma7/Uqcrb/Psmd1/Rae1/…
Telocyte	mmu05020	Prion disease	159	-0.446241	-2.27863	4.4857e-10	2.32359e-08	1.21822e-08	1528	tags=56%, list=30%, signal=40%	Ndufb5/Psmc5/Ndufb3/Psmc6/Cox4i1/Sdhc/Atp5j/Psma4/Atp5b/Ndufa1/Mapk3/Ndufs1/Cox5a/Psmb2/Tuba1c/Psmd13/Ndufs7/Prnp/Ndufa9/Atp5a1/Bad/Atp5d/Cox8a/Psmb5/Ndufa11/Ndufa6/Ndufc1/Ndufs8/Ndufab1/Ndufa5/Uqcrc1/Sdhd/Psma5/Cox6b1/Uqcr11/Psmd4/Atp5h/Adrm1/Psma2/Mapk1/Tuba1b/Psmd3/Rac1/Psmc1/Psma7/Uqcrb/Psmd1/Ndufs6/Cox6a1/Ndufb9/Ndufb10/Ndufb6/Psmd12/Ddit3/Atp5pb/Psmc4/Ndufa7/Cox6c/Sdha/Vdac1/Tubb6/Hspa8/Psm…
Telocyte	mmu00190	Oxidative phosphorylation	87	-0.531716	-2.49874	8.81221e-10	3.80394e-08	1.99434e-08	1804	tags=69%, list=36%, signal=45%	Cox5b/Ndufb2/Cox7c/Uqcr10/Atp5j2/Ndufv1/Ndufa10/Atp6v1c1/Ndufa3/Ndufb5/Ndufb3/Cox4i1/Atp6v0b/Sdhc/Atp5j/Atp5b/Ndufa1/Ndufs1/Cox5a/Ndufs7/Ndufa9/Atp5a1/Atp5d/Cox8a/Ndufa11/Ndufa6/Ndufc1/Ndufs8/Atp6v0e/Ndufab1/Ndufa5/Uqcrc1/Sdhd/Cox6b1/Uqcr11/Atp5h/Atp6v1f/Uqcrb/Ndufs6/Cox6a1/Ndufb9/Ndufb10/Ndufb6/Atp5pb/Ndufa7/Cox6c/Sdha/Atp6v1e1/Ndufc2/Atp6v1h/Sdhb/Cyc1/Cox7b/Ndufa4/Atp6v1d/Atp6ap1/Ndufs4/Atp5g3/…
Telocyte	mmu05208	Chemical carcinogenesis - reactive oxygen species	119	-0.45951	-2.24479	1.12906e-08	4.17752e-07	2.19021e-07	1528	tags=56%, list=30%, signal=40%	Ndufb5/Ndufb3/Cox4i1/Sdhc/Atp5j/Gsta3/Atp5b/Ndufa1/Mapk3/Ndufs1/Cox5a/Ndufs7/Ndufa9/Nfe2l2/Atp5a1/Sod2/Bad/Atp5d/Cox8a/Ndufa11/Ndufa6/Ndufc1/Ndufs8/Ndufab1/Ndufa5/Gsta2/Uqcrc1/Sdhd/Mgst1/Cox6b1/Uqcr11/Atp5h/Mapk1/Rac1/Uqcrb/Ndufs6/Cox6a1/Ndufb9/Ndufb10/Ndufb6/Atp5pb/Ndufa7/Cox6c/Gstm1/Akr1a1/Gstt1/Sdha/Vdac1/Araf/Ephx1/Ndufc2/Sdhb/Cyba/Cyc1/Cox7b/Ndufa4/Ndufs4/Jun/Atp5g3/Slc25a5/Gstm2/Cbr1/Ndufs2…
Telocyte	mmu03010	Ribosome	91	-0.487655	-2.28699	6.15452e-08	1.77114e-06	9.28577e-07	1737	tags=60%, list=34%, signal=40%	Rps27l/Rplp0/Rps21/Rps29/Mrpl18/Gm7429/Rps15/Rps15a/Rpl18/Mrps10/Mrpl30/Rps8/Rps19/Rpsa/Rps3/Rps26/Rpl11/Rpl13/Rps5/Mrpl33/Rps14/Mrpl24/Rplp1/Mrpl12/Rpl14/Rps4x/Rplp2/Rpl29/Rpl7/Rps11/Rps9/Rpl35/Rpl37/Rpl37rt/Mrps17/Rps23/Rpl4/Mrpl17/Rpl34/Rps2/Rpl22l1/Mrps14/Rpl34-ps1/Mrps16/Mrpl36/Mrpl32/Mrpl28/Mrpl14/Mrpl21/Rpl6/Mrps21/Rpl23/Rpl30/Rpl39/Mrpl27
Telocyte	mmu05415	Diabetic cardiomyopathy	109	-0.457089	-2.21891	5.67031e-08	1.77114e-06	9.28577e-07	1528	tags=54%, list=30%, signal=39%	Ndufb5/Ndufb3/Cox4i1/Sdhc/Atp5j/Atp5b/Ndufa1/Ndufs1/Cox5a/Ptpa/Ndufs7/Ndufa9/Atp5a1/Atp5d/Cox8a/Ndufa11/Ndufa6/Ndufc1/Ndufs8/Ndufab1/Col3a1/Ndufa5/Uqcrc1/Sdhd/Col1a2/Parp1/Cox6b1/Uqcr11/Atp5h/Tnni3/Rac1/Uqcrb/Ndufs6/Ctsd/Cox6a1/Ndufb9/Ndufb10/Ndufb6/Atp5pb/Ndufa7/Col1a1/Cox6c/Sdha/Vdac1/Atp2a2/Ndufc2/Sdhb/Cyba/Cyc1/Pdha1/Cox7b/Ndufa4/Ppp1ca/Ndufs4/Atp5g3/Slc25a5/Ndufs2/Slc25a4/Ndufb11
Telocyte	mmu04218	Cellular senescence	56	-0.565723	-2.36883	7.64486e-08	1.98002e-06	1.03809e-06	598	tags=36%, list=12%, signal=32%	Zfp36l1/Calml4/Vdac1/Cdk4/Ccnd3/Sqstm1/Ppp3r1/Ppp1ca/Rheb/Myc/Rbbp4/Gadd45b/Slc25a5/Slc25a4/H2-T23/Zfp36l2/Eif4ebp1/Ccnd2/Capn2/Gadd45g
Telocyte	mmu04932	Non-alcoholic fatty liver disease	81	-0.487268	-2.25236	3.68945e-07	8.68698e-06	4.55444e-06	1528	tags=59%, list=30%, signal=42%	Ndufb5/Ndufb3/Cox4i1/Sdhc/Cdc42/Ndufa1/Ndufs1/Cox5a/Tnfrsf1a/Ndufs7/Ndufa9/Xbp1/Cox8a/Ndufa11/Ndufa6/Ndufc1/Ndufs8/Adipor1/Ndufab1/Ndufa5/Uqcrc1/Sdhd/Cox6b1/Uqcr11/Rac1/Uqcrb/Ndufs6/Cox6a1/Ndufb9/Ndufb10/Ndufb6/Ddit3/Ndufa7/Cox6c/Sdha/Ndufc2/Sdhb/Cyc1/Atf4/Bax/Cox7b/Ndufa4/Ndufs4/Jun/Ndufs2/Ndufb11/Fos/Socs3
Telocyte	mmu05016	Huntington disease	177	-0.375589	-1.94423	9.05797e-07	1.95501e-05	1.02498e-05	1580	tags=50%, list=31%, signal=35%	Hdac1/Polr2b/Ndufa3/Becn1/Ndufb5/Psmc5/Ndufb3/Psmc6/Cox4i1/Sdhc/Atp5j/Psma4/Atp5b/Ndufa1/Ndufs1/Cox5a/Psmb2/Tuba1c/Psmd13/Ndufs7/Dctn6/Ndufa9/Atp5a1/Sod2/Polr2c/Atp5d/Cox8a/Psmb5/Ndufa11/Ndufa6/Ndufc1/Ndufs8/Hdac2/Ndufab1/Ndufa5/Uqcrc1/Sdhd/Gpx8/Psma5/Cox6b1/Uqcr11/Psmd4/Dctn1/Atp5h/Adrm1/Psma2/Tuba1b/Polr2g/Psmd3/Dctn3/Psmc1/Psma7/Uqcrb/Psmd1/Polr2j/Ndufs6/Cox6a1/Ndufb9/Ndufb10/Ndufb6/Psmd12/Atp…
Telocyte	mmu04714	Thermogenesis	109	-0.428837	-2.08176	1.09688e-06	2.18533e-05	1.14573e-05	1571	tags=53%, list=31%, signal=37%	Ndufa3/Adcy7/Ndufb5/Ndufb3/Cox4i1/Sdhc/Atp5j/Atp5b/Ndufa1/Smarcb1/Ndufs1/Cox5a/Smarca4/Ndufs7/Ndufa9/Atp5a1/Pnpla2/Atp5d/Cox8a/Ndufa11/Ndufa6/Ndufc1/Ndufs8/Ndufab1/Actb/Ndufa5/Uqcrc1/Sdhd/Smarca2/Cox6b1/Uqcr11/Atp5h/Actg1/Uqcrb/Ndufs6/Cpt1a/Cox6a1/Ndufb9/Cox20/Ndufb10/Ndufb6/Atp5pb/Ndufa7/Cox6c/Cox14/Sdha/Gnas/Ndufc2/Sdhb/Cyc1/Cox7b/Ndufa4/Rheb/Ndufs4/Atp5g3/Prkaca/Ndufs2/Ndufb11
Telocyte	mmu04723	Retrograde endocannabinoid signaling	48	-0.556254	-2.25185	3.49894e-06	6.47304e-05	3.39371e-05	1627	tags=67%, list=32%, signal=46%	Ndufa10/Ndufa3/Adcy7/Ndufb5/Ndufb3/Ndufa1/Mapk3/Ndufs1/Ndufs7/Ndufa9/Ndufa11/Ndufa6/Ndufc1/Ndufs8/Ndufab1/Ndufa5/Mapk1/Gng5/Ndufs6/Gnb2/Ndufb9/Ndufb10/Ndufb6/Ndufa7/Gnai2/Ndufc2/Ndufa4/Ndufs4/Prkaca/Gnai1/Ndufs2/Ndufb11
Telocyte	mmu05166	Human T-cell leukemia virus 1 infection	78	-0.467549	-2.1254	5.1873e-06	8.95674e-05	4.69587e-05	665	tags=31%, list=13%, signal=27%	Cdkn2c/Xiap/Calr/Vdac1/Anapc5/Cdk4/Ccnd3/Atf4/Bax/Cdc16/Ppp3r1/Tspo/Myc/Jun/Nrp1/Prkaca/Slc25a5/Egr1/Slc25a4/H2-T23/Ccnd2/Nfkbia/Fos/Zfp36
Telocyte	mmu04142	Lysosome	35	-0.604845	-2.27731	6.45006e-06	0.00010441	5.47406e-05	742	tags=46%, list=15%, signal=39%	Ctsd/Ncoa7/Psap/Cd164/Cltc/Lamp1/Gm2a/Cd63/Ctsz/Laptm4a/Atp6v1h/Ctsb/Ctsl/Atp6ap1/Asah1/M6pr
Telocyte	mmu01100	Metabolic pathways	399	-0.277666	-1.58755	8.20775e-06	0.000125048	6.55604e-05	1192	tags=33%, list=24%, signal=28%	Atp5d/Cox8a/Hadh/Ndufa11/Taldo1/Ndufa6/Ndufc1/Ndufs8/Acyp2/Comt/B4galt1/Atp6v0e/Pigk/Rfk/Ndufab1/Acadm/Acadsb/Ndufa5/Gsta2/Uqcrc1/Sdhd/Cs/Ogdh/Xdh/Adk/Paics/Ptgis/Gpx8/Mgst1/Cox6b1/Uqcr11/Atp5h/Mpi/Hprt/Dpm3/P4ha1/Atp6v1f/Stt3a/Ampd3/Fmo2/Adh5/Nsd1/Mat2a/Aldoa/Rpn1/Uqcrb/Idh1/Dut/Adss/Ndufs6/Mdh2/Idh3g/Cox6a1/Ndufb9/Ndufb10/Ndufb6/Setd2/Ass1/Ddost/Scp2/Pld3/Atp5pb/Glul/Ndufa7/Entpd2/Alas1/Dtymk/C…
Telocyte	mmu05164	Influenza A	37	-0.576612	-2.17508	1.16217e-05	0.000167223	8.76723e-05	1399	tags=59%, list=28%, signal=43%	Mapk3/Dnajc3/Tnfrsf1a/Nxt1/Ifngr1/Hnrnpul1/Actb/Actg1/Mapk1/Rab11b/Rae1/Ifngr2/Rab11a/Vdac1/Cdk4/Ccnd3/Bax/Dnajb1/Slc25a5/Slc25a4/Nfkbia/Socs3
Telocyte	mmu04010	MAPK signaling pathway	64	-0.480356	-2.0752	1.72993e-05	0.000235817	0.000123635	915	tags=33%, list=18%, signal=27%	Mapk1/Rap1a/Rac1/Ddit3/Pdgfra/Hspa8/Araf/Atf4/Ppp3r1/Jund/Myc/Jun/Prkaca/Gadd45b/Nr4a1/Hspa1b/Hspa1a/Fos/Gadd45g/Dusp1/Hspb1
Telocyte	mmu04510	Focal adhesion	67	-0.458129	-2.01649	2.24611e-05	0.000290871	0.000152499	1326	tags=48%, list=26%, signal=36%	Igf1/Lamb1/Bad/Rhoa/Zyx/Itga9/Rap1b/Actb/Col6a1/Col1a2/Lama2/Actg1/Mapk1/Rap1a/Rac1/Col6a2/Col4a3/Pdgfra/Col1a1/Xiap/Cav1/Itgb1/Ccnd3/Col4a4/Ppp1ca/Jun/Myl12a/Myl9/Ccnd2/Thbs3/Ilk/Capn2
Telocyte	mmu05417	Lipid and atherosclerosis	61	-0.46929	-2.01348	5.69812e-05	0.000702768	0.00036845	1443	tags=54%, list=29%, signal=39%	Cdc42/Mapk3/Tnfrsf1a/Calm2/Nfe2l2/Sod2/Xbp1/Bad/Rhoa/Hsp90aa1/Rap1b/Hsp90b1/Mapk1/Lbp/Rap1a/Rac1/Hsp90ab1/Ddit3/Calml4/Hspa8/Cyba/Hspa5/Atf4/Bax/Ppp3r1/Vcam1/Jun/Hspd1/Hspa1b/Hspa1a/Nfkbia/Cxcl1/Fos
Telocyte	mmu05323	Rheumatoid arthritis	18	-0.699504	-2.22269	6.38833e-05	0.000718742	0.000376825	483	tags=78%, list=10%, signal=71%	Atp6v1c1/Cxcl12/Csf1/Atp6v0b/Atp6v0e/Atp6v1f/Atp6v1e1/Atp6v1h/Ctsl/Atp6v1d/Atp6ap1/Jun/Cxcl1/Fos
Telocyte	mmu04726	Serotonergic synapse	19	-0.677413	-2.15871	6.66016e-05	0.000718742	0.000376825	915	tags=47%, list=18%, signal=39%	Mapk1/Gng5/Gnb2/Araf/Gnai2/Gnas/Prkaca/Gnai1/Dusp1
Telocyte	mmu05165	Human papillomavirus infection	95	-0.396251	-1.87134	6.6498e-05	0.000718742	0.000376825	1133	tags=37%, list=22%, signal=29%	Hdac2/Atp6v0e/Itga9/Col6a1/Col1a2/Ppp2r3a/Lama2/Mapk1/Atp6v1f/Psmc1/Col6a2/Csnk1a1/Col4a3/Col1a1/Hes1/Atp6v1e1/Gnas/Cdk4/Itgb1/Ccnd3/Atp6v1h/Bax/Col4a4/Wnt6/Atp6v1d/Rheb/Atp6ap1/Ppp2r2a/Prkaca/H2-T23/Ppp2r1a/Eif4ebp1/Ccnd2/Bcap31/Thbs3
Telocyte	mmu04380	Osteoclast differentiation	35	-0.552832	-2.08147	7.59789e-05	0.000787142	0.000412686	915	tags=46%, list=18%, signal=38%	Mapk1/Rac1/Ifngr2/Atp2a2/Cyba/Sqstm1/Ppp3r1/Jund/Fcgr2b/Jun/Fosb/Fhl2/Nfkbia/Junb/Fos/Socs3
Telocyte	mmu05418	Fluid shear stress and atherosclerosis	51	-0.495618	-2.03274	8.38438e-05	0.000835213	0.000437889	1352	tags=59%, list=27%, signal=44%	Tnfrsf1a/Calm2/Nfe2l2/Rhoa/Hsp90aa1/Actb/Hsp90b1/Gsta2/Mgst1/Actg1/Rac1/Hsp90ab1/Ass1/Gstm1/Sdc2/Gstt1/Calml4/Cav1/Cyba/Sqstm1/Sumo3/Vcam1/Ctsl/Jun/Gstm2/Cdh5/Txn1/Klf2/Fos/Dusp1
Telocyte	mmu04210	Apoptosis	48	-0.492054	-1.99195	0.000102086	0.000947984	0.000497013	959	tags=46%, list=19%, signal=38%	Parp1/Actg1/Mapk1/Tuba1b/Lmna/Ctsd/Ddit3/Xiap/Mcl1/Ctsz/Htra2/Atf4/Bax/Ctsb/Ctsl/Tuba1a/Jun/Gadd45b/Nfkbia/Capn2/Fos/Gadd45g
Telocyte	mmu05163	Human cytomegalovirus infection	63	-0.460115	-1.98791	0.000102485	0.000947984	0.000497013	952	tags=35%, list=19%, signal=29%	B2m/Mapk1/Gng5/Rac1/Gnb2/Pdgfra/Calr/Calml4/Pdia3/Gnai2/Gnas/Cdk4/Atf4/Bax/Ppp3r1/Rheb/Myc/Prkaca/Gnai1/H2-T23/Eif4ebp1/Nfkbia
Telocyte	mmu05414	Dilated cardiomyopathy	22	-0.631962	-2.09162	0.000119901	0.00100175	0.000525202	1566	tags=73%, list=31%, signal=50%	Adcy7/Sntb2/Igf1/Tpm1/Tpm4/Itga9/Actb/Lama2/Actg1/Lmna/Tnni3/Dag1/Atp2a2/Gnas/Itgb1/Prkaca
Telocyte	mmu05224	Breast cancer	33	-0.549654	-2.03501	0.000118024	0.00100175	0.000525202	915	tags=36%, list=18%, signal=30%	Mapk1/Csnk1a1/Hes1/Araf/Cdk4/Bax/Wnt6/Myc/Jun/Gadd45b/Fos/Gadd45g
Telocyte	mmu04145	Phagosome	55	-0.475394	-1.98268	0.000114257	0.00100175	0.000525202	923	tags=42%, list=18%, signal=35%	Actg1/Tuba1b/Atp6v1f/Sec61b/Rac1/Dync1li2/Lamp1/Sec22b/Calr/Tubb6/Atp6v1e1/Itgb1/Atp6v1h/Cyba/Stx12/Ctsl/Atp6v1d/Atp6ap1/Tuba1a/Fcgr2b/H2-T23/M6pr/Thbs3
Telocyte	mmu04612	Antigen processing and presentation	22	-0.624811	-2.06796	0.000191412	0.00145811	0.000764464	740	tags=59%, list=15%, signal=51%	B2m/Hsp90ab1/Calr/Pdia3/Hspa8/Psme2b/Hspa5/Ctsb/Ctsl/Psme1/Hspa1b/H2-T23/Hspa1a
Telocyte	mmu05171	Coronavirus disease - COVID-19	83	-0.402908	-1.86894	0.000182752	0.00145811	0.000764464	1737	tags=59%, list=34%, signal=39%	Rps27l/Rplp0/Rps21/Tab2/Rps29/Gm7429/Rps15/Rps15a/Rpl18/Rps8/Rps19/Rpsa/Mapk3/Rps3/Il6st/Tnfrsf1a/Rps26/Rpl11/Rpl13/Rps5/Rps14/Rplp1/Rpl14/Rps4x/Rplp2/Rpl29/Rpl7/Rps11/Rps9/Rpl35/Rpl37/Mapk1/Rpl37rt/C1s1/Rps23/Rpl4/Rpl34/Rps2/Rpl22l1/Rpl34-ps1/C2/Rpl6/Rpl23/Rpl30/Jun/Nrp1/Rpl39/Nfkbia/Fos
Telocyte	mmu05132	Salmonella infection	104	-0.36328	-1.74112	0.000186549	0.00145811	0.000764464	1399	tags=43%, list=28%, signal=32%	Mapk3/Rps3/Tnfrsf1a/Tuba1c/Dctn6/Nckap1/Rhoa/Hsp90aa1/Pfn2/Actr3/Actb/Hsp90b1/Arpc2/Arpc1b/Dctn1/Actg1/Mapk1/Tuba1b/Arf1/Arl8b/Dctn3/Pfn1/Rac1/Dync1li2/Cyth3/Dnm2/Hsp90ab1/Tubb6/Brk1/Rhob/Bax/Dynlrb1/Wasl/Myc/Tuba1a/Jun/Anxa2/S100a10/Myl12a/Arpc5/Myl9/Txn1/M6pr/Nfkbia/Fos
Telocyte	mmu04926	Relaxin signaling pathway	36	-0.533767	-2.01172	0.000213135	0.0015772	0.0008269	1068	tags=44%, list=21%, signal=35%	Col3a1/Col1a2/Mapk1/Gng5/Gnb2/Col4a3/Col1a1/Gnai2/Gnas/Atf4/Col4a4/Jun/Prkaca/Gnai1/Nfkbia/Fos
Telocyte	mmu04512	ECM-receptor interaction	22	-0.620586	-2.05397	0.000224461	0.00161487	0.000846652	1284	tags=59%, list=25%, signal=44%	Lamb1/Itga9/Col6a1/Col1a2/Lama2/Col6a2/Col4a3/Col1a1/Dag1/Cd47/Itgb1/Col4a4/Thbs3
Telocyte	mmu00020	Citrate cycle (TCA cycle)	22	-0.613151	-2.02936	0.000323826	0.00226678	0.00118844	1044	tags=59%, list=21%, signal=47%	Sdhd/Cs/Ogdh/Idh1/Mdh2/Idh3g/Sdha/Sdhb/Mdh1/Pdha1/Fh1/Idh2/Dld
Telocyte	mmu05167	Kaposi sarcoma-associated herpesvirus infection	53	-0.456622	-1.8926	0.00034396	0.00234436	0.00122911	976	tags=36%, list=19%, signal=29%	Ubb/Mapk1/Gng5/Rac1/Gnb2/Calml4/Cdk4/Map1lc3b/Bax/Ppp3r1/Ubc/Myc/Jun/Atg3/H2-T23/Nfkbia/Cxcl1/Fos/Zfp36
Telocyte	mmu05169	Epstein-Barr virus infection	63	-0.436574	-1.88621	0.000360387	0.00239334	0.00125479	952	tags=40%, list=19%, signal=33%	B2m/Psmd4/Adrm1/Psmd3/Rac1/Psmc1/Psmd1/Vim/Psmd12/Psmc4/Hes1/Calr/Pdia3/Psmd7/Cdk4/Ccnd3/Psmd14/Bax/Myc/Jun/Gadd45b/H2-T23/Ccnd2/Nfkbia/Gadd45g
Telocyte	mmu05146	Amoebiasis	26	-0.57125	-1.98268	0.000403288	0.00261129	0.00136906	1068	tags=42%, list=21%, signal=34%	Col3a1/Col1a2/Lama2/Col4a3/Col1a1/Prdx1/Gnas/Col4a4/Prkaca/Cxcl1/Hspb1
Telocyte	mmu04141	Protein processing in endoplasmic reticulum	108	-0.35522	-1.71567	0.000432449	0.00273181	0.00143224	1423	tags=44%, list=28%, signal=33%	Pdia6/Dad1/Ssr1/Dnajc3/Dnaja1/Rpn2/Ssr4/Nfe2l2/Xbp1/Hsp90aa1/Rbx1/Os9/Hsp90b1/Lman1/Ube2d2a/Stt3a/Sec61b/Rpn1/Hsp90ab1/Ddit3/Ddost/Dnajc10/Dnajc1/Calr/Dnajb11/Pdia3/Hspa8/Mbtps1/Tram1/Sec62/Cryab/Lman2/Hspa5/Atf4/Bax/Sec31a/Tusc3/Rad23a/Dnajb1/Ppp1r15a/Sec13/Txndc5/Hspa1b/Hspa1a/Derl1/Bcap31/Ostc/Capn2
Telocyte	mmu05031	Amphetamine addiction	25	-0.555725	-1.93087	0.000540493	0.00333304	0.00174746	598	tags=36%, list=12%, signal=32%	Calml4/Gnas/Atf4/Ppp3r1/Ppp1ca/Jun/Prkaca/Fosb/Fos
Telocyte	mmu03050	Proteasome	40	-0.475447	-1.82507	0.000657464	0.00396007	0.0020762	953	tags=60%, list=19%, signal=49%	Psmc5/Psmc6/Psma4/Psmb2/Psmd13/Psmb5/Psma5/Psmd4/Adrm1/Psma2/Psmd3/Psmc1/Psma7/Psmd1/Psmd12/Psmc4/Psmd7/Psme2b/Pomp/Psmd14/Psmb3/Psmb1/Psma1/Psme1
Telocyte	mmu04020	Calcium signaling pathway	37	-0.479586	-1.80908	0.000777794	0.00457838	0.00240037	760	tags=32%, list=15%, signal=28%	Asph/Avpr1a/Pdgfra/Calml4/Vdac1/Atp2a2/1810037I17Rik/Gnas/Ppp3r1/Prkaca/Slc25a5/Slc25a4
Telocyte	mmu00564	Glycerophospholipid metabolism	26	0.577623	1.95979	0.000810312	0.0046638	0.00244515	921	tags=46%, list=18%, signal=38%	Plb1/Agpat2/Pla2g6/Lpcat2b/Lpin1/Gpd2/Gpat4/Agpat3/Chka/Pcyt1a/Lpcat3/Dgkh
Telocyte	mmu05162	Measles	31	-0.524719	-1.91526	0.000849797	0.00478473	0.00250855	563	tags=35%, list=11%, signal=32%	Hspa8/Cdk4/Ccnd3/Bax/Fcgr2b/Jun/Hspa1b/Hspa1a/Ccnd2/Nfkbia/Fos
Telocyte	mmu05030	Cocaine addiction	11	-0.736748	-2.0157	0.000905216	0.00498832	0.0026153	473	tags=64%, list=9%, signal=58%	Gnai2/Gnas/Atf4/Jun/Prkaca/Gnai1/Fosb
Telocyte	mmu03040	Spliceosome	86	-0.369952	-1.72777	0.00100233	0.00540839	0.00283553	1585	tags=43%, list=31%, signal=30%	Cwc15/Pcbp1/Snw1/Prpf38b/Srsf2/Sf3b1/Bcas2/Ddx5/Snrpb/Wbp11/Rbm17/Rbm22/Hnrnpk/Snrpd1/Srsf7/Srsf1/Lsm4/Snrpd3/Srsf5/Hnrnpc/Snrpa/Hnrnpm/Srsf9/Snrnp70/Hspa8/Srsf6/Snrpe/Puf60/Zmat2/Eif4a3/Ncbp1/Sf3b5/Tra2a/Dhx15/Pqbp1/Hspa1b/Hspa1a
Telocyte	mmu04146	Peroxisome	21	-0.570346	-1.85526	0.00108095	0.00561361	0.00294312	803	tags=52%, list=16%, signal=44%	Idh1/Scp2/Prdx1/Prdx5/Mpv17/Ech1/Pex11b/Eci2/Acaa1a/Idh2/Phyh
Telocyte	mmu05200	Pathways in cancer	138	-0.315639	-1.571	0.00108371	0.00561361	0.00294312	1450	tags=40%, list=29%, signal=29%	Kitl/Gsta3/Cdc42/Mapk3/Il6st/Calm2/Igf1/Ifngr1/Lamb1/Nfe2l2/Eloc/Ctnna1/Bad/Rhoa/Hsp90aa1/Rbx1/Hdac2/Hsp90b1/Gsta2/Mgst1/Lama2/Mapk1/Gng5/Rac1/Ifngr2/Gnb2/Hsp90ab1/Col4a3/Pdgfra/Gstm1/Xiap/Gstt1/Hes1/Ptch1/Calml4/Araf/Gnai2/Gnas/Cdk4/Itgb1/Ccnd3/Bax/Col4a4/Wnt6/Fh1/Myc/Jun/Prkaca/Gadd45b/Gnai1/Gstm2/Ccnd2/Nfkbia/Fos/Gadd45g
Telocyte	mmu00620	Pyruvate metabolism	22	-0.58006	-1.91984	0.00111812	0.00567829	0.00297703	870	tags=55%, list=17%, signal=45%	Ldha/Acyp2/Adh5/Mdh2/Akr1a1/Grhpr/Mdh1/Pdha1/Fh1/Acat1/Dld/Ldhb
Telocyte	mmu04514	Cell adhesion molecules	17	-0.634894	-2.00756	0.00118535	0.00572849	0.00300335	739	tags=53%, list=15%, signal=45%	Cd34/Sdc2/Itgb1/Vcam1/Icosl/Cdh5/H2-T23/F11r/Mpzl1
Telocyte	mmu04662	B cell receptor signaling pathway	23	-0.575578	-1.94131	0.00115725	0.00572849	0.00300335	342	tags=35%, list=7%, signal=33%	Mapk1/Rac1/Ppp3r1/Cd81/Fcgr2b/Jun/Nfkbia/Fos
Telocyte	mmu04713	Circadian entrainment	21	-0.566856	-1.8439	0.00119436	0.00572849	0.00300335	1411	tags=62%, list=28%, signal=45%	Gucy1a1/Mapk3/Calm2/Rasd1/Mapk1/Gng5/Gnb2/Calml4/Gnai2/Gnas/Prkaca/Gnai1/Fos
Telocyte	mmu04915	Estrogen signaling pathway	38	-0.471883	-1.80306	0.00125543	0.00591193	0.00309953	742	tags=37%, list=15%, signal=32%	Ctsd/Hsp90ab1/Fkbp5/Calml4/Hspa8/Gnai2/Gnas/Atf4/Jun/Prkaca/Gnai1/Hspa1b/Hspa1a/Fos
Telocyte	mmu05160	Hepatitis C	38	-0.468454	-1.78995	0.0013015	0.00601944	0.00315589	553	tags=29%, list=11%, signal=26%	Araf/Cdk4/Ywhaq/Bax/Ywhah/Cd81/Myc/Ppp2r2a/Ppp2r1a/Nfkbia/Socs3
Telocyte	mmu05205	Proteoglycans in cancer	57	-0.414388	-1.74563	0.00135867	0.00609165	0.00319375	1443	tags=47%, list=29%, signal=34%	Cdc42/Mapk3/Ddx5/Dcn/Igf1/Rdx/Rhoa/Actb/Col1a2/Actg1/Mapk1/Rac1/Twist1/Plau/Col1a1/Sdc2/Ptch1/Araf/Cd63/Cav1/Itgb1/Ctsl/Wnt6/Ppp1ca/Myc/Gpc3/Prkaca
Telocyte	mmu04151	PI3K-Akt signaling pathway	89	-0.361983	-1.70164	0.00136415	0.00609165	0.00319375	1097	tags=37%, list=22%, signal=30%	Itga9/Hsp90b1/Col6a1/Col1a2/Ppp2r3a/Ddit4/Lama2/Eif4e2/Mapk1/Gng5/Rac1/Col6a2/Gnb2/Hsp90ab1/Col4a3/Pdgfra/Col1a1/Mcl1/Cdk4/Itgb1/Ccnd3/Ywhaq/Atf4/Col4a4/Ywhah/Rheb/Myc/Ppp2r2a/Nr4a1/Ppp2r1a/Eif4ebp1/Ccnd2/Thbs3
Telocyte	mmu04668	TNF signaling pathway	26	-0.542244	-1.88201	0.00158418	0.0069543	0.00364603	381	tags=35%, list=8%, signal=32%	Atf4/Vcam1/Jun/Cebpb/Nfkbia/Cxcl1/Junb/Fos/Socs3
Telocyte	mmu04115	p53 signaling pathway	20	-0.594572	-1.92984	0.00166989	0.00720332	0.00377658	509	tags=40%, list=10%, signal=36%	Siva1/Cdk4/Ccnd3/Bax/Steap3/Gadd45b/Ccnd2/Gadd45g
Telocyte	mmu04928	Parathyroid hormone synthesis, secretion and action	27	-0.53262	-1.86776	0.00169654	0.00720332	0.00377658	553	tags=41%, list=11%, signal=36%	Mmp14/Mapk1/Araf/Gnai2/Gnas/Atf4/Jund/Prkaca/Gnai1/Egr1/Fos
Telocyte	mmu05207	Chemical carcinogenesis - receptor activation	53	-0.416334	-1.72561	0.00191198	0.0078764	0.00412947	1066	tags=45%, list=21%, signal=36%	Bad/Hsp90aa1/Hsp90b1/Gsta2/Mgst1/Mapk1/Hsp90ab1/Gstm1/Xiap/Gstt1/Kpnb1/Ephx1/Gnai2/Gnas/Ccnd3/Atf4/Klf4/Myc/Jun/Prkaca/Gnai1/Gstm2/Eif4ebp1/Fos
Telocyte	mmu04611	Platelet activation	37	-0.454938	-1.71611	0.00191588	0.0078764	0.00412947	1080	tags=51%, list=21%, signal=41%	Gucy1a1/Mapk3/Rhoa/Rap1b/Actb/Col3a1/Col1a2/Actg1/Mapk1/Rap1a/Col1a1/Snap23/Gnai2/Gnas/Itgb1/Ppp1ca/Prkaca/Myl12a/Gnai1
Telocyte	mmu05410	Hypertrophic cardiomyopathy	21	-0.543092	-1.7666	0.00201332	0.00799004	0.00418905	1422	tags=62%, list=28%, signal=45%	Sntb2/Igf1/Tpm1/Tpm4/Itga9/Actb/Lama2/Actg1/Lmna/Tnni3/Dag1/Atp2a2/Itgb1
Telocyte	mmu04657	IL-17 signaling pathway	21	-0.542256	-1.76388	0.00203607	0.00799004	0.00418905	1066	tags=71%, list=21%, signal=57%	Usp25/Mapk3/Hsp90aa1/Hsp90b1/Srsf1/Mapk1/Hsp90ab1/Anapc5/Jund/Jun/Fosb/Cebpb/Nfkbia/Cxcl1/Fos
Telocyte	mmu04921	Oxytocin signaling pathway	45	-0.440576	-1.74266	0.00199664	0.00799004	0.00418905	1411	tags=44%, list=28%, signal=32%	Gucy1a1/Mapk3/Eef2/Calm2/Rhoa/Actb/Actg1/Mapk1/Myl6/Calml4/Gnai2/Gnas/Ppp3r1/Ppp1ca/Jun/Prkaca/Gnai1/Myl9/Rgs2/Fos
Telocyte	mmu04934	Cushing syndrome	32	-0.498265	-1.83563	0.00221335	0.0085561	0.00448582	1117	tags=44%, list=22%, signal=34%	Rasd1/Rap1b/Mapk1/Rap1a/Cdkn2c/Gnai2/Gnas/Cdk4/Atf4/Wnt6/Fh1/Prkaca/Gnai1/Nr4a1
Telocyte	mmu05017	Spinocerebellar ataxia	62	-0.394447	-1.69766	0.00299913	0.0114232	0.00598898	1620	tags=52%, list=32%, signal=36%	Sem1/Atxn2/Becn1/Psmc5/Psmc6/Psma4/Psmb2/Psmd13/Pum1/Xbp1/Psmb5/Atxn2l/Psma5/Psmd4/Adrm1/Psma2/Psmd3/Psmc1/Psma7/Psmd1/Psmd12/Psmc4/Vdac1/Atp2a2/Psmd7/Psmd14/Psmb3/Psmb1/Psma1/Slc25a5/Slc25a4/Gtf2b
Telocyte	mmu05170	Human immunodeficiency virus 1 infection	62	-0.393506	-1.69362	0.00319107	0.0119781	0.00627992	1399	tags=40%, list=28%, signal=30%	Mapk3/Rnf7/Tnfrsf1a/Calm2/Eloc/Bad/Rbx1/B2m/Mapk1/Gng5/Rac1/Cfl1/Gnb2/Bst2/Calr/Calml4/Pdia3/Gnai2/Bax/Ppp3r1/Jun/Gnai1/H2-T23/Nfkbia/Fos
Telocyte	mmu05222	Small cell lung cancer	27	-0.507938	-1.78121	0.00372597	0.0137861	0.00722781	727	tags=37%, list=14%, signal=32%	Col4a3/Xiap/Cdk4/Itgb1/Bax/Col4a4/Myc/Gadd45b/Nfkbia/Gadd45g
Telocyte	mmu04935	Growth hormone synthesis, secretion and action	29	-0.490646	-1.77069	0.00393303	0.0143473	0.00752203	473	tags=28%, list=9%, signal=25%	Gnai2/Gnas/Atf4/Prkaca/Gnai1/Junb/Fos/Socs3
Telocyte	mmu04724	Glutamatergic synapse	21	-0.522347	-1.69912	0.00413798	0.0148852	0.00780408	915	tags=43%, list=18%, signal=35%	Mapk1/Gng5/Gnb2/Glul/Gnai2/Gnas/Ppp3r1/Prkaca/Gnai1
Telocyte	mmu05225	Hepatocellular carcinoma	53	-0.399508	-1.65587	0.00427248	0.0151585	0.00794737	1448	tags=45%, list=29%, signal=33%	Gsta3/Mapk3/Smarcb1/Smarca4/Nfe2l2/Bad/Brd7/Actb/Gsta2/Smarca2/Mgst1/Actg1/Mapk1/Csnk1a1/Gstm1/Gstt1/Araf/Cdk4/Bax/Wnt6/Myc/Gadd45b/Gstm2/Gadd45g
Telocyte	mmu04650	Natural killer cell mediated cytotoxicity	20	-0.553614	-1.7969	0.00445308	0.015378	0.00806243	1399	tags=40%, list=28%, signal=29%	Mapk3/Ifngr1/Mapk1/Rac1/Ifngr2/Araf/Ppp3r1/H2-T23
Telocyte	mmu04670	Leukocyte transendothelial migration	32	-0.47606	-1.75383	0.00440341	0.015378	0.00806243	1213	tags=50%, list=24%, signal=38%	Ctnna1/Rhoa/Rap1b/Actb/Actg1/Rap1a/Rac1/Gnai2/Itgb1/Cyba/Vcam1/Myl12a/Gnai1/Cdh5/Myl9/F11r
Telocyte	mmu05134	Legionellosis	22	-0.51546	-1.70603	0.0055553	0.0189319	0.00992568	902	tags=50%, list=18%, signal=41%	Arf1/Bnip3/Sec22b/Hspa8/Rab1a/Hspd1/Hspa1b/Rab1b/Hspa1a/Nfkbia/Cxcl1
Telocyte	mmu04390	Hippo signaling pathway	42	-0.40647	-1.56305	0.00776859	0.0261307	0.0136999	465	tags=29%, list=9%, signal=26%	Ccnd3/Ywhaq/Ywhah/Id2/Wnt6/Ppp1ca/Myc/Ppp2r2a/Id1/Ccn2/Ppp2r1a/Ccnd2
Telocyte	mmu04721	Synaptic vesicle cycle	23	-0.503874	-1.69946	0.00812413	0.026756	0.0140277	1954	tags=70%, list=39%, signal=43%	Cltb/Ap2a1/Clta/Ap2s1/Atp6v1c1/Stx2/Atp6v0b/Atp6v0e/Atp6v1f/Napa/Dnm2/Cltc/Atp6v1e1/Atp6v1h/Vamp2/Atp6v1d
Telocyte	mmu04621	NOD-like receptor signaling pathway	41	-0.410706	-1.57833	0.0081611	0.026756	0.0140277	743	tags=41%, list=15%, signal=36%	Rhoa/Hsp90aa1/Ifi204/Mapk1/Antxr2/Hsp90ab1/Xiap/Vdac1/Map1lc3b/Txnip/Nek7/Cyba/Ctsb/Jun/Txn1/Nfkbia/Cxcl1
Telocyte	mmu00510	N-Glycan biosynthesis	15	-0.598297	-1.81469	0.00886152	0.0285274	0.0149565	1410	tags=67%, list=28%, signal=48%	Dad1/Rpn2/B4galt1/Dpm3/Stt3a/Rpn1/Ddost/Tusc3/Mgat4b/Ostc
Telocyte	mmu04727	GABAergic synapse	15	-0.597177	-1.81129	0.00903031	0.0285274	0.0149565	854	tags=47%, list=17%, signal=39%	Gng5/Gnb2/Glul/Gnai2/Prkaca/Gnai1/Slc38a5
Telocyte	mmu05220	Chronic myeloid leukemia	27	-0.482414	-1.6917	0.00903184	0.0285274	0.0149565	553	tags=37%, list=11%, signal=33%	Bad/Hdac2/Mapk1/Araf/Cdk4/Bax/Myc/Gadd45b/Nfkbia/Gadd45g
Telocyte	mmu05218	Melanoma	22	-0.490993	-1.62506	0.00989463	0.030876	0.0161878	1399	tags=45%, list=28%, signal=33%	Mapk3/Igf1/Bad/Mapk1/Pdgfra/Araf/Cdk4/Bax/Gadd45b/Gadd45g
Telocyte	mmu04370	VEGF signaling pathway	17	-0.551742	-1.74463	0.0104756	0.0322998	0.0169343	1443	tags=41%, list=29%, signal=30%	Cdc42/Mapk3/Bad/Mapk1/Rac1/Ppp3r1/Hspb1
Telocyte	mmu04150	mTOR signaling pathway	49	-0.390161	-1.58739	0.0118464	0.0360967	0.0189249	1399	tags=45%, list=28%, signal=33%	Mapk3/Tnfrsf1a/Igf1/Rhoa/Rraga/Lamtor5/Ddit4/Eif4e2/Mapk1/Atp6v1f/Cab39/Lamtor1/Lamtor4/Slc3a2/Atp6v1e1/Atp6v1h/Cab39l/Wnt6/Atp6v1d/Rheb/Sec13/Eif4ebp1
Telocyte	mmu04720	Long-term potentiation	26	-0.468995	-1.62778	0.0121324	0.0365383	0.0191564	1399	tags=42%, list=28%, signal=31%	Mapk3/Calm2/Rap1b/Mapk1/Rap1a/Calml4/Araf/Atf4/Ppp3r1/Ppp1ca/Prkaca
Telocyte	mmu04924	Renin secretion	24	-0.492477	-1.68508	0.0122847	0.0365718	0.019174	598	tags=29%, list=12%, signal=26%	Calml4/Gnai2/Gnas/Ppp3r1/Ctsb/Prkaca/Gnai1
Telocyte	mmu04725	Cholinergic synapse	21	-0.486948	-1.58398	0.0126523	0.0372381	0.0195233	915	tags=38%, list=18%, signal=31%	Mapk1/Gng5/Gnb2/Gnai2/Atf4/Prkaca/Gnai1/Fos
Telocyte	mmu04022	cGMP-PKG signaling pathway	54	-0.361576	-1.50747	0.0137319	0.0399613	0.0209511	598	tags=24%, list=12%, signal=21%	Calml4/Vdac1/Atp2a2/Gnai2/Atf4/Atp1a1/Ppp3r1/Ppp1ca/Gnai1/Slc25a5/Myl9/Slc25a4/Rgs2
Telocyte	mmu00565	Ether lipid metabolism	11	0.629235	1.65143	0.0139834	0.0402411	0.0210978	430	tags=36%, list=8%, signal=33%	Plb1/Pla2g6/Lpcat2b/Gdpd1
Telocyte	mmu04979	Cholesterol metabolism	15	-0.572919	-1.73771	0.0169633	0.0482802	0.0253125	1028	tags=47%, list=20%, signal=37%	Angptl4/Pltp/Lrpap1/Lrp1/Vdac1/Cyp27a1/Tspo
Telocyte	mmu05216	Thyroid cancer	16	-0.556059	-1.70614	0.0172369	0.0485256	0.0254412	380	tags=31%, list=8%, signal=29%	Mapk1/Bax/Myc/Gadd45b/Gadd45g
Telocyte	mmu04310	Wnt signaling pathway	39	-0.397585	-1.51879	0.0180422	0.0497617	0.0260892	879	tags=31%, list=17%, signal=26%	Senp2/Rac1/Csnk1a1/Serpinf1/Ccnd3/Ppp3r1/Wnt6/Myc/Jun/Bambi/Prkaca/Ccnd2
Telocyte	mmu05168	Herpes simplex virus 1 infection	44	-0.378491	-1.47415	0.0180602	0.0497617	0.0260892	992	tags=39%, list=20%, signal=31%	Srsf7/Srsf1/B2m/Srsf5/Ifngr2/Srsf9/Bst2/Calr/Pdia3/Srsf6/Bax/Ppp1ca/Rheb/H2-T23/Eif4ebp1/Nfkbia/Socs3
Telocyte	mmu04917	Prolactin signaling pathway	17	-0.522084	-1.65085	0.0186583	0.0508683	0.0266694	59	tags=18%, list=1%, signal=18%	Ccnd2/Fos/Socs3
Telocyte	mmu05230	Central carbon metabolism in cancer	27	-0.449545	-1.57644	0.0188844	0.0509227	0.0266979	915	tags=33%, list=18%, signal=27%	Mapk1/Idh1/Pdgfra/Pdha1/Myc/Slc1a5/Hk2/Idh2/Ldhb
Telocyte	mmu05100	Bacterial invasion of epithelial cells	34	-0.419385	-1.56549	0.0190714	0.0509227	0.0266979	1213	tags=56%, list=24%, signal=43%	Arpc3/Cdc42/Cd2ap/Ctnna1/Rhoa/Actr3/Actb/Arpc2/Arpc1b/Actg1/Rac1/Dnm2/Cltc/Septin11/Cav1/Itgb1/Wasl/Arpc5/Ilk
Telocyte	mmu01212	Fatty acid metabolism	24	-0.466496	-1.59618	0.0199356	0.052687	0.0276229	1174	tags=50%, list=23%, signal=39%	Hadh/Acadm/Acadsb/Cpt1a/Scp2/Hsd17b12/Hacd3/Acsbg1/Acaa1a/Acaa2/Elovl5/Acat1
Telocyte	mmu04015	Rap1 signaling pathway	48	-0.368439	-1.49153	0.0204353	0.0534619	0.0280292	1570	tags=50%, list=31%, signal=35%	Rras/Adcy7/Csf1/Kitl/Cdc42/Mapk3/Calm2/Igf1/Rhoa/Pfn2/Rap1b/Actb/Actg1/Mapk1/Pfn1/Rap1a/Rac1/Pdgfra/Calml4/Gnai2/Gnas/Itgb1/Id1/Gnai1
Telocyte	mmu04933	AGE-RAGE signaling pathway in diabetic complications	31	-0.415397	-1.51622	0.0217579	0.056353	0.029545	1068	tags=39%, list=21%, signal=31%	Col3a1/Col1a2/Mapk1/Rac1/Col4a3/Col1a1/Cdk4/Bax/Col4a4/Vcam1/Jun/Egr1
Telocyte	mmu05133	Pertussis	22	-0.462351	-1.53026	0.0224412	0.0575473	0.0301711	934	tags=64%, list=18%, signal=52%	Mapk3/Calm2/Rhoa/Serping1/Mapk1/C1s1/Cfl1/Calml4/Gnai2/Itgb1/C2/Jun/Gnai1/Fos
Telocyte	mmu00513	Various types of N-glycan biosynthesis	15	-0.559959	-1.69841	0.0228992	0.0581459	0.0304849	1410	tags=60%, list=28%, signal=43%	Dad1/Rpn2/B4galt1/Stt3a/Rpn1/Ddost/Tusc3/Mgat4b/Ostc
Telocyte	mmu05210	Colorectal cancer	30	-0.42666	-1.55809	0.0241247	0.0601929	0.0315582	915	tags=37%, list=18%, signal=30%	Bad/Rhoa/Mapk1/Rac1/Araf/Bax/Myc/Jun/Gadd45b/Fos/Gadd45g
Telocyte	mmu04350	TGF-beta signaling pathway	29	-0.425615	-1.53599	0.0241701	0.0601929	0.0315582	1399	tags=52%, list=28%, signal=38%	Mapk3/Ppp2ca/Dcn/Rhoa/Rbx1/Hdac2/Nbl1/Mapk1/Emp3/Id2/Myc/Id1/Bambi/Id3/Ppp2r1a
Telocyte	mmu04064	NF-kappa B signaling pathway	20	-0.472028	-1.53209	0.0251127	0.0613603	0.0321702	959	tags=45%, list=19%, signal=37%	Parp1/Lbp/Plau/Xiap/Vcam1/Gadd45b/Nfkbia/Cxcl1/Gadd45g
Telocyte	mmu01200	Carbon metabolism	47	-0.369116	-1.48072	0.0250603	0.0613603	0.0321702	1044	tags=40%, list=21%, signal=32%	Sdhd/Cs/Ogdh/Adh5/Aldoa/Idh1/Mdh2/Idh3g/Glud1/Sdha/Sdhb/Mdh1/Pdha1/Esd/Fh1/Hk2/Idh2/Acat1/Dld
Telocyte	mmu04144	Endocytosis	111	-0.277235	-1.34041	0.0259706	0.0628634	0.0329582	1659	tags=44%, list=33%, signal=30%	Vps4b/Ist1/Snx3/Snx5/Snx1/Arpc3/Rab5a/Tsg101/Dab2/Chmp4b/Capza2/Cdc42/Nedd4/Rabep1/Eps15/Pdcd6ip/Rhoa/Vps28/Vps36/Actr3/Arpc2/Epn2/Ehd2/Arfgap3/Arpc1b/Chmp3/Rab11b/Arf1/Snx2/Snx6/Cyth3/Dnm2/Chmp2b/Vps29/Rab11a/Pdgfra/Cltc/Sh3gl1/Hspa8/Arf4/Cav1/Wasl/Arap1/Snx4/Arpc5/Hspa1b/H2-T23/Hspa1a/Arf5
Telocyte	mmu05152	Tuberculosis	44	-0.369638	-1.43967	0.0262716	0.0630033	0.0330316	1502	tags=50%, list=30%, signal=35%	Rab5a/Atp6v0b/Mapk3/Tnfrsf1a/Calm2/Ifngr1/Bad/Rhoa/Mapk1/Lbp/Cebpg/Ifngr2/Ctsd/Lamp1/Calml4/Atp6v1h/Bax/Ppp3r1/Atp6ap1/Fcgr2b/Hspd1/Cebpb
Telocyte	mmu04024	cAMP signaling pathway	53	-0.353533	-1.46531	0.0265496	0.0630857	0.0330748	915	tags=34%, list=18%, signal=28%	Mapk1/Tnni3/Rap1a/Rac1/Ptch1/Calml4/Atp2a2/Gnai2/Gnas/Atp1a1/Fxyd1/Ppp1ca/Jun/Prkaca/Gnai1/Myl9/Nfkbia/Fos
Telocyte	mmu04360	Axon guidance	47	-0.367196	-1.47302	0.0269445	0.0634419	0.0332616	915	tags=28%, list=18%, signal=23%	Mapk1/Nck1/Rac1/Cfl1/Ptch1/Gnai2/Itgb1/Ppp3r1/Nrp1/Myl12a/Gnai1/Myl9/Ilk
Telocyte	mmu04961	Endocrine and other factor-regulated calcium reabsorption	25	0.463208	1.53652	0.0277365	0.0647185	0.0339309	203	tags=24%, list=4%, signal=23%	Fxyd2/Klk1b8/Klk1b26/Klk1/Klk1b9/Atp1a4
Telocyte	mmu05214	Glioma	25	-0.429781	-1.49328	0.0285389	0.0659961	0.0346007	669	tags=44%, list=13%, signal=38%	Mapk3/Calm2/Igf1/Mapk1/Pdgfra/Calml4/Araf/Cdk4/Bax/Gadd45b/Gadd45g
Telocyte	mmu05416	Viral myocarditis	21	-0.447279	-1.45494	0.0291419	0.0667943	0.0350191	1072	tags=33%, list=21%, signal=26%	Actb/Lama2/Actg1/Rac1/Dag1/Cav1/H2-T23
Telocyte	mmu05145	Toxoplasmosis	31	-0.39975	-1.45911	0.0296697	0.0674075	0.0353407	1399	tags=52%, list=28%, signal=38%	Mapk3/Tnfrsf1a/Ifngr1/Lamb1/Bad/Lama2/Mapk1/Ifngr2/Xiap/Hspa8/Gnai2/Itgb1/Gnai1/Hspa1b/Hspa1a/Nfkbia
Telocyte	mmu00600	Sphingolipid metabolism	14	-0.550488	-1.62974	0.0300934	0.0677756	0.0355336	690	tags=36%, list=14%, signal=31%	Psap/Degs1/Gm2a/Asah1/Cers2
Telocyte	mmu03060	Protein export	19	-0.478389	-1.52448	0.0314316	0.0701791	0.0367938	1493	tags=47%, list=30%, signal=34%	Immp1l/Srp19/Sec11a/Srp9/Spcs3/Sec61b/Sec62/Hspa5/Arxes2
Telocyte	mmu04640	Hematopoietic cell lineage	10	-0.601328	-1.61037	0.0329726	0.0729907	0.0382678	739	tags=40%, list=15%, signal=34%	Cd34/Cd9/Cd59a/Mme
Telocyte	mmu04927	Cortisol synthesis and secretion	11	-0.563998	-1.54307	0.0343366	0.0741098	0.0388546	469	tags=36%, list=9%, signal=33%	Gnas/Atf4/Prkaca/Nr4a1
Telocyte	mmu00630	Glyoxylate and dicarboxylate metabolism	11	-0.56372	-1.54231	0.0343366	0.0741098	0.0388546	1041	tags=64%, list=21%, signal=51%	Cs/Mdh2/Glul/Grhpr/Mdh1/Acat1/Dld
Telocyte	mmu04630	JAK-STAT signaling pathway	26	-0.427844	-1.48495	0.034285	0.0741098	0.0388546	762	tags=27%, list=15%, signal=23%	Ifngr2/Pdgfra/Mcl1/Ccnd3/Myc/Ccnd2/Socs3
Telocyte	mmu04550	Signaling pathways regulating pluripotency of stem cells	29	-0.406553	-1.4672	0.0365231	0.0781776	0.0409872	353	tags=21%, list=7%, signal=19%	Klf4/Id2/Wnt6/Myc/Id1/Id3
Telocyte	mmu01210	2-Oxocarboxylic acid metabolism	14	-0.537214	-1.59044	0.0390557	0.0802812	0.0420901	1041	tags=50%, list=21%, signal=40%	Cs/Ogdh/Idh1/Idh3g/Pdha1/Idh2/Dld
Telocyte	mmu05032	Morphine addiction	14	-0.537188	-1.59036	0.0390557	0.0802812	0.0420901	854	tags=43%, list=17%, signal=36%	Gng5/Gnb2/Gnai2/Gnas/Prkaca/Gnai1
Telocyte	mmu04060	Cytokine-cytokine receptor interaction	14	-0.535825	-1.58633	0.0390557	0.0802812	0.0420901	251	tags=71%, list=5%, signal=68%	Cxcl12/Csf1/Il6st/Tnfrsf1a/Ifngr1/Ifngr2/Ackr3/Tnfsf12/Cxcl1/Cxcl14
Telocyte	mmu05226	Gastric cancer	27	-0.419939	-1.47261	0.0386924	0.0802812	0.0420901	915	tags=30%, list=18%, signal=24%	Mapk1/Csnk1a1/Araf/Bax/Wnt6/Myc/Gadd45b/Gadd45g
Telocyte	mmu05034	Alcoholism	45	-0.360616	-1.42639	0.0383657	0.0802812	0.0420901	1012	tags=38%, list=20%, signal=30%	H3f3b/H2az1/Mapk1/Gng5/Gnb2/H3f3a/Calml4/Slc29a1/Araf/Gnai2/Gnas/Atf4/H2bc4/Ppp1ca/Prkaca/Gnai1/Fosb
Telocyte	mmu05203	Viral carcinogenesis	67	-0.30769	-1.35432	0.0415689	0.0847744	0.0444458	468	tags=19%, list=9%, signal=18%	Cdk4/Ccnd3/Ywhaq/Atf4/Bax/Ywhah/H2bc4/Jun/Prkaca/H2-T23/Gtf2b/Ccnd2/Nfkbia
Telocyte	mmu04730	Long-term depression	18	-0.481295	-1.52933	0.0470923	0.0945497	0.0495709	1411	tags=56%, list=28%, signal=40%	Gucy1a1/Mapk3/Ppp2ca/Igf1/Mapk1/Araf/Gnai2/Gnas/Gnai1/Ppp2r1a
Telocyte	mmu01522	Endocrine resistance	27	-0.409225	-1.43504	0.0467991	0.0945497	0.0495709	665	tags=30%, list=13%, signal=26%	Cdkn2c/Araf/Gnas/Cdk4/Bax/Jun/Prkaca/Fos
Telocyte	mmu05217	Basal cell carcinoma	11	-0.548719	-1.50126	0.0476708	0.094975	0.0497938	609	tags=45%, list=12%, signal=40%	Ptch1/Bax/Wnt6/Gadd45b/Gadd45g
Spermatocyte_1	mmu05034	Alcoholism	51	-0.574063	-2.02745	4.10343e-05	0.0110793	0.0107985	1111	tags=33%, list=13%, signal=29%	H2aj/Braf/Mapk1/Raf1/Ppp1cb/Gnao1/H2ac1/H2al3/H2az2/Gnas/H4c4/H2ac20/Gnai2/H2bl1/H2bc1/H2al1n/H2al2a
Spermatocyte_1	mmu05322	Systemic lupus erythematosus	31	-0.616869	-1.96761	0.000238572	0.0322073	0.0313911	1167	tags=45%, list=14%, signal=39%	Ssb/H2aj/H2-DMa/H2ac1/H2-Ab1/H2al3/H2az2/Actn4/H4c4/H2ac20/H2bl1/H2bc1/H2al1n/H2al2a
