# Supplementary material for: Single-cell transcriptome profiling highlights the importance of telocyte, kallikrein genes, and alternative splicing in mouse testes aging
Source: Sci Rep. 2024 Jun 26;14:14795. doi: 10.1038/s41598-024-65710-0 (PMC11208613; doi:10.1038/s41598-024-65710-0)
Supplement: Supplementary file 6 — Supplementary Information 6. [file 41598_2024_65710_MOESM6_ESM.xlsx]

## Sheet: Table S9-SE
cellType	ID	GeneID	geneSymbol	chr	strand	exonStart_0base	exonEnd	upstreamES	upstreamEE	downstreamES	downstreamEE	ID.1	IJC_SAMPLE_1	SJC_SAMPLE_1	IJC_SAMPLE_2	SJC_SAMPLE_2	IncFormLen	SkipFormLen	PValue	FDR	IncLevel1	IncLevel2	IncLevelDifference
rSpermatids_1	15690	ENSMUSG00000092607.9	Scnm1	chr3	-	95130163	95130358	95129535	95129883	95132824	95132913	15690	248290101	48,26,16	218126141	1,0,0	344	149	0	0	0.691,0.829,0.732	0.99,1.0,1.0	-0.246
eSpermatids_2	7596	ENSMUSG00000031559.15	4930555F03Rik	chr8	+	49371099	49371129	49370885	49371002	49371974	49372015	7596	31,31,27	5,0,1	2,0,0	15,7,17	179	149	0	0	0.838,1.0,0.957	0.1,0.0,0.0	0.898
rSpermatids_2	8267	ENSMUSG00000031559.15	4930555F03Rik	chr8	+	49371099	49371129	49370885	49371002	49371974	49372015	8267	29,19,12	9,8,2	0,0,0	13,7,13	179	149	0	0	0.728,0.664,0.833	0.0,0.0,0.0	0.742
eSpermatids_3	7780	ENSMUSG00000031559.15	4930555F03Rik	chr8	+	49371099	49371129	49370885	49371002	49371974	49372015	7780	49,53,35	8,8,11	0,0,0	12,16,16	179	149	0	0	0.836,0.847,0.726	0.0,0.0,0.0	0.803
rSpermatids_1	20027	ENSMUSG00000000838.17	Fmr1	chrX	+	68705860	68705923	68705248	68705380	68708041	68708128	20027	0,0,0	1,4,8	1,4,4	0,0,0	212	149	2.22045e-16	9.24816e-13	0.0,0.0,0.0	1.0,1.0,1.0	-1
diffSPG_1	4586	ENSMUSG00000027973.11	1700006A11Rik	chr3	-	124419755	124419934	124419223	124419385	124421376	124421472	4586	0,0,0	1,7,6	5,5,3	0,1,0	328	149	2.88658e-15	2.94662e-11	0.0,0.0,0.0	1.0,0.694,1.0	-0.898
rSpermatids_2	16102	ENSMUSG00000092607.9	Scnm1	chr3	-	95130163	95130358	95129535	95129883	95132824	95132913	16102	197209166	24,55,18	173,99,106	1,3,0	344	149	4.26326e-14	1.24373e-10	0.78,0.622,0.8	0.987,0.935,1.0	-0.24
diffSPG_1	6513	ENSMUSG00000006262.15	Mob1b	chr5	+	88745041	88745150	88743303	88743470	88749524	88749658	6513	4,6,3	0,0,0	4,2,1	4,10,2	258	149	1.1724e-13	5.98391e-10	1.0,1.0,1.0	0.366,0.104,0.224	0.769
eSpermatids_4	7551	ENSMUSG00000031559.15	4930555F03Rik	chr8	+	49371099	49371129	49370885	49371002	49371974	49372015	7551	11,14,18	0,1,3	0,1,0	4,4,3	179	149	2.4547e-13	7.35306e-10	1.0,0.921,0.833	0.0,0.172,0.0	0.861
eSpermatids_3	16314	ENSMUSG00000025326.12	Ube3a	chr7	+	59243349	59243469	59228801	59229271	59247172	59247198	16314	0,4,0	3,4,2	2,2,3	0,0,0	269	149	2.33369e-13	8.1014e-10	0.0,0.356,0.0	1.0,1.0,1.0	-0.881
eSpermatids_1	21415	ENSMUSG00000113907.1	Gm47167	chr12	+	102844233	102844310	102838107	102838176	102844442	102844532	21415	4,1,1	0,0,0	0,0,0	3,1,1	226	149	2.27929e-13	1.11366e-09	1.0,1.0,1.0	0.0,0.0,0.0	1
eSpermatids_1	7345	ENSMUSG00000031559.15	4930555F03Rik	chr8	+	49371099	49371129	49370885	49371002	49371974	49372015	7345	26,33,23	0,3,6	0,0,1	2,1,8	179	149	6.04183e-13	1.47602e-09	1.0,0.902,0.761	0.0,0.0,0.094	0.856
eSpermatids_1	9271	ENSMUSG00000027939.11	Nup210l	chr3	+	90211755	90211830	90210353	90210458	90211916	90212017	9271	2,1,3	4,7,5	1,1,2	0,0,0	224	149	9.31477e-13	1.51707e-09	0.25,0.087,0.285	1.0,1.0,1.0	-0.793
Spermatocyte_2	20263	ENSMUSG00000038412.8	Higd1a	chr9	-	121856720	121856872	121852490	121852609	121857511	121857535	20263	131,85,42	42,33,16	15,0,5	24,21,17	301	149	6.83564e-13	5.1698e-09	0.607,0.56,0.565	0.236,0.0,0.127	0.456
eSpermatids_3	7122	ENSMUSG00000028520.12	4921539E11Rik	chr4	-	103255510	103255575	103236930	103237000	103266339	103266452	7122	19,28,23	8,10,11	43,21,24	0,0,1	214	149	4.90141e-12	8.50763e-09	0.623,0.661,0.593	1.0,1.0,0.944	-0.356
Spermatocyte_1	21690	ENSMUSG00000100314.6	1700010J16Rik	chr10	+	112756425	112756572	112734872	112735003	112757218	112757411	21690	2,1,1	3,4,2	2,2,1	0,0,0	296	149	1.11577e-12	9.63136e-09	0.251,0.112,0.201	1.0,1.0,1.0	-0.812
rSpermatids_1	21855	ENSMUSG00000009079.16	Ewsr1	chr11	-	5079484	5079519	5078919	5078952	5082252	5082433	21855	0,2,0	2,3,2	1,1,2	0,0,0	184	149	5.03364e-12	1.39767e-08	0.0,0.351,0.0	1.0,1.0,1.0	-0.883
Tcell	13048	ENSMUSG00000097075.3	Cdiptos	chr7	-	126974678	126974712	126974452	126974510	126974939	126975084	13048	1,4,16	0,0,0	2,7,5	5,7,5	183	149	3.17182e-11	2.40741e-08	1.0,1.0,1.0	0.246,0.449,0.449	0.619
diffSPG_2	6660	ENSMUSG00000038671.15	Arfrp1	chr2	-	181361000	181361472	181359638	181359739	181364013	181364096	6660	2,2,8	0,0,0	6,1,3	1,5,2	621	149	1.07712e-11	3.41015e-08	1.0,1.0,1.0	0.59,0.046,0.265	0.7
diffSPG_2	14578	ENSMUSG00000087279.10	4930544D05Rik	chr11	+	70616103	70616304	70615847	70616004	70616757	70616875	14578	8,8,12	0,0,0	8,2,4	3,4,3	350	149	2.67393e-11	4.23283e-08	1.0,1.0,1.0	0.532,0.176,0.362	0.643
eSpermatids_4	15436	ENSMUSG00000028637.16	Ccdc30	chr4	-	119373601	119373765	119359557	119359737	119383670	119383760	15436	3,2,3	1,2,7	4,1,2	0,0,0	313	149	3.24684e-11	4.86295e-08	0.588,0.323,0.169	1.0,1.0,1.0	-0.64
Sertoli	2553	ENSMUSG00000046434.16	Hnrnpa1	chr15	+	103244255	103245966	103243958	103244028	103246345	103246421	2553	16,11,2	4,2,1	3,5,3	0,0,0	1860	149	2.8416e-11	7.83715e-08	0.243,0.306,0.138	1.0,1.0,1.0	-0.771
Spermatocyte_2	10437	ENSMUSG00000056962.11	Jmjd6	chr11	-	116839837	116839926	116838989	116839128	116840447	116840545	10437	20,9,8	0,1,0	1,1,3	2,10,2	238	149	2.37509e-11	8.9814e-08	1.0,0.849,1.0	0.238,0.059,0.484	0.689
eSpermatids_3	10364	ENSMUSG00000101634.6	1700066B17Rik	chr1	-	39844017	39844103	39842422	39842556	39845227	39845339	10364	159123139	35,55,68	144161223	19,14,11	235	149	2.16867e-10	3.01141e-07	0.742,0.586,0.564	0.828,0.879,0.928	-0.248
eSpermatids_2	22705	ENSMUSG00000115591.1	Gm31282	chr15	+	8484728	8484826	8482118	8482184	8488997	8489097	22705	5,10,9	0,0,0	3,1,1	1,6,2	247	149	1.95539e-10	3.94142e-07	1.0,1.0,1.0	0.644,0.091,0.232	0.678
Telocyte	9145	ENSMUSG00000034243.17	Golgb1	chr16	+	36886130	36886228	36885010	36885188	36887238	36887403	9145	1,1,1	0,0,0	1,5,1	7,1,4	247	149	3.34608e-10	4.81836e-07	1.0,1.0,1.0	0.079,0.751,0.131	0.68
EC	17020	ENSMUSG00000112500.1	4933411E08Rik	chr10	+	117926746	117926811	117925458	117925690	117935185	117935362	17020	0,1,0	4,1,2	1,2,4	0,0,1	214	149	4.74913e-10	5.21929e-07	0.0,0.41,0.0	1.0,1.0,0.736	-0.775
eSpermatids_2	7942	ENSMUSG00000089717.2	Olfr275	chr4	+	52815352	52815415	52814603	52814732	52827376	52828269	7942	4,6,10	0,0,0	9,3,9	5,6,6	212	149	5.06658e-10	6.12752e-07	1.0,1.0,1.0	0.559,0.26,0.513	0.556
eSpermatids_2	10095	ENSMUSG00000101634.6	1700066B17Rik	chr1	-	39844017	39844103	39842422	39842556	39845227	39845339	10095	83,84,86	93,111,78	115123137	56,43,34	235	149	4.76265e-10	6.12752e-07	0.361,0.324,0.411	0.566,0.645,0.719	-0.278
rSpermatids_1	22506	ENSMUSG00000026927.17	Entr1	chr2	-	26388915	26389065	26387555	26387671	26389148	26389291	22506	12,14,15	5,11,10	8,25,12	0,0,1	299	149	3.72868e-10	7.76497e-07	0.545,0.388,0.428	1.0,1.0,0.857	-0.499
rSpermatids_1	20674	ENSMUSG00000038412.8	Higd1a	chr9	-	121856720	121856872	121852490	121852609	121857511	121857535	20674	59,56,22	30,37,13	7,8,5	31,20,13	301	149	5.33861e-10	8.89412e-07	0.493,0.428,0.456	0.101,0.165,0.16	0.317
rSpermatids_1	14407	ENSMUSG00000109838.1	Gm45341	chr8	-	50118239	50118357	50117744	50118115	50415133	50415169	14407	8,8,3	5,7,1	2,4,2	0,0,0	267	149	6.50238e-10	9.02747e-07	0.472,0.389,0.626	1.0,1.0,1.0	-0.504
rSpermatids_2	14507	ENSMUSG00000044139.12	Prss53	chr7	-	127886527	127886744	127885840	127886281	127886949	127887095	14507	4,5,6	4,5,1	1,1,1	0,0,0	366	149	4.93511e-10	1.0798e-06	0.289,0.289,0.71	1.0,1.0,1.0	-0.571
Spermatocyte_2	1598	ENSMUSG00000024095.15	Hnrnpll	chr17	-	80044493	80044565	80037148	80038809	80048607	80048680	1598	8,5,3	6,6,7	4,4,1	0,0,0	221	149	5.28652e-10	1.33273e-06	0.473,0.36,0.224	1.0,1.0,1.0	-0.648
rSpermatids_1	10249	ENSMUSG00000027939.11	Nup210l	chr3	+	90211755	90211830	90210353	90210458	90211916	90212017	10249	34,27,19	16,9,4	13,22,12	0,0,0	224	149	1.14838e-09	1.36658e-06	0.586,0.666,0.76	1.0,1.0,1.0	-0.329
eSpermatids_1	5110	ENSMUSG00000000568.15	Hnrnpd	chr5	-	99963730	99963877	99962282	99962612	99963983	99964083	5110	2,9,8	6,4,2	4,9,9	0,0,0	296	149	1.15671e-09	1.41292e-06	0.144,0.531,0.668	1.0,1.0,1.0	-0.552
Spermatocyte_1	12132	ENSMUSG00000059474.13	Mbtd1	chr11	+	93887021	93887073	93885851	93886062	93905158	93905358	12132	5,3,15	2,5,2	0,0,0	6,4,1	201	149	5.54895e-10	1.59662e-06	0.65,0.308,0.848	0.0,0.0,0.0	0.602
Leydig	3292	ENSMUSG00000049550.17	Clip1	chr5	-	123613067	123615335	123611821	123611938	123617335	123617551	3292	3,1,1	0,0,0	5,11,0	0,4,4	2417	149	6.99622e-10	1.77984e-06	1.0,1.0,1.0	1.0,0.145,0.0	0.618
Tcell	13047	ENSMUSG00000097075.3	Cdiptos	chr7	-	126974608	126974712	126974452	126974510	126974939	126975084	13047	8,8,6	0,0,0	5,11,19	5,7,5	253	149	5.22397e-09	1.9825e-06	1.0,1.0,1.0	0.371,0.481,0.691	0.486
macrophage	5572	ENSMUSG00000043962.16	Thrap3	chr4	-	126179911	126180814	126176183	126176356	126186434	126186588	5572	10,14,5	0,0,0	7,13,8	2,2,3	1052	149	1.65598e-09	2.67771e-06	1.0,1.0,1.0	0.331,0.479,0.274	0.639
EC	3682	ENSMUSG00000024236.18	Svil	chr18	+	4971089	4971197	4920566	4920874	5037107	5037165	3682	2,2,8	0,0,0	3,7,4	2,2,5	257	149	6.92767e-09	3.80675e-06	1.0,1.0,1.0	0.465,0.67,0.317	0.516
Telocyte	9025	ENSMUSG00000079666.8	1700015F17Rik	chr5	-	5457284	5457378	5452008	5452067	5466624	5466671	9025	5,4,1	0,0,0	6,8,2	2,4,4	243	149	5.73676e-09	4.13047e-06	1.0,1.0,1.0	0.648,0.551,0.235	0.522
eSpermatids_3	3864	ENSMUSG00000086887.1	1700060C16Rik	chr6	-	143613873	143613942	143593352	143593532	143615474	143615709	3864	4,4,4	4,3,3	1,7,10	0,0,0	218	149	6.13355e-09	5.32316e-06	0.406,0.477,0.477	1.0,1.0,1.0	-0.547
Sertoli	1876	ENSMUSG00000024187.15	Fam234a	chr17	-	26225911	26226023	26220280	26220580	26243989	26244214	1876	8,1,1	0,0,0	3,1,0	1,1,5	261	149	5.46125e-09	7.53107e-06	1.0,1.0,1.0	0.631,0.363,0.0	0.669
eSpermatids_3	274	ENSMUSG00000031284.16	Pak3	chrX	+	143672601	143672893	143665744	143665843	143693286	143693488	274	9,6,4	8,5,5	0,0,0	6,3,14	441	149	1.14833e-08	7.97284e-06	0.275,0.288,0.213	0.0,0.0,0.0	0.259
eSpermatids_3	9481	ENSMUSG00000044916.10	1700029I15Rik	chr2	+	92383207	92383281	92382917	92383051	92383447	92383589	9481	52,35,45	53,32,40	27,21,41	5,6,6	223	149	1.10011e-08	7.97284e-06	0.396,0.422,0.429	0.783,0.7,0.82	-0.352
rSpermatids_1	12744	ENSMUSG00000032307.16	Ube2q2	chr9	+	55176190	55176247	55150082	55150401	55180472	55180613	12744	3,1,1	5,2,2	1,1,1	0,0,0	206	149	8.60483e-09	8.95978e-06	0.303,0.266,0.266	1.0,1.0,1.0	-0.722
rSpermatids_1	2266	ENSMUSG00000035435.17	Abca17	chr17	-	24265422	24265613	24265203	24265277	24265863	24266034	2266	9,9,3	0,0,0	7,4,2	5,2,1	340	149	1.00283e-08	9.28179e-06	1.0,1.0,1.0	0.38,0.467,0.467	0.562
eSpermatids_1	3094	ENSMUSG00000115164.2	Gm30159	chr15	-	63118735	63118824	63067917	63067991	63139442	63139547	3094	6,6,3	2,4,3	2,10,6	0,0,0	238	149	1.18303e-08	9.76537e-06	0.653,0.484,0.385	1.0,1.0,1.0	-0.493
eSpermatids_1	7348	ENSMUSG00000031559.15	4930555F03Rik	chr8	+	49388956	49389069	49371974	49372015	49463234	49463401	7348	6,4,1	2,3,3	2,1,3	0,0,0	262	149	1.19919e-08	9.76537e-06	0.63,0.431,0.159	1.0,1.0,1.0	-0.593
eSpermatids_2	6957	ENSMUSG00000028520.12	4921539E11Rik	chr4	-	103255510	103255575	103236930	103237000	103266339	103266452	6957	18,13,13	4,5,11	20,17,19	1,0,0	214	149	1.47073e-08	1.11169e-05	0.758,0.644,0.451	0.933,1.0,1.0	-0.36
Spermatocyte_2	18636	ENSMUSG00000024456.16	Diaph1	chr18	-	37911168	37911271	37905003	37905159	37935201	37935423	18636	6,1,8	6,7,1	11,1,1	0,0,0	252	149	7.42364e-09	1.1229e-05	0.372,0.078,0.825	1.0,1.0,1.0	-0.575
eSpermatids_3	12317	ENSMUSG00000032307.16	Ube2q2	chr9	+	55168202	55168307	55162967	55163069	55176190	55176247	12317	22,12,11	1,0,0	7,5,9	2,3,8	254	149	1.83172e-08	1.15615e-05	0.928,1.0,1.0	0.672,0.494,0.398	0.455
eSpermatids_3	23584	ENSMUSG00000086026.1	Gm12374	chr4	+	37313456	37313513	37298935	37299074	37314470	37314555	23584	0,2,0	2,1,2	2,4,3	0,0,0	206	149	2.09418e-08	1.21166e-05	0.0,0.591,0.0	1.0,1.0,1.0	-0.803
Spermatocyte_1	5732	ENSMUSG00000030417.15	Pdcd5	chr7	-	35643623	35643715	35642614	35642686	35644350	35644412	5732	9,11,4	7,4,3	2,2,1	0,0,0	241	149	7.12455e-09	1.22998e-05	0.443,0.63,0.452	1.0,1.0,1.0	-0.492
Spermatocyte_1	7184	ENSMUSG00000001211.15	Agpat3	chr10	-	78351626	78351711	78329275	78329336	78352212	78352489	7184	6,2,0	2,4,2	2,2,2	0,0,0	234	149	6.63645e-09	1.22998e-05	0.656,0.241,0.0	1.0,1.0,1.0	-0.701
rSpermatids_1	7409	ENSMUSG00000039298.16	Cdk5rap2	chr4	-	70337340	70337559	70317426	70317597	70349143	70349245	7409	19,17,7	5,2,6	5,8,17	0,0,0	368	149	1.51475e-08	1.26178e-05	0.606,0.775,0.321	1.0,1.0,1.0	-0.433
Spermatocyte_2	9994	ENSMUSG00000104614.5	Fbxw27	chr9	-	109772059	109772270	109770052	109770177	109773123	109773266	9994	26,22,13	12,5,7	13,5,6	0,0,0	360	149	1.29508e-08	1.39924e-05	0.473,0.646,0.435	1.0,1.0,1.0	-0.482
Spermatocyte_1	6776	ENSMUSG00000028896.13	Rcc1	chr4	-	132339202	132339241	132338050	132338238	132339924	132340006	6776	2,4,4	4,1,5	1,2,3	0,0,0	188	149	1.09689e-08	1.40387e-05	0.284,0.76,0.388	1.0,1.0,1.0	-0.523
Spermatocyte_1	8261	ENSMUSG00000037801.13	Iqch	chr9	-	63454559	63454730	63429012	63429074	63480507	63480794	8261	3,6,6	8,6,3	9,10,4	0,1,0	320	149	1.24681e-08	1.40387e-05	0.149,0.318,0.482	1.0,0.823,1.0	-0.625
Spermatocyte_1	17170	ENSMUSG00000109907.1	Gm45321	chr8	+	49901570	49901662	49821435	49821527	49934367	49934505	17170	2,4,2	0,0,0	0,1,0	1,1,2	241	149	1.58262e-08	1.40387e-05	1.0,1.0,1.0	0.0,0.382,0.0	0.873
Spermatocyte_1	21038	ENSMUSG00000037876.17	Jmjd1c	chr10	+	67216982	67217107	67215269	67215375	67218037	67218181	21038	16,7,14	4,4,5	20,2,3	0,0,0	274	149	1.3614e-08	1.40387e-05	0.685,0.488,0.604	1.0,1.0,1.0	-0.408
eSpermatids_4	20649	ENSMUSG00000021962.9	Dcp1a	chr14	+	30487464	30487498	30485081	30485242	30488512	30488620	20649	1,2,3	1,0,0	0,2,0	2,3,2	183	149	1.51947e-08	1.51719e-05	0.449,1.0,1.0	0.0,0.352,0.0	0.699
eSpermatids_3	18560	ENSMUSG00000003341.9	Atp8b3	chr10	-	80523651	80523891	80521769	80521897	80524328	80524412	18560	9,8,17	7,1,3	2,10,7	0,0,0	389	149	2.95915e-08	1.58041e-05	0.33,0.754,0.685	1.0,1.0,1.0	-0.41
eSpermatids_1	8266	ENSMUSG00000032497.19	Lrrfip2	chr9	+	111182818	111182887	111175776	111175842	111188761	111188806	8266	4,13,23	8,5,9	4,8,3	0,0,0	218	149	2.30592e-08	1.60953e-05	0.255,0.64,0.636	1.0,1.0,1.0	-0.49
Spermatocyte_1	20204	ENSMUSG00000024122.16	Pdpk1	chr17	-	24107228	24107271	24100810	24100908	24110847	24111117	20204	15,3,5	0,0,0	4,3,9	1,7,4	192	149	2.39002e-08	1.87551e-05	1.0,1.0,1.0	0.756,0.25,0.636	0.453
Spermatocyte_2	14740	ENSMUSG00000037884.6	1700017G19Rik	chr3	-	40506918	40507021	40504866	40506013	40508210	40508676	14740	18,11,4	10,5,1	8,1,3	0,0,0	252	149	2.03077e-08	1.91984e-05	0.516,0.565,0.703	1.0,1.0,1.0	-0.405
Leydig	14180	ENSMUSG00000039361.11	Picalm	chr7	+	90194272	90194296	90191653	90191753	90195654	90195714	14180	0,0,0	6,6,1	5,1,4	1,3,1	173	149	1.53812e-08	1.95648e-05	0.0,0.0,0.0	0.812,0.223,0.775	-0.603
rSpermatids_2	9126	ENSMUSG00000097089.2	Gm26879	chr1	+	192096153	192096288	192093238	192093394	192098961	192099628	9126	13,11,6	9,4,1	2,7,3	0,0,0	284	149	1.37985e-08	2.01274e-05	0.431,0.591,0.759	1.0,1.0,1.0	-0.406
eSpermatids_2	3378	ENSMUSG00000022119.15	Rbm26	chr14	-	105139090	105139162	105131881	105132007	105140315	105140438	3378	4,1,3	0,0,1	1,2,0	5,2,2	221	149	4.81654e-08	2.64778e-05	1.0,1.0,0.669	0.119,0.403,0.0	0.716
eSpermatids_2	13842	ENSMUSG00000029022.18	Miip	chr4	-	147868068	147868183	147867330	147867602	147868368	147868483	13842	0,0,0	1,3,1	6,1,5	2,2,2	264	149	4.26518e-08	2.64778e-05	0.0,0.0,0.0	0.629,0.22,0.585	-0.478
diffSPG_1	26058	ENSMUSG00000035184.15	Fam124a	chr14	+	62587152	62587886	62564487	62564519	62605872	62608486	26058	1,0,3	3,2,0	4,4,4	0,0,0	883	149	7.7904e-09	2.65081e-05	0.053,0.0,1.0	1.0,1.0,1.0	-0.649
eSpermatids_2	13203	ENSMUSG00000086379.7	1700026D11Rik	chr2	+	132505760	132505871	132497368	132497491	132512074	132512299	13203	0,1,1	2,1,1	2,2,4	1,0,0	260	149	5.74136e-08	2.89317e-05	0.0,0.364,0.364	0.534,1.0,1.0	-0.602
Leydig	3093	ENSMUSG00000062761.7	Zfp512	chr5	+	31453154	31453213	31452434	31452577	31465445	31465633	3093	2,0,0	1,3,1	4,2,3	1,0,0	208	149	4.763e-08	4.03902e-05	0.589,0.0,0.0	0.741,1.0,1.0	-0.717
eSpermatids_3	10057	ENSMUSG00000060715.9	1700019A02Rik	chr1	-	53185214	53185290	53182494	53182544	53187553	53187636	10057	11,18,9	1,8,4	10,14,12	0,0,0	225	149	9.30678e-08	4.3078e-05	0.879,0.598,0.598	1.0,1.0,1.0	-0.308
eSpermatids_2	4637	ENSMUSG00000062995.12	Ica1	chr6	-	8653629	8653692	8653496	8653535	8656361	8656408	4637	8,12,7	4,1,8	10,9,14	0,0,0	212	149	9.4741e-08	4.40692e-05	0.584,0.894,0.381	1.0,1.0,1.0	-0.38
rSpermatids_2	4160	ENSMUSG00000047515.8	BC049715	chr6	+	136830900	136830996	136827984	136828248	136839739	136840536	4160	18,21,20	5,12,3	14,9,11	0,0,0	245	149	4.04875e-08	4.42933e-05	0.686,0.516,0.802	1.0,1.0,1.0	-0.332
Spermatocyte_1	24222	ENSMUSG00000113982.1	Gm34557	chr13	-	53933287	53933384	53921312	53921451	53934341	53934447	24222	4,9,2	7,4,2	0,0,0	1,6,2	246	149	6.50452e-08	4.67892e-05	0.257,0.577,0.377	0.0,0.0,0.0	0.404
undiffSPG	3717	ENSMUSG00000041477.14	Dcp1b	chr6	+	119214769	119217979	119206469	119206598	119220002	119220206	3717	6,9,12	0,0,0	9,5,10	2,5,0	3359	149	1.10773e-08	5.00251e-05	1.0,1.0,1.0	0.166,0.042,1.0	0.597
eSpermatids_2	6885	ENSMUSG00000028492.13	Saxo1	chr4	-	86481600	86481673	86479007	86479078	86487739	86487919	6885	13,17,11	0,2,0	13,16,7	6,7,12	222	149	1.17614e-07	5.08007e-05	1.0,0.851,1.0	0.593,0.605,0.281	0.457
Spermatocyte_2	22720	ENSMUSG00000097494.7	4933406C10Rik	chr12	-	32942282	32942398	32924956	32925535	32953197	32953371	22720	6,8,1	3,4,1	1,1,4	0,0,0	265	149	6.305e-08	5.2983e-05	0.529,0.529,0.36	1.0,1.0,1.0	-0.527
eSpermatids_1	13051	ENSMUSG00000052915.14	Msl1	chr11	+	98802267	98802315	98799999	98800382	98802781	98802846	13051	7,21,22	3,5,3	2,2,3	10,5,6	197	149	1.01378e-07	5.38481e-05	0.638,0.761,0.847	0.131,0.232,0.274	0.536
eSpermatids_1	18149	ENSMUSG00000026915.16	Strbp	chr2	-	37580672	37580806	37485073	37485218	37586509	37586518	18149	10,6,1	4,2,2	2,3,3	0,0,0	283	149	1.10209e-07	5.38481e-05	0.568,0.612,0.208	1.0,1.0,1.0	-0.537
rSpermatids_1	24045	ENSMUSG00000033632.16	AW554918	chr18	+	25339713	25340384	25289938	25290066	25344863	25344962	24045	37,40,16	1,5,6	14,11,8	0,0,0	820	149	7.14142e-08	5.40801e-05	0.871,0.592,0.326	1.0,1.0,1.0	-0.404
rSpermatids_2	7190	ENSMUSG00000113591.1	4930447K03Rik	chr13	-	34095229	34095455	34088920	34089029	34113193	34113272	7190	44,38,22	13,25,6	20,30,28	1,2,0	375	149	6.40244e-08	5.60342e-05	0.574,0.377,0.593	0.888,0.856,1.0	-0.4
rSpermatids_2	11054	ENSMUSG00000038010.9	Ccdc138	chr10	+	58509504	58509632	58507520	58507641	58513078	58513257	11054	29,40,18	14,11,3	30,10,13	0,0,1	277	149	5.77952e-08	5.60342e-05	0.527,0.662,0.763	1.0,1.0,0.875	-0.308
rSpermatids_2	7587	ENSMUSG00000028520.12	4921539E11Rik	chr4	-	103255510	103255575	103236930	103237000	103266339	103266452	7587	49,68,40	28,40,9	25,14,11	0,0,2	214	149	7.39678e-08	5.88515e-05	0.549,0.542,0.756	1.0,1.0,0.793	-0.315
diffSPG_1	1207	ENSMUSG00000024835.15	Coro1b	chr19	+	4153226	4153490	4152521	4152579	4153596	4154035	1207	4,1,1	0,0,0	6,8,6	2,5,1	413	149	2.31582e-08	5.90997e-05	1.0,1.0,1.0	0.52,0.366,0.684	0.477
Spermatocyte_1	18171	ENSMUSG00000021639.17	Gtf2h2	chr13	-	100461847	100461962	100460217	100460420	100468914	100469026	18171	12,8,3	14,14,4	0,0,0	5,6,4	264	149	9.03479e-08	5.9991e-05	0.326,0.244,0.297	0.0,0.0,0.0	0.289
rSpermatids_2	19832	ENSMUSG00000111830.1	4930568E12Rik	chr9	-	13095056	13095269	13091266	13091591	13097142	13097266	19832	56,54,18	15,10,5	12,15,2	0,0,0	362	149	8.47551e-08	6.18147e-05	0.606,0.69,0.597	1.0,1.0,1.0	-0.369
eSpermatids_3	1128	ENSMUSG00000056153.15	Socs6	chr18	-	88886991	88887052	88870249	88870918	88887208	88887333	1128	4,3,2	5,0,1	0,0,0	1,2,1	210	149	1.51212e-07	6.56167e-05	0.362,1.0,0.587	0.0,0.0,0.0	0.65
Telocyte	2551	ENSMUSG00000099353.7	1700031M16Rik	chr15	+	98415742	98415855	98415213	98415388	98416087	98416135	2551	10,13,9	0,1,0	10,14,10	6,4,7	262	149	1.40157e-07	6.72752e-05	1.0,0.881,1.0	0.487,0.666,0.448	0.427
eSpermatids_4	11780	ENSMUSG00000096974.2	Gm26881	chr4	+	43051236	43051377	43045965	43046277	43053153	43053251	11780	0,1,0	1,0,6	5,4,1	0,0,0	290	149	8.40696e-08	7.19516e-05	0.0,1.0,0.0	1.0,1.0,1.0	-0.667
rSpermatids_2	5042	ENSMUSG00000062995.12	Ica1	chr6	-	8653629	8653692	8653496	8653535	8656361	8656408	5042	28,14,5	8,6,3	5,8,6	0,0,0	212	149	1.10986e-07	7.47195e-05	0.711,0.621,0.539	1.0,1.0,1.0	-0.376
rSpermatids_2	15744	ENSMUSG00000074579.14	Lekr1	chr3	+	65739681	65739867	65725310	65725430	65781370	65781448	15744	14,29,9	1,9,3	15,9,6	0,0,0	335	149	1.19913e-07	7.49629e-05	0.862,0.589,0.572	1.0,1.0,1.0	-0.326
eSpermatids_3	8023	ENSMUSG00000027956.11	Tmem144	chr3	-	79851993	79852068	79839137	79839306	79852693	79852773	8023	3,7,2	0,1,0	1,0,0	0,2,2	224	149	2.15278e-07	7.79802e-05	1.0,0.823,1.0	1.0,0.0,0.0	0.608
eSpermatids_3	15009	ENSMUSG00000021668.15	Polk	chr13	-	96496602	96496842	96495407	96495532	96501518	96501672	15009	11,10,11	2,5,8	14,5,17	1,0,0	389	149	2.35861e-07	7.79802e-05	0.678,0.434,0.345	0.843,1.0,1.0	-0.462
eSpermatids_3	15536	ENSMUSG00000028524.21	Sgip1	chr4	+	102927460	102927585	102918780	102918855	102956098	102956210	15536	1,0,0	0,2,2	1,1,1	0,0,1	274	149	2.34171e-07	7.79802e-05	1.0,0.0,0.0	1.0,1.0,0.352	-0.451
eSpermatids_3	4016	ENSMUSG00000035560.5	Wdr20rt	chr12	+	65226013	65227323	65225720	65225828	65228207	65228456	4016	33,28,39	2,4,12	32,29,31	0,0,1	1459	149	2.56172e-07	8.08456e-05	0.628,0.417,0.249	1.0,1.0,0.76	-0.489
Telocyte	17361	ENSMUSG00000024392.17	Bag6	chr17	+	35146756	35146903	35146245	35146353	35147140	35147305	17361	22,21,21	0,0,1	41,85,29	11,12,6	296	149	2.36923e-07	8.52923e-05	1.0,1.0,0.914	0.652,0.781,0.709	0.257
eSpermatids_4	11451	ENSMUSG00000073144.4	4930599N23Rik	chr6	+	39140159	39140272	39118472	39118820	39146877	39147051	11451	0,0,0	2,3,6	2,1,8	1,2,2	262	149	1.14071e-07	8.54249e-05	0.0,0.0,0.0	0.532,0.221,0.695	-0.483
eSpermatids_4	16161	ENSMUSG00000030641.10	Ddias	chr7	-	92868111	92868198	92866570	92866699	92872761	92872844	16161	1,0,1	0,5,5	1,2,3	0,0,1	236	149	1.2898e-07	8.58576e-05	1.0,0.0,0.112	1.0,1.0,0.654	-0.514
eSpermatids_1	9178	ENSMUSG00000037683.14	Armc3	chr2	+	19297905	19297953	19296815	19296911	19300471	19300669	9178	4,7,1	3,0,0	1,0,0	1,3,1	197	149	1.9391e-07	8.61313e-05	0.502,1.0,1.0	0.431,0.0,0.0	0.69
diffSPG_1	7432	ENSMUSG00000099794.1	1700128A07Rik	chr14	-	106423694	106424084	106417186	106417444	106443310	106443404	7432	15,21,19	1,3,6	19,12,13	0,0,0	539	149	4.63693e-08	9.46675e-05	0.806,0.659,0.467	1.0,1.0,1.0	-0.356
rSpermatids_2	21262	ENSMUSG00000031512.15	Tex29	chr8	+	11844026	11844262	11840881	11840976	11854154	11854339	21262	28,35,9	4,4,7	8,6,4	0,0,0	385	149	1.76577e-07	9.65877e-05	0.73,0.772,0.332	1.0,1.0,1.0	-0.389
eSpermatids_1	20957	ENSMUSG00000113644.1	4930448C13Rik	chr12	-	15014955	15015045	15009082	15009194	15022364	15022413	20957	14,13,5	2,6,2	10,11,4	0,0,0	239	149	2.60988e-07	0.000101697	0.814,0.575,0.609	1.0,1.0,1.0	-0.334
eSpermatids_1	21751	ENSMUSG00000097399.7	Gm26555	chr13	+	58287912	58288070	58284152	58284248	58288178	58288311	21751	4,23,7	3,3,3	7,4,2	0,0,0	307	149	2.70583e-07	0.000101697	0.393,0.788,0.531	1.0,1.0,1.0	-0.429
eSpermatids_4	17810	ENSMUSG00000069895.4	Atxn1l	chr8	-	109729884	109729941	109727778	109727928	109732032	109732113	17810	6,1,1	4,2,1	8,1,5	0,0,0	206	149	1.69951e-07	0.000101818	0.52,0.266,0.42	1.0,1.0,1.0	-0.598
eSpermatids_4	10527	ENSMUSG00000029823.16	Luc7l2	chr6	+	38554979	38555063	38551333	38551908	38570509	38570604	10527	3,8,13	0,0,0	1,7,7	3,1,5	233	149	1.92511e-07	0.000104849	1.0,1.0,1.0	0.176,0.817,0.472	0.512
rSpermatids_1	24278	ENSMUSG00000025217.15	Btrc	chr19	+	45423132	45423240	45364086	45364274	45456532	45456610	24278	19,11,13	4,8,2	7,6,2	0,0,0	257	149	1.64126e-07	0.000105167	0.734,0.444,0.79	1.0,1.0,1.0	-0.344
eSpermatids_3	5821	ENSMUSG00000020212.14	Mdm1	chr10	+	118156833	118156863	118152174	118152274	118157194	118157370	5821	2,2,3	0,6,0	0,0,0	1,3,3	179	149	3.52764e-07	0.000106489	1.0,0.217,1.0	0.0,0.0,0.0	0.739
Sertoli	11832	ENSMUSG00000028035.13	Dnajb4	chr3	-	152195049	152195100	152193562	152193664	152209834	152210057	11832	4,2,3	3,1,4	0,0,0	4,4,2	200	149	1.20145e-07	0.000110453	0.498,0.598,0.358	0.0,0.0,0.0	0.485
rSpermatids_2	16654	ENSMUSG00000105125.1	Gm43468	chr3	+	151072466	151072580	151071386	151071539	151074428	151074558	16654	29,22,8	4,14,2	9,2,7	0,0,0	263	149	2.39805e-07	0.000110462	0.804,0.471,0.694	1.0,1.0,1.0	-0.344
Sertoli	18922	ENSMUSG00000029074.14	Ttll10	chr4	-	156043625	156043797	156043046	156043187	156044718	156044890	18922	14,8,14	4,1,4	25,14,22	0,0,0	321	149	1.78283e-07	0.000122926	0.619,0.788,0.619	1.0,1.0,1.0	-0.325
eSpermatids_2	11276	ENSMUSG00000085405.1	4930441J16Rik	chr2	-	74300406	74300519	74298939	74299076	74304189	74304328	11276	0,1,0	5,0,1	4,3,3	0,0,1	262	149	3.22332e-07	0.000129943	0.0,1.0,0.0	1.0,1.0,0.63	-0.543
rSpermatids_2	2224	ENSMUSG00000024187.15	Fam234a	chr17	-	26225927	26226023	26220280	26220580	26244005	26244168	2224	3,2,1	0,0,0	1,2,0	1,2,2	245	149	3.27684e-07	0.000136566	1.0,1.0,1.0	0.378,0.378,0.0	0.748
rSpermatids_2	2745	ENSMUSG00000116840.1	Gm21691	chr16	-	35004205	35004269	35003918	35003967	35018607	35018705	2745	0,3,2	7,5,0	1,1,1	0,0,0	213	149	3.44448e-07	0.000137028	0.0,0.296,1.0	1.0,1.0,1.0	-0.568
Spermatocyte_2	1264	ENSMUSG00000085800.7	1700066O22Rik	chr18	-	57532815	57532956	57505974	57506159	57533425	57533495	1264	24,17,16	6,6,1	16,8,9	0,0,0	290	149	2.44504e-07	0.000139725	0.673,0.593,0.892	1.0,1.0,1.0	-0.281
Spermatocyte_2	14455	ENSMUSG00000000826.16	Dnajc5	chr2	+	181521234	181521287	181520550	181520697	181546370	181546488	14455	2,5,5	6,5,1	0,0,0	3,2,1	202	149	2.29366e-07	0.000139725	0.197,0.425,0.787	0.0,0.0,0.0	0.47
Spermatocyte_2	17248	ENSMUSG00000023084.11	Lrrc71	chr3	-	87742623	87742713	87741713	87741863	87742785	87742869	17248	260,179,94	3,1,0	36,14,32	6,6,1	239	149	2.10927e-07	0.000139725	0.982,0.991,1.0	0.789,0.593,0.952	0.213
Spermatocyte_2	24216	ENSMUSG00000114953.1	4930519K11Rik	chr14	+	24005375	24005454	24003843	24005137	24005908	24006059	24216	27,27,13	8,14,5	20,7,3	1,0,0	228	149	2.25759e-07	0.000139725	0.688,0.558,0.63	0.929,1.0,1.0	-0.351
eSpermatids_1	9876	ENSMUSG00000020064.9	Herc4	chr10	+	63315659	63315843	63314486	63314569	63316699	63316802	9876	16,13,2	3,4,1	3,2,4	0,0,0	333	149	4.01092e-07	0.000139981	0.705,0.593,0.472	1.0,1.0,1.0	-0.41
eSpermatids_1	21603	ENSMUSG00000086275.1	1700121C08Rik	chr4	-	123856944	123857004	123833621	123833725	123858805	123858993	21603	15,7,5	6,1,3	3,3,7	0,0,0	209	149	4.32921e-07	0.000141017	0.641,0.833,0.543	1.0,1.0,1.0	-0.328
rSpermatids_1	7432	ENSMUSG00000028520.12	4921539E11Rik	chr4	-	103255510	103255575	103236930	103237000	103266339	103266452	7432	9,22,11	8,16,0	14,17,2	0,0,0	214	149	2.49747e-07	0.000148599	0.439,0.489,1.0	1.0,1.0,1.0	-0.357
Spermatocyte_1	8946	ENSMUSG00000049327.17	Kmt5a	chr5	+	124445968	124446084	124445504	124445728	124447213	124447370	8946	24,29,17	9,5,3	13,6,7	0,0,0	265	149	2.60916e-07	0.000160874	0.6,0.765,0.761	1.0,1.0,1.0	-0.291
Spermatocyte_1	13368	ENSMUSG00000026773.19	Pfkfb3	chr2	-	11481246	11481333	11480197	11480371	11481870	11481935	13368	0,0,0	1,4,1	2,3,1	1,0,1	236	149	2.83895e-07	0.000163372	0.0,0.0,0.0	0.558,1.0,0.387	-0.648
eSpermatids_1	18183	ENSMUSG00000022185.19	Acin1	chr14	-	54678742	54678862	54667072	54667161	54679240	54679352	18183	2,1,3	0,0,0	1,1,0	1,1,2	269	149	5.63595e-07	0.000172108	1.0,1.0,1.0	0.356,0.356,0.0	0.763
eSpermatids_1	9068	ENSMUSG00000020317.14	Theg	chr10	-	79585903	79585975	79585392	79585454	79586230	79586350	9068	11,9,8	6,6,9	2,8,6	0,0,1	221	149	6.49102e-07	0.000176195	0.553,0.503,0.375	1.0,1.0,0.802	-0.457
eSpermatids_1	20276	ENSMUSG00000032892.14	Rangrf	chr11	-	68973116	68973273	68972483	68972741	68973440	68973557	20276	8,14,15	0,0,0	4,7,7	7,1,1	306	149	6.17259e-07	0.000176195	1.0,1.0,1.0	0.218,0.773,0.773	0.412
eSpermatids_3	18995	ENSMUSG00000018449.12	Rpain	chr11	+	70973801	70973913	70973014	70973075	70977657	70977687	18995	8,9,8	0,0,3	3,0,0	4,1,2	261	149	6.51844e-07	0.00018103	1.0,1.0,0.604	0.3,0.0,0.0	0.768
rSpermatids_2	17465	ENSMUSG00000054894.6	Dmac2l	chr12	+	69725454	69725554	69724949	69725014	69737950	69738061	17465	6,10,9	4,8,0	0,0,1	5,2,2	249	149	4.80362e-07	0.000182788	0.473,0.428,1.0	0.0,0.0,0.23	0.557
Spermatocyte_1	17363	ENSMUSG00000035401.9	Emsy	chr7	-	98593330	98593810	98587136	98590884	98594751	98595312	17363	32,13,9	1,5,2	8,15,5	0,0,0	629	149	3.44388e-07	0.000185797	0.883,0.381,0.516	1.0,1.0,1.0	-0.407
eSpermatids_4	6918	ENSMUSG00000028520.12	4921539E11Rik	chr4	-	103255510	103255575	103236930	103237000	103266339	103266452	6918	18,25,21	5,8,6	24,24,23	2,0,0	214	149	3.87232e-07	0.000193326	0.715,0.685,0.709	0.893,1.0,1.0	-0.261
rSpermatids_1	23302	ENSMUSG00000051890.13	Klhdc1	chr12	+	69264789	69264972	69263148	69263221	69268241	69268326	23302	4,10,2	4,7,6	0,0,0	2,7,4	332	149	3.58114e-07	0.000198873	0.31,0.391,0.13	0.0,0.0,0.0	0.277
eSpermatids_2	1555	ENSMUSG00000061130.13	Ppm1b	chr17	+	84974019	84974121	84958375	84958394	84993679	84994539	1555	5,6,6	5,5,1	1,0,0	5,4,3	251	149	5.69398e-07	0.000215197	0.372,0.416,0.781	0.106,0.0,0.0	0.488
Sertoli	7870	ENSMUSG00000011877.13	Git1	chr11	+	77502828	77502855	77500987	77501114	77503017	77503066	7870	0,0,0	4,1,3	2,1,4	1,2,1	176	149	4.73911e-07	0.000217841	0.0,0.0,0.0	0.629,0.297,0.772	-0.566
eSpermatids_3	10367	ENSMUSG00000024645.5	Timm21	chr18	-	84948022	84948096	84947833	84947939	84949193	84949291	10367	1,2,2	4,0,5	1,5,8	0,0,0	223	149	8.15931e-07	0.000217885	0.143,1.0,0.211	1.0,1.0,1.0	-0.549
Spermatocyte_2	10669	ENSMUSG00000027750.16	Postn	chr3	+	54380411	54380492	54377560	54377606	54383387	54383477	10669	15,13,9	8,3,1	6,1,3	0,0,0	230	149	4.38573e-07	0.000221128	0.548,0.737,0.854	1.0,1.0,1.0	-0.287
Spermatocyte_2	5831	ENSMUSG00000015880.13	Ncapg	chr5	+	45698840	45698910	45696032	45696544	45699847	45700073	5831	5,0,32	16,7,0	11,12,22	0,0,0	219	149	4.78948e-07	0.000226393	0.175,0.0,1.0	1.0,1.0,1.0	-0.608
Leydig	16249	ENSMUSG00000097463.2	4930448E22Rik	chr9	-	46327651	46328099	46326433	46327302	46328742	46329527	16249	5,7,1	0,0,0	12,8,13	4,1,2	597	149	3.58551e-07	0.000228039	1.0,1.0,1.0	0.428,0.666,0.619	0.429
eSpermatids_4	13773	ENSMUSG00000117604.1	Gm33228	chr18	+	26123334	26123482	26120640	26120818	26143874	26143996	13773	1,3,1	5,2,2	4,10,6	0,2,0	297	149	5.00071e-07	0.000230456	0.091,0.429,0.201	1.0,0.715,1.0	-0.665
eSpermatids_1	11838	ENSMUSG00000036768.6	Kif15	chr9	+	122987845	122988023	122986441	122986651	122991085	122991227	11838	25,30,24	6,4,2	13,15,9	0,0,0	327	149	9.00574e-07	0.00023159	0.655,0.774,0.845	1.0,1.0,1.0	-0.242
undiffSPG	13874	ENSMUSG00000026049.11	Tex30	chr1	-	44101899	44101957	44099847	44100001	44102327	44102391	13874	2,4,4	0,3,0	0,1,0	1,2,3	207	149	1.05901e-07	0.000239125	1.0,0.49,1.0	0.0,0.265,0.0	0.742
rSpermatids_2	15892	ENSMUSG00000021668.15	Polk	chr13	-	96496602	96496842	96495407	96495532	96501518	96501672	15892	58,64,46	9,10,4	32,16,31	1,0,0	389	149	7.11884e-07	0.000239631	0.712,0.71,0.815	0.925,1.0,1.0	-0.229
rSpermatids_2	16600	ENSMUSG00000032595.10	Cdhr4	chr9	+	107998512	107998569	107997919	107998062	107998996	107999027	16600	126,93,63	31,42,11	46,45,40	2,3,2	206	149	6.90275e-07	0.000239631	0.746,0.616,0.806	0.943,0.916,0.935	-0.209
diffSPG_2	14025	ENSMUSG00000097075.3	Cdiptos	chr7	-	126974678	126974712	126974452	126974510	126974939	126975084	14025	6,3,7	0,0,0	5,8,5	3,2,4	183	149	2.31092e-07	0.000243879	1.0,1.0,1.0	0.576,0.765,0.504	0.385
eSpermatids_3	22778	ENSMUSG00000057265.13	Bbof1	chr12	+	84426707	84427201	84425135	84425280	84428342	84428444	22778	17,11,6	8,0,3	6,10,7	0,0,0	643	149	9.72323e-07	0.000250031	0.33,1.0,0.317	1.0,1.0,1.0	-0.451
eSpermatids_3	19178	ENSMUSG00000003131.7	Pafah1b2	chr9	-	45983850	45984039	45978655	45978729	45984704	45984827	19178	1,1,3	1,2,2	3,1,1	0,0,0	338	149	1.01261e-06	0.000251091	0.306,0.181,0.398	1.0,1.0,1.0	-0.705
eSpermatids_2	2446	ENSMUSG00000099983.1	1700022E09Rik	chr16	-	59467996	59468137	59463930	59464099	59469184	59469238	2446	4,2,4	0,0,0	6,1,0	4,1,1	290	149	7.99442e-07	0.000268568	1.0,1.0,1.0	0.435,0.339,0.0	0.742
Spermatocyte_2	8715	ENSMUSG00000029062.14	Cdk11b	chr4	+	155625184	155625339	155624853	155624941	155625726	155625773	8715	15,8,1	5,7,0	1,2,1	0,0,0	304	149	6.28068e-07	0.000279416	0.595,0.359,1.0	1.0,1.0,1.0	-0.349
eSpermatids_3	19427	ENSMUSG00000022185.19	Acin1	chr14	-	54678742	54678862	54667072	54667161	54679240	54679352	19427	11,18,5	7,1,2	2,4,5	0,0,0	269	149	1.17797e-06	0.000282023	0.465,0.909,0.581	1.0,1.0,1.0	-0.348
Spermatocyte_1	17362	ENSMUSG00000035401.9	Emsy	chr7	-	98593330	98593666	98588935	98590884	98594751	98595312	17362	25,13,8	1,5,2	5,12,3	0,0,0	485	149	5.55879e-07	0.000282256	0.885,0.444,0.551	1.0,1.0,1.0	-0.373
undiffSPG	13041	ENSMUSG00000030077.11	Chl1	chr6	+	103714444	103714606	103711066	103711246	103715267	103715399	13041	3,0,4	6,5,0	2,1,1	0,0,0	311	149	2.15772e-07	0.000282796	0.193,0.0,1.0	1.0,1.0,1.0	-0.602
undiffSPG	18799	ENSMUSG00000028062.15	Lamtor2	chr3	-	88552354	88552517	88550695	88550785	88552729	88552859	18799	33,18,24	0,0,0	24,49,24	2,11,2	312	149	2.50484e-07	0.000282796	1.0,1.0,1.0	0.851,0.68,0.851	0.206
eSpermatids_2	4331	ENSMUSG00000107525.1	Gm44071	chr6	-	63327148	63327225	63324671	63324957	63328356	63328441	4331	5,7,3	6,5,7	10,4,7	0,1,1	226	149	8.8965e-07	0.000283143	0.355,0.48,0.22	1.0,0.725,0.822	-0.497
Spermatocyte_2	7996	ENSMUSG00000056763.16	Cspp1	chr1	+	10085746	10085952	10083500	10083558	10088050	10088184	7996	4,9,4	5,6,0	5,5,1	0,0,0	355	149	6.79434e-07	0.000285476	0.251,0.386,1.0	1.0,1.0,1.0	-0.454
rSpermatids_1	12246	ENSMUSG00000100580.6	4933436I20Rik	chr1	-	83881380	83881518	83843601	83843774	83910714	83911571	12246	17,14,11	9,6,0	9,8,9	0,0,0	287	149	5.49275e-07	0.000285966	0.495,0.548,1.0	1.0,1.0,1.0	-0.319
diffSPG_1	8354	ENSMUSG00000037730.13	Mynn	chr3	+	30603503	30603800	30602064	30602695	30607036	30607830	8354	7,7,5	0,0,0	7,14,11	2,5,1	446	149	1.71091e-07	0.000291083	1.0,1.0,1.0	0.539,0.483,0.786	0.397
rSpermatids_2	12781	ENSMUSG00000020792.15	Exoc7	chr11	-	116297570	116297663	116295543	116295689	116300265	116300433	12781	0,0,2	2,1,1	1,7,1	0,0,0	242	149	9.02267e-07	0.000292468	0.0,0.0,0.552	1.0,1.0,1.0	-0.816
undiffSPG	13789	ENSMUSG00000033075.17	Senp1	chr15	-	98061949	98062027	98059915	98059954	98064818	98064873	13789	0,0,0	7,8,8	5,3,5	6,8,10	227	149	3.48501e-07	0.000314766	0.0,0.0,0.0	0.354,0.198,0.247	-0.266
eSpermatids_3	1593	ENSMUSG00000085287.8	4833418N02Rik	chr17	-	87277411	87277582	87276445	87276474	87280558	87280762	1593	15,12,29	4,2,8	17,8,20	0,0,1	320	149	1.42675e-06	0.000330197	0.636,0.736,0.628	1.0,1.0,0.903	-0.301
Spermatocyte_1	11611	ENSMUSG00000086823.7	1700028P15Rik	chr2	-	171962016	171962114	171959438	171959586	171962749	171962799	11611	12,6,16	4,6,1	3,4,3	0,0,0	247	149	6.99082e-07	0.000335249	0.644,0.376,0.906	1.0,1.0,1.0	-0.358
Spermatocyte_2	20565	ENSMUSG00000084829.7	Gm14266	chr2	+	171265019	171265129	171256910	171257139	171269036	171269200	20565	12,16,3	8,7,0	1,0,0	5,1,1	259	149	8.65296e-07	0.000344433	0.463,0.568,1.0	0.103,0.0,0.0	0.643
rSpermatids_2	1547	ENSMUSG00000036743.4	Psma8	chr18	+	14721166	14721293	14706150	14706332	14726503	14726628	1547	16,4,9	5,0,6	8,2,7	0,0,0	276	149	1.16295e-06	0.000350971	0.633,1.0,0.447	1.0,1.0,1.0	-0.307
eSpermatids_4	4210	ENSMUSG00000112201.1	4930532I03Rik	chr10	-	106569883	106570038	106555194	106555998	106589616	106589731	4210	1,0,1	2,7,7	2,7,7	2,3,1	304	149	9.39987e-07	0.000370824	0.197,0.0,0.065	0.329,0.534,0.774	-0.458
eSpermatids_4	4384	ENSMUSG00000097424.2	1700030M09Rik	chr8	+	121545266	121545357	121544387	121544722	121547114	121547652	4384	2,16,2	0,2,0	4,3,3	7,4,2	240	149	1.11414e-06	0.000370824	1.0,0.832,1.0	0.262,0.318,0.482	0.59
eSpermatids_4	4636	ENSMUSG00000062995.12	Ica1	chr6	-	8775783	8775930	8758365	8758458	8778071	8778154	4636	1,3,3	0,0,0	1,0,0	1,1,1	296	149	1.09509e-06	0.000370824	1.0,1.0,1.0	0.335,0.0,0.0	0.888
rSpermatids_2	22384	ENSMUSG00000054728.17	Phactr1	chr13	+	43127398	43127599	43127279	43127309	43128137	43128199	22384	39,28,15	7,5,8	14,18,10	0,1,0	350	149	1.30815e-06	0.000381631	0.703,0.704,0.444	1.0,0.885,1.0	-0.345
Spermatocyte_1	10592	ENSMUSG00000060538.14	Tmem219	chr7	-	126898796	126898923	126896748	126896938	126922809	126922900	10592	20,15,3	3,2,5	3,5,15	0,0,0	276	149	9.30562e-07	0.000382505	0.783,0.802,0.245	1.0,1.0,1.0	-0.39
eSpermatids_1	18724	ENSMUSG00000005628.12	Tmod4	chr3	+	95128268	95128412	95127588	95127719	95128599	95128744	18724	13,22,16	5,3,1	13,31,47	0,0,0	293	149	1.59652e-06	0.00039003	0.569,0.789,0.891	1.0,1.0,1.0	-0.25
diffSPG_1	16749	ENSMUSG00000043467.19	Zbtb37	chr1	-	161029641	161029741	161002921	161020406	161031804	161032761	16749	6,1,9	0,0,0	2,2,0	4,0,4	249	149	3.12936e-07	0.000399306	1.0,1.0,1.0	0.23,1.0,0.0	0.59
diffSPG_1	19178	ENSMUSG00000039720.7	Got1l1	chr8	-	27199837	27199947	27199509	27199602	27200232	27200344	19178	0,1,2	6,0,2	1,6,4	0,0,0	259	149	2.74961e-07	0.000399306	0.0,1.0,0.365	1.0,1.0,1.0	-0.545
eSpermatids_2	10513	ENSMUSG00000044835.15	Ankrd45	chr1	+	161150964	161151317	161142711	161142840	161155245	161155413	10513	17,22,20	5,2,1	26,25,53	0,0,0	502	149	1.39974e-06	0.000403059	0.502,0.766,0.856	1.0,1.0,1.0	-0.292
Spermatocyte_1	9781	ENSMUSG00000044916.10	1700029I15Rik	chr2	+	92383207	92383281	92382917	92383051	92383447	92383589	9781	26,24,13	4,7,10	6,2,1	0,0,0	223	149	1.03448e-06	0.000405894	0.813,0.696,0.465	1.0,1.0,1.0	-0.342
eSpermatids_1	20106	ENSMUSG00000020389.19	Cdkl3	chr11	+	52040560	52040620	52033513	52033611	52089588	52089778	20106	10,5,8	3,4,1	3,4,3	0,0,0	209	149	1.74466e-06	0.000405924	0.704,0.471,0.851	1.0,1.0,1.0	-0.325
Spermatocyte_2	18911	ENSMUSG00000057367.12	Birc2	chr9	-	7825614	7825663	7820973	7821219	7826930	7827009	18911	37,36,5	16,5,1	5,7,8	0,0,0	198	149	1.09301e-06	0.000413323	0.635,0.844,0.79	1.0,1.0,1.0	-0.244
eSpermatids_1	21120	ENSMUSG00000112053.1	Gm46328	chr12	+	54404636	54404964	54402980	54403058	54405305	54405654	21120	9,5,1	3,4,1	1,0,0	4,6,1	477	149	1.98121e-06	0.000420877	0.484,0.281,0.238	0.072,0.0,0.0	0.31
diffSPG_2	7598	ENSMUSG00000049327.17	Kmt5a	chr5	+	124445968	124446084	124445504	124445728	124447213	124447370	7598	0,0,0	2,2,2	2,3,6	4,2,0	265	149	5.48381e-07	0.000434044	0.0,0.0,0.0	0.219,0.458,1.0	-0.559
eSpermatids_3	15425	ENSMUSG00000086833.2	Gm12440	chr3	+	99053180	99053247	99052267	99052995	99053530	99053744	15425	9,8,7	4,3,1	0,0,3	3,4,6	216	149	2.07332e-06	0.000436214	0.608,0.648,0.828	0.0,0.0,0.256	0.609
eSpermatids_3	15885	ENSMUSG00000048100.13	Taf13	chr3	+	108572879	108572958	108571698	108571748	108578115	108578213	15885	1,3,4	6,8,2	5,8,2	1,1,0	228	149	2.02629e-06	0.000436214	0.098,0.197,0.567	0.766,0.839,1.0	-0.581
rSpermatids_2	21432	ENSMUSG00000110902.1	Gm33104	chr10	+	19506039	19506256	19490954	19491017	19506790	19507167	21432	18,28,17	1,3,6	5,9,15	0,0,0	366	149	1.5673e-06	0.000442484	0.88,0.792,0.536	1.0,1.0,1.0	-0.264
diffSPG_2	8040	ENSMUSG00000053332.13	Gas5	chr1	+	161036207	161036244	161035982	161036014	161036548	161036579	8040	2,3,1	1,0,0	3,0,1	1,2,3	186	149	1.00618e-06	0.000455082	0.616,1.0,1.0	0.706,0.0,0.211	0.566
diffSPG_2	8445	ENSMUSG00000000827.18	Tpd52l2	chr2	+	181513038	181513087	181508165	181508267	181515079	181515115	8445	9,7,4	0,0,0	10,11,3	5,2,2	198	149	7.85518e-07	0.000455082	1.0,1.0,1.0	0.601,0.805,0.53	0.355
diffSPG_2	14024	ENSMUSG00000097075.3	Cdiptos	chr7	-	126974608	126974712	126974452	126974510	126974939	126975084	14024	11,8,4	0,0,0	17,4,13	3,2,4	253	149	1.00214e-06	0.000455082	1.0,1.0,1.0	0.769,0.541,0.657	0.344
eSpermatids_3	23553	ENSMUSG00000021557.15	Agtpbp1	chr13	-	59533944	59534094	59533171	59533239	59544386	59544451	23553	5,3,6	0,5,4	1,1,5	0,0,0	299	149	2.38982e-06	0.000474072	1.0,0.23,0.428	1.0,1.0,1.0	-0.447
rSpermatids_2	17536	ENSMUSG00000109907.1	Gm45321	chr8	+	49934367	49934505	49901570	49901662	49946593	49949006	17536	7,3,1	5,3,0	6,1,5	0,0,0	287	149	1.84201e-06	0.000474154	0.421,0.342,1.0	1.0,1.0,1.0	-0.412
rSpermatids_2	18699	ENSMUSG00000110356.1	Gm35453	chr8	-	15583427	15583563	15580278	15580460	15583949	15583962	18699	49,37,18	14,16,1	10,18,15	1,0,0	285	149	1.80682e-06	0.000474154	0.647,0.547,0.904	0.839,1.0,1.0	-0.247
diffSPG_2	11785	ENSMUSG00000027406.13	Idh3b	chr2	-	130279555	130279726	130279312	130279437	130280262	130280323	11785	6,3,3	0,0,0	11,13,6	9,0,4	320	149	1.20899e-06	0.000478459	1.0,1.0,1.0	0.363,1.0,0.411	0.409
rSpermatids_1	9531	ENSMUSG00000036992.10	Nxt1	chr2	+	148674463	148674598	148672600	148672835	148675281	148676027	9531	20,25,14	5,5,1	9,5,16	0,0,0	284	149	1.0091e-06	0.000494461	0.677,0.724,0.88	1.0,1.0,1.0	-0.24
Spermatocyte_2	5851	ENSMUSG00000049606.16	Zfp644	chr5	-	106634830	106635436	106619539	106619642	106635609	106636323	5851	12,10,5	3,2,1	1,1,4	0,0,0	755	149	1.37951e-06	0.000496822	0.441,0.497,0.497	1.0,1.0,1.0	-0.522
rSpermatids_2	6441	ENSMUSG00000086446.1	Prkag2os1	chr5	+	24904356	24904485	24903164	24903285	24906439	24906528	6441	12,10,1	1,8,1	2,3,5	0,0,0	278	149	2.0133e-06	0.000503441	0.865,0.401,0.349	1.0,1.0,1.0	-0.462
Spermatocyte_2	11263	ENSMUSG00000036860.14	Mrpl55	chr11	+	59204174	59204255	59202485	59202659	59205648	59205927	11263	3,5,1	5,5,2	0,0,0	9,1,2	230	149	1.49919e-06	0.000515382	0.28,0.393,0.245	0.0,0.0,0.0	0.306
diffSPG_2	19297	ENSMUSG00000070291.4	Ddx43	chr9	+	78419211	78419350	78418332	78418442	78420588	78420676	19297	10,2,1	0,0,0	25,29,14	6,1,8	288	149	1.48647e-06	0.000522907	1.0,1.0,1.0	0.683,0.938,0.475	0.301
eSpermatids_4	4765	ENSMUSG00000042213.17	Zfand4	chr6	+	116274815	116275025	116273572	116273872	116305616	116305870	4765	0,0,0	4,2,6	5,1,6	0,2,3	359	149	1.65892e-06	0.000523085	0.0,0.0,0.0	1.0,0.172,0.454	-0.542
Spermatocyte_2	9716	ENSMUSG00000018479.12	1700125H20Rik	chr11	+	85172833	85172935	85170403	85170432	85174016	85174116	9716	33,23,11	5,6,1	11,5,17	0,0,0	251	149	1.66274e-06	0.000523971	0.797,0.695,0.867	1.0,1.0,1.0	-0.214
Spermatocyte_2	23950	ENSMUSG00000039176.17	Polg	chr7	-	79463782	79463961	79461697	79461893	79464603	79465371	23950	34,6,11	2,3,4	8,3,7	0,0,0	328	149	1.64593e-06	0.000523971	0.885,0.476,0.555	1.0,1.0,1.0	-0.361
Spermatocyte_1	12016	ENSMUSG00000105662.4	Gm6639	chr3	-	35637532	35637791	35636895	35637079	35639508	35639688	12016	46,49,15	0,3,0	19,11,9	7,7,1	408	149	1.45559e-06	0.00054629	1.0,0.856,1.0	0.498,0.365,0.767	0.409
eSpermatids_4	22085	ENSMUSG00000021012.16	Zc3h14	chr12	+	98779107	98779267	98774244	98774319	98783581	98783702	22085	0,0,1	3,2,1	4,4,2	0,4,0	309	149	1.88666e-06	0.000565148	0.0,0.0,0.325	1.0,0.325,1.0	-0.667
Spermatocyte_2	10898	ENSMUSG00000044835.15	Ankrd45	chr1	+	161164171	161164214	161163266	161163405	161167711	161167839	10898	11,4,1	10,8,8	2,3,2	0,1,0	192	149	1.90201e-06	0.000565467	0.461,0.28,0.088	1.0,0.7,1.0	-0.624
Spermatocyte_2	18637	ENSMUSG00000024456.16	Diaph1	chr18	-	37911168	37911271	37906387	37906414	37935201	37935423	18637	14,1,5	5,2,1	10,1,1	0,0,0	252	149	1.94396e-06	0.000565467	0.623,0.228,0.747	1.0,1.0,1.0	-0.467
rSpermatids_1	19253	ENSMUSG00000056018.14	Ccdc7b	chr8	+	129102449	129102557	129072392	129072716	129109899	129109920	19253	11,7,2	18,11,4	1,0,0	12,5,3	257	149	1.27174e-06	0.000588533	0.262,0.27,0.225	0.046,0.0,0.0	0.237
rSpermatids_2	9488	ENSMUSG00000087106.1	Gm13964	chr2	-	113503141	113503340	113500678	113500925	113503746	113504034	9488	12,16,5	11,3,2	8,5,11	1,0,0	348	149	2.42629e-06	0.000589857	0.318,0.695,0.517	0.774,1.0,1.0	-0.415
Spermatocyte_2	9864	ENSMUSG00000031860.17	Pbx4	chr8	+	69864311	69864550	69859079	69859153	69864823	69865014	9864	112,58,37	16,6,7	32,11,15	1,0,0	388	149	2.14882e-06	0.000601908	0.729,0.788,0.67	0.925,1.0,1.0	-0.246
eSpermatids_2	2191	ENSMUSG00000038347.15	Tcte2	chr17	-	13722419	13722679	13714030	13714117	13727910	13728022	2191	2,1,2	1,0,0	0,0,2	4,7,1	409	149	2.62634e-06	0.00060785	0.421,1.0,1.0	0.0,0.0,0.421	0.667
eSpermatids_2	2394	ENSMUSG00000090386.10	Mir99ahg	chr16	+	77459373	77459502	77360662	77360718	77501502	77501610	2394	4,4,7	3,8,4	8,7,9	2,0,0	278	149	2.399e-06	0.00060785	0.417,0.211,0.484	0.682,1.0,1.0	-0.523
eSpermatids_2	5187	ENSMUSG00000100795.2	Gm29208	chr9	-	106125758	106126011	106122078	106122209	106126804	106127098	5187	21,25,28	3,8,2	29,27,19	0,1,0	402	149	2.52798e-06	0.00060785	0.722,0.537,0.838	1.0,0.909,1.0	-0.271
eSpermatids_2	11466	ENSMUSG00000026163.17	Sphkap	chr1	-	83265968	83266055	83263781	83263834	83267301	83267487	11466	0,0,1	1,3,0	1,1,1	0,0,1	236	149	2.39672e-06	0.00060785	0.0,0.0,1.0	1.0,1.0,0.387	-0.462
eSpermatids_2	21082	ENSMUSG00000005949.9	Ctns	chr11	-	73195126	73195285	73193054	73193133	73196637	73196717	21082	0,1,4	3,1,1	2,1,5	0,0,0	308	149	2.71406e-06	0.00060785	0.0,0.326,0.659	1.0,1.0,1.0	-0.672
eSpermatids_2	22862	ENSMUSG00000027366.12	Sppl2a	chr2	-	126913299	126913353	126912642	126912745	126913531	126913588	22862	0,2,0	1,1,2	1,2,2	0,0,0	203	149	2.54824e-06	0.00060785	0.0,0.595,0.0	1.0,1.0,1.0	-0.802
rSpermatids_1	2568	ENSMUSG00000090386.10	Mir99ahg	chr16	+	77594621	77595262	77555921	77555967	77596898	77598531	2568	4,3,3	4,1,4	4,8,4	0,1,0	790	149	1.44175e-06	0.000624975	0.159,0.361,0.124	1.0,0.601,1.0	-0.652
rSpermatids_1	22592	ENSMUSG00000069769.13	Msi2	chr11	-	88687451	88687548	88590054	88590147	88687876	88687948	22592	5,5,0	1,4,2	5,3,1	0,0,0	246	149	1.50054e-06	0.000624975	0.752,0.431,0.0	1.0,1.0,1.0	-0.606
Spermatocyte_2	9689	ENSMUSG00000024500.20	Ppp2r2b	chr18	-	42931100	42931131	42927542	42927649	42938063	42938232	9689	16,2,6	4,5,1	3,7,6	0,0,0	180	149	2.71373e-06	0.000629162	0.768,0.249,0.832	1.0,1.0,1.0	-0.384
Spermatocyte_2	9919	ENSMUSG00000097039.8	Pvt1	chr15	+	62244718	62244857	62242433	62242561	62249157	62249223	9919	18,2,3	2,3,2	2,2,2	0,0,0	288	149	2.58117e-06	0.000629162	0.823,0.256,0.437	1.0,1.0,1.0	-0.495
Spermatocyte_2	14437	ENSMUSG00000029022.18	Miip	chr4	-	147867330	147867602	147866234	147866419	147868368	147868483	14437	16,11,4	5,3,0	2,2,7	0,0,0	421	149	2.57908e-06	0.000629162	0.531,0.565,1.0	1.0,1.0,1.0	-0.301
Spermatocyte_2	17871	ENSMUSG00000033182.12	Kbtbd12	chr6	-	88617782	88618958	88613750	88614164	88627396	88627442	17871	26,14,14	6,0,2	5,2,2	0,0,0	1325	149	2.45312e-06	0.000629162	0.328,1.0,0.44	1.0,1.0,1.0	-0.411
eSpermatids_3	10743	ENSMUSG00000079324.11	4932414N04Rik	chr2	+	68708856	68708938	68696319	68696528	68711020	68711054	10743	8,3,3	6,11,10	1,0,0	10,9,15	231	149	3.39892e-06	0.000634968	0.462,0.15,0.162	0.061,0.0,0.0	0.238
eSpermatids_3	22477	ENSMUSG00000037536.14	Fbxo34	chr14	+	47507264	47507446	47472623	47472717	47526204	47526236	22477	2,4,2	2,0,0	1,1,0	3,1,2	331	149	3.47527e-06	0.000634968	0.31,1.0,1.0	0.13,0.31,0.0	0.623
eSpermatids_2	23379	ENSMUSG00000115421.1	Gm48917	chr14	+	46672147	46672330	46671724	46671979	46681145	46681301	23379	2,6,2	0,2,1	0,0,1	4,1,1	332	149	2.96487e-06	0.000640306	1.0,0.574,0.473	0.0,0.0,0.31	0.579
eSpermatids_1	16174	ENSMUSG00000055833.14	1700034H15Rik	chr1	-	191898272	191898826	191894071	191897128	191900679	191900918	16174	5,4,3	2,0,4	1,2,1	0,0,0	703	149	3.30957e-06	0.000646822	0.346,1.0,0.137	1.0,1.0,1.0	-0.506
eSpermatids_3	7040	ENSMUSG00000028492.13	Saxo1	chr4	-	86481600	86481673	86479007	86479078	86487739	86487919	7040	14,3,13	1,0,2	9,6,0	6,8,4	222	149	3.64435e-06	0.000648788	0.904,1.0,0.814	0.502,0.335,0.0	0.627
eSpermatids_1	16870	ENSMUSG00000032212.10	Sltm	chr9	+	70562813	70562861	70543969	70544057	70572148	70572176	16870	17,17,7	2,4,4	1,10,6	0,0,0	197	149	3.46329e-06	0.000650832	0.865,0.763,0.57	1.0,1.0,1.0	-0.267
rSpermatids_1	19141	ENSMUSG00000000738.18	Spg7	chr8	+	123094473	123094640	123093590	123093747	123095157	123095235	19141	11,10,8	5,0,5	7,1,7	0,0,0	316	149	1.64087e-06	0.00065088	0.509,1.0,0.43	1.0,1.0,1.0	-0.354
eSpermatids_3	11943	ENSMUSG00000073888.13	Ccl27a	chr4	-	41771137	41771290	41769868	41769976	41773464	41773524	11943	29,11,13	0,0,0	18,12,11	2,5,1	302	149	3.80184e-06	0.000659117	1.0,1.0,1.0	0.816,0.542,0.844	0.266
eSpermatids_3	11944	ENSMUSG00000073888.13	Ccl27a	chr4	-	41771137	41771295	41769843	41769976	41773464	41773537	11944	29,11,13	0,0,0	20,12,10	2,5,1	307	149	3.89224e-06	0.000659117	1.0,1.0,1.0	0.829,0.538,0.829	0.268
eSpermatids_1	1346	ENSMUSG00000036501.7	Fam13b	chr18	-	34448025	34448121	34445531	34445615	34448367	34448451	1346	1,3,0	2,2,1	3,2,4	0,0,0	245	149	3.64561e-06	0.00065972	0.233,0.477,0.0	1.0,1.0,1.0	-0.763
rSpermatids_1	20058	ENSMUSG00000032384.16	Csnk1g1	chr9	+	66019801	66019912	66012746	66012854	66030624	66030876	20058	4,4,1	6,3,2	0,0,0	6,3,6	260	149	1.7464e-06	0.000661252	0.276,0.433,0.223	0.0,0.0,0.0	0.311
rSpermatids_1	12734	ENSMUSG00000004319.15	Clcn3	chr8	-	60975731	60975907	60938639	60941414	60982775	60983239	12734	59,23,28	7,7,1	11,15,19	0,0,0	325	149	1.82688e-06	0.000661648	0.794,0.601,0.928	1.0,1.0,1.0	-0.226
eSpermatids_3	20191	ENSMUSG00000019888.16	Mgat4c	chr10	+	102244663	102244770	102158904	102159059	102256489	102256568	20191	11,1,14	2,0,11	1,3,3	0,0,0	256	149	4.09852e-06	0.000677524	0.762,1.0,0.426	1.0,1.0,1.0	-0.271
diffSPG_1	12942	ENSMUSG00000031835.16	Mbtps1	chr8	-	119549557	119549706	119547399	119547885	119558645	119558727	12942	5,7,5	3,2,8	3,0,2	17,26,21	298	149	6.37674e-07	0.00070242	0.455,0.636,0.238	0.081,0.0,0.045	0.401
diffSPG_1	13316	ENSMUSG00000004319.15	Clcn3	chr8	-	60975731	60975907	60938639	60941414	60982775	60983239	13316	38,27,24	5,6,6	26,33,20	17,40,17	325	149	6.88107e-07	0.00070242	0.777,0.674,0.647	0.412,0.274,0.35	0.354
diffSPG_1	20496	ENSMUSG00000025245.14	Lztfl1	chr9	-	123717030	123717184	123712482	123712624	123717525	123717549	20496	3,1,1	0,0,0	0,3,1	2,0,5	303	149	7.67886e-07	0.000712598	1.0,1.0,1.0	0.0,1.0,0.09	0.637
Tcell	18631	ENSMUSG00000031085.16	Acte1	chr7	+	143883923	143884008	143881165	143881276	143891659	143891821	18631	0,0,1	5,1,0	4,2,1	0,2,0	234	149	2.91181e-06	0.000736689	0.0,0.0,1.0	1.0,0.389,1.0	-0.463
Spermatocyte_2	8605	ENSMUSG00000039128.13	Cdc123	chr2	-	5823101	5823197	5810717	5810844	5833080	5833113	8605	17,16,10	7,4,0	6,5,3	0,0,0	245	149	3.64703e-06	0.00076618	0.596,0.709,1.0	1.0,1.0,1.0	-0.232
eSpermatids_1	4514	ENSMUSG00000029655.17	N4bp2l2	chr5	-	150647459	150647548	150635971	150643315	150650614	150650739	4514	2,18,12	1,4,3	4,3,6	0,0,0	238	149	4.3911e-06	0.000766247	0.556,0.738,0.715	1.0,1.0,1.0	-0.33
Spermatocyte_2	22351	ENSMUSG00000018412.16	Kansl1	chr11	-	104426423	104426468	104424936	104425293	104467638	104467991	22351	11,1,1	11,12,1	1,3,2	0,0,1	194	149	3.82007e-06	0.000780842	0.434,0.06,0.434	1.0,1.0,0.606	-0.559
diffSPG_1	17681	ENSMUSG00000029883.12	1700074P13Rik	chr6	-	40939182	40939250	40929440	40929566	40940352	40940557	17681	1,0,0	6,4,9	8,3,6	7,0,8	217	149	1.03237e-06	0.000810649	0.103,0.0,0.0	0.44,1.0,0.34	-0.559
Spermatocyte_1	9000	ENSMUSG00000097709.8	2810429I04Rik	chr13	+	3498274	3498358	3498044	3498156	3500915	3501393	9000	9,6,10	1,5,2	13,4,1	0,0,0	233	149	2.35557e-06	0.000813331	0.852,0.434,0.762	1.0,1.0,1.0	-0.317
Spermatocyte_1	21517	ENSMUSG00000097407.1	4933408J17Rik	chr10	+	93595809	93596281	93589412	93589770	93598975	93599510	21517	8,19,6	7,3,0	14,9,10	0,0,0	621	149	2.27284e-06	0.000813331	0.215,0.603,1.0	1.0,1.0,1.0	-0.394
rSpermatids_1	10783	ENSMUSG00000091526.2	BB019430	chr10	+	58697858	58697934	58696744	58696792	58703285	58704277	10783	7,15,3	5,5,0	6,9,3	0,0,0	225	149	2.3583e-06	0.000818528	0.481,0.665,1.0	1.0,1.0,1.0	-0.285
eSpermatids_3	14450	ENSMUSG00000114963.1	Gm29010	chr2	+	128449706	128449856	128439114	128439235	128456757	128456820	14450	4,3,4	0,1,0	1,1,2	0,3,4	299	149	5.33507e-06	0.000823142	1.0,0.599,1.0	1.0,0.142,0.199	0.419
Spermatocyte_2	7906	ENSMUSG00000022249.14	Ttc23l	chr15	-	10557581	10557653	10551398	10551582	10558594	10558650	7906	12,6,4	16,9,5	1,2,4	0,0,1	221	149	4.13653e-06	0.000823279	0.336,0.31,0.35	1.0,1.0,0.729	-0.578
eSpermatids_3	3332	ENSMUSG00000037627.16	Rgs22	chr15	-	36040552	36040714	36025807	36025987	36043204	36043273	3332	23,20,26	2,5,2	19,16,31	0,0,0	311	149	5.58585e-06	0.000825161	0.846,0.657,0.862	1.0,1.0,1.0	-0.212
rSpermatids_2	8000	ENSMUSG00000056211.13	R3hdm1	chr1	+	128162201	128162243	128153188	128153399	128162768	128162858	8000	93,104,42	74,77,37	62,46,34	14,17,11	191	149	3.54876e-06	0.000839425	0.495,0.513,0.47	0.776,0.679,0.707	-0.228
diffSPG_1	15014	ENSMUSG00000030189.15	Ybx3	chr6	-	131375973	131376180	131370322	131370414	131379357	131379480	15014	28,37,21	0,1,0	23,19,29	4,2,6	356	149	1.19208e-06	0.000869196	1.0,0.939,1.0	0.706,0.799,0.669	0.255
undiffSPG	245	ENSMUSG00000086316.8	Nbdy	chrX	+	153728861	153728939	153725704	153725841	153741039	153741084	245	0,0,3	2,3,0	4,1,3	0,0,0	227	149	1.48588e-06	0.000904452	0.0,0.0,1.0	1.0,1.0,1.0	-0.667
undiffSPG	2080	ENSMUSG00000023883.13	Phf10	chr17	-	14946198	14946387	14945008	14945184	14946654	14946763	2080	6,10,10	0,0,0	3,10,3	3,6,0	338	149	1.8025e-06	0.000904452	1.0,1.0,1.0	0.306,0.424,1.0	0.423
undiffSPG	2828	ENSMUSG00000022432.7	Smc1b	chr15	-	85127467	85127671	85123720	85123959	85129670	85129859	2828	11,25,22	0,0,0	15,21,27	5,6,0	353	149	1.75372e-06	0.000904452	1.0,1.0,1.0	0.559,0.596,1.0	0.282
undiffSPG	6658	ENSMUSG00000011350.15	Gm5893	chr7	+	24838276	24838328	24837881	24837954	24838447	24838495	6658	1,0,0	2,1,1	3,4,8	0,0,5	201	149	1.33153e-06	0.000904452	0.27,0.0,0.0	1.0,1.0,0.543	-0.758
Spermatocyte_1	10069	ENSMUSG00000037683.14	Armc3	chr2	+	19297905	19297953	19296815	19296911	19300471	19300669	10069	18,8,6	7,3,3	12,6,9	0,0,1	197	149	2.83389e-06	0.000906005	0.66,0.669,0.602	1.0,1.0,0.872	-0.314
Spermatocyte_1	15418	ENSMUSG00000112323.1	Gm32828	chr12	-	7755393	7755554	7525853	7525971	7755856	7755971	15418	10,12,6	4,0,8	2,3,1	0,0,0	310	149	2.76932e-06	0.000906005	0.546,1.0,0.265	1.0,1.0,1.0	-0.396
rSpermatids_2	20667	ENSMUSG00000111222.1	Gm34158	chr9	+	76756090	76756110	76754766	76754941	76784809	76784852	20667	11,14,5	3,1,4	0,0,1	1,1,2	169	149	3.93966e-06	0.000907366	0.764,0.925,0.524	0.0,0.0,0.306	0.636
eSpermatids_3	4090	ENSMUSG00000034333.15	Zbed4	chr15	+	88754759	88754933	88751659	88751802	88770537	88770876	4090	1,3,1	4,0,2	7,2,1	0,0,0	323	149	6.36866e-06	0.0009212	0.103,1.0,0.187	1.0,1.0,1.0	-0.57
Spermatocyte_1	15277	ENSMUSG00000097725.4	4930593A02Rik	chr3	+	58738366	58738515	58732829	58732953	58740246	58740345	15277	21,19,7	1,8,1	16,8,8	0,0,0	298	149	3.02735e-06	0.000933288	0.913,0.543,0.778	1.0,1.0,1.0	-0.255
diffSPG_2	14579	ENSMUSG00000087279.10	4930544D05Rik	chr11	+	70616103	70616676	70615893	70616004	70616757	70616870	14579	72,18,49	0,0,0	86,55,40	3,4,3	722	149	3.2538e-06	0.000936504	1.0,1.0,1.0	0.855,0.739,0.733	0.224
Spermatocyte_1	7309	ENSMUSG00000029505.17	Ep400	chr5	-	110753803	110753914	110741969	110742060	110755396	110756766	7309	9,8,2	3,6,0	3,1,2	0,0,0	260	149	3.25637e-06	0.000936966	0.632,0.433,1.0	1.0,1.0,1.0	-0.312
rSpermatids_2	3583	ENSMUSG00000022200.8	Golph3	chr15	+	12343272	12343321	12343036	12343151	12349367	12351591	3583	5,2,2	4,9,1	0,0,0	1,2,3	198	149	4.22942e-06	0.000949125	0.485,0.143,0.601	0.0,0.0,0.0	0.41
Spermatocyte_2	14892	ENSMUSG00000097725.4	4930593A02Rik	chr3	+	58750372	58750497	58740246	58740345	58788430	58788524	14892	7,4,6	4,4,0	1,2,1	0,0,0	274	149	4.96808e-06	0.000963425	0.488,0.352,1.0	1.0,1.0,1.0	-0.387
diffSPG_2	15637	ENSMUSG00000052446.17	Zfp961	chr8	+	71965793	71965920	71951066	71951160	71966099	71966160	15637	4,3,3	1,0,3	1,0,0	2,2,2	276	149	4.04936e-06	0.000990289	0.683,1.0,0.351	0.213,0.0,0.0	0.607
diffSPG_2	18498	ENSMUSG00000020358.17	Hnrnpab	chr11	-	51601749	51601890	51601173	51601478	51602592	51602695	18498	1,0,0	4,5,1	7,7,13	9,11,1	290	149	4.06625e-06	0.000990289	0.114,0.0,0.0	0.286,0.246,0.87	-0.429
eSpermatids_2	1417	ENSMUSG00000117473.1	Gm33948	chr18	+	28924050	28924124	28888021	28888130	28937921	28937986	1417	1,2,10	0,1,0	0,0,3	2,3,0	223	149	5.34289e-06	0.00100964	1.0,0.572,1.0	0.0,0.0,1.0	0.524
eSpermatids_2	5999	ENSMUSG00000025916.10	Ppp1r42	chr1	-	10003234	10003453	9999970	10000137	10009071	10009130	5999	50,107,66	2,1,1	19,24,29	5,5,3	368	149	5.2064e-06	0.00100964	0.91,0.977,0.964	0.606,0.66,0.796	0.263
eSpermatids_2	12235	ENSMUSG00000036768.6	Kif15	chr9	+	122987845	122988023	122986441	122986651	122991085	122991227	12235	15,25,13	2,14,5	21,15,11	2,0,0	327	149	5.07738e-06	0.00100964	0.774,0.449,0.542	0.827,1.0,1.0	-0.354
eSpermatids_2	23563	ENSMUSG00000025059.16	Gk	chrX	-	85706237	85706324	85701936	85704396	85711050	85711131	23563	0,3,7	3,5,3	9,10,2	2,0,0	236	149	5.26887e-06	0.00100964	0.0,0.275,0.596	0.74,1.0,1.0	-0.623
rSpermatids_2	2312	ENSMUSG00000118068.1	Gm50275	chr17	-	26537338	26537632	26536374	26536769	26538170	26538227	2312	2,6,2	5,2,0	4,5,3	0,0,0	443	149	4.87337e-06	0.00103161	0.119,0.502,1.0	1.0,1.0,1.0	-0.46
rSpermatids_2	10191	ENSMUSG00000010517.7	Faf1	chr4	+	109841308	109841372	109840315	109840442	109842287	109842369	10191	9,0,1	1,3,2	4,1,5	0,0,0	213	149	4.8944e-06	0.00103161	0.863,0.0,0.259	1.0,1.0,1.0	-0.626
rSpermatids_2	25101	ENSMUSG00000100733.2	4932411K12Rik	chr13	+	101461227	101461415	101398709	101398864	101461888	101462208	25101	5,17,5	2,1,4	2,2,1	0,0,0	337	149	4.95062e-06	0.00103161	0.525,0.883,0.356	1.0,1.0,1.0	-0.412
Sertoli	14428	ENSMUSG00000001829.17	Clpb	chr7	+	101711410	101711500	101706482	101706586	101722704	101722833	14428	5,1,4	3,1,2	0,0,1	2,1,6	239	149	2.65184e-06	0.00104483	0.51,0.384,0.555	0.0,0.0,0.094	0.452
eSpermatids_4	17908	ENSMUSG00000054423.14	Cadps	chr14	-	12503249	12503408	12491761	12491863	12505783	12505971	17908	4,0,2	7,3,6	1,4,2	1,0,0	308	149	3.88356e-06	0.00105756	0.217,0.0,0.139	0.326,1.0,1.0	-0.657
undiffSPG	2783	ENSMUSG00000022635.9	Zcrb1	chr15	-	93391050	93391158	93387746	93387859	93395586	93395615	2783	14,12,8	0,0,0	30,24,20	6,1,5	257	149	2.8111e-06	0.00105791	1.0,1.0,1.0	0.744,0.933,0.699	0.208
undiffSPG	5938	ENSMUSG00000001089.14	Luzp1	chr4	+	136539124	136539216	136521340	136521443	136540355	136543518	5938	5,1,2	0,0,0	1,1,1	0,2,4	241	149	2.4045e-06	0.00105791	1.0,1.0,1.0	1.0,0.236,0.134	0.543
undiffSPG	20052	ENSMUSG00000018412.16	Kansl1	chr11	-	104426423	104426468	104424936	104425293	104467638	104467991	20052	1,2,0	4,4,5	4,15,4	1,2,3	194	149	2.78059e-06	0.00105791	0.161,0.277,0.0	0.754,0.852,0.506	-0.558
Spermatocyte_1	16469	ENSMUSG00000023072.14	Cep89	chr7	+	35429914	35430111	35429156	35429298	35432517	35432607	16469	6,1,2	3,0,0	0,1,0	1,3,1	346	149	3.80139e-06	0.0010585	0.463,1.0,1.0	0.0,0.126,0.0	0.779
eSpermatids_3	15978	ENSMUSG00000020268.14	Lyrm7	chr11	-	54832486	54832640	54826865	54827065	54840929	54841202	15978	15,12,10	4,2,2	2,5,2	0,0,0	303	149	7.47087e-06	0.00105858	0.648,0.747,0.711	1.0,1.0,1.0	-0.298
Telocyte	1589	ENSMUSG00000057246.16	BC051142	chr17	+	34420386	34420413	34419551	34419584	34421852	34421882	1589	0,3,3	1,0,0	1,1,0	2,1,1	176	149	3.71998e-06	0.00106068	0.0,1.0,1.0	0.297,0.458,0.0	0.415
Telocyte	6371	ENSMUSG00000092599.1	1700010K23Rik	chr16	+	66660044	66660105	66657117	66657202	66664396	66664626	6371	3,1,3	1,3,2	1,2,5	0,0,0	210	149	4.98665e-06	0.00106068	0.68,0.191,0.516	1.0,1.0,1.0	-0.538
Telocyte	9941	ENSMUSG00000071451.10	Psmg4	chr13	+	34166060	34166136	34162963	34163249	34177980	34178173	9941	11,5,3	2,0,0	13,13,6	6,14,8	225	149	5.15608e-06	0.00106068	0.785,1.0,1.0	0.589,0.381,0.332	0.494
eSpermatids_2	11263	ENSMUSG00000020385.16	Clk4	chr11	+	51268768	51268846	51267170	51267331	51270536	51270595	11263	3,5,3	3,5,2	0,1,0	6,4,1	227	149	6.02981e-06	0.00107242	0.396,0.396,0.496	0.0,0.141,0.0	0.382
eSpermatids_2	12664	ENSMUSG00000022370.13	Mrpl13	chr15	-	55548141	55548235	55543323	55543384	55555319	55555443	12664	13,8,3	4,4,0	12,1,6	0,0,0	243	149	5.9236e-06	0.00107242	0.666,0.551,1.0	1.0,1.0,1.0	-0.261
rSpermatids_2	21270	ENSMUSG00000031512.15	Tex29	chr8	+	11853124	11853194	11840881	11840976	11854975	11855038	21270	5,2,6	16,11,8	0,0,0	1,7,7	219	149	5.31886e-06	0.00107564	0.175,0.11,0.338	0.0,0.0,0.0	0.208
Telocyte	12978	ENSMUSG00000032595.10	Cdhr4	chr9	+	107998701	107998765	107998512	107998569	107998996	107999027	12978	5,3,2	0,0,0	2,4,4	5,1,1	213	149	6.05466e-06	0.00108984	1.0,1.0,1.0	0.219,0.737,0.737	0.436
eSpermatids_3	2526	ENSMUSG00000099983.1	1700022E09Rik	chr16	-	59467996	59468137	59463930	59464099	59469184	59469238	2526	1,4,4	0,0,1	4,1,5	4,1,1	290	149	8.02676e-06	0.00109274	1.0,1.0,0.673	0.339,0.339,0.72	0.425
rSpermatids_2	23688	ENSMUSG00000113644.1	4930448C13Rik	chr12	-	15022364	15022413	15017597	15017645	15049341	15049432	23688	3,1,5	1,1,0	0,1,0	1,1,1	198	149	5.6336e-06	0.00109567	0.693,0.429,1.0	0.0,0.429,0.0	0.564
eSpermatids_2	23380	ENSMUSG00000115421.1	Gm48917	chr14	+	46672976	46673248	46672147	46672330	46681145	46681301	23380	2,6,5	2,5,2	3,2,7	0,0,1	421	149	6.35632e-06	0.00109819	0.261,0.298,0.469	1.0,1.0,0.712	-0.561
rSpermatids_1	9635	ENSMUSG00000072946.12	Ptgr2	chr12	+	84310902	84310958	84308344	84308432	84313936	84314102	9635	16,16,6	5,1,4	3,7,6	0,0,0	205	149	3.30336e-06	0.00110068	0.699,0.921,0.522	1.0,1.0,1.0	-0.286
Spermatocyte_1	9019	ENSMUSG00000022295.8	Atp6v1c1	chr15	+	38673896	38673964	38672856	38673020	38676027	38676113	9019	39,19,8	3,9,1	14,8,4	0,0,0	217	149	4.08702e-06	0.00110247	0.899,0.592,0.846	1.0,1.0,1.0	-0.221
diffSPG_2	8037	ENSMUSG00000033157.17	Abhd10	chr16	-	45732737	45732779	45731550	45731959	45736892	45737030	8037	2,2,0	0,0,1	0,1,0	2,1,1	191	149	6.32926e-06	0.00110466	1.0,1.0,0.0	0.0,0.438,0.0	0.521
diffSPG_2	11807	ENSMUSG00000021224.15	Numb	chr12	-	83855439	83855524	83842217	83842358	83876667	83876812	11807	13,1,2	1,0,0	1,3,8	5,3,1	234	149	6.32692e-06	0.00110466	0.892,1.0,1.0	0.113,0.389,0.836	0.518
diffSPG_2	12955	ENSMUSG00000039842.15	Mcph1	chr8	+	18631515	18632643	18629545	18629635	18641564	18641665	12955	7,5,3	0,0,0	18,15,1	4,2,0	1277	149	6.82095e-06	0.00110466	1.0,1.0,1.0	0.344,0.467,1.0	0.396
diffSPG_2	18785	ENSMUSG00000066571.13	4931406P16Rik	chr7	-	34312088	34312176	34285476	34285953	34313486	34313522	18785	3,2,2	1,0,0	6,0,0	4,1,1	237	149	6.9783e-06	0.00110466	0.654,1.0,1.0	0.485,0.0,0.0	0.723
diffSPG_2	19083	ENSMUSG00000078627.9	Marchf10	chr11	-	105454263	105454345	105451075	105451182	105456473	105456735	19083	7,7,4	0,0,0	13,9,11	4,1,3	231	149	5.49335e-06	0.00110466	1.0,1.0,1.0	0.677,0.853,0.703	0.256
diffSPG_2	20246	ENSMUSG00000032076.20	Cadm1	chr9	+	47818733	47818817	47813772	47813945	47829376	47829409	20246	8,3,2	4,2,2	16,27,7	2,0,0	233	149	6.18298e-06	0.00110466	0.561,0.49,0.39	0.836,1.0,1.0	-0.465
eSpermatids_4	23347	ENSMUSG00000030555.16	Ttc23	chr7	+	67662326	67662526	67655176	67655405	67667162	67667286	23347	3,6,8	2,4,8	6,4,1	1,0,0	349	149	4.2493e-06	0.00110685	0.39,0.39,0.299	0.719,1.0,1.0	-0.547
Spermatocyte_2	4234	ENSMUSG00000039782.15	Cpeb2	chr5	+	43238326	43238416	43237306	43237588	43244585	43244676	4234	14,18,8	6,4,0	4,4,5	0,0,0	239	149	5.85717e-06	0.00110744	0.593,0.737,1.0	1.0,1.0,1.0	-0.223
Spermatocyte_2	2328	ENSMUSG00000034377.10	Tulp4	chr17	+	6121827	6122344	6107399	6107788	6124170	6124248	2328	51,42,31	2,6,1	16,21,12	0,0,0	666	149	6.03782e-06	0.00111376	0.851,0.61,0.874	1.0,1.0,1.0	-0.222
EC	7553	ENSMUSG00000020622.17	Nt5c1b	chr12	+	10372072	10372246	10371653	10371743	10372831	10372975	7553	5,1,1	2,6,2	8,1,2	0,0,1	323	149	3.04693e-06	0.00111619	0.536,0.071,0.187	1.0,1.0,0.48	-0.562
rSpermatids_2	7288	ENSMUSG00000028559.17	Osbpl9	chr4	-	109107880	109107949	109102496	109102592	109133743	109133820	7288	32,9,6	16,6,4	9,11,5	0,2,0	218	149	5.8868e-06	0.00112003	0.578,0.506,0.506	1.0,0.79,1.0	-0.4
rSpermatids_2	9863	ENSMUSG00000029068.16	Ccnl2	chr4	+	155818538	155818664	155817922	155817987	155820328	155820428	9863	7,4,2	7,16,1	0,0,0	3,5,1	275	149	6.16693e-06	0.00114836	0.351,0.119,0.52	0.0,0.0,0.0	0.33
undiffSPG	17505	ENSMUSG00000032316.8	Clk3	chr9	-	57758626	57758723	57758283	57758350	57760823	57761040	17505	1,3,0	0,6,5	2,1,2	1,0,0	246	149	3.31487e-06	0.00115154	1.0,0.232,0.0	0.548,1.0,1.0	-0.439
eSpermatids_2	12389	ENSMUSG00000031786.7	Drc7	chr8	+	95059024	95059219	95058394	95058520	95061712	95061871	12389	16,23,15	5,1,2	8,6,22	0,0,0	344	149	7.03942e-06	0.00118243	0.581,0.909,0.765	1.0,1.0,1.0	-0.248
rSpermatids_1	17167	ENSMUSG00000097016.2	Gm26708	chr7	+	84188991	84189169	84152545	84152684	84192062	84192190	17167	28,22,12	4,4,2	12,10,7	0,0,0	327	149	3.71056e-06	0.00118881	0.761,0.715,0.732	1.0,1.0,1.0	-0.264
rSpermatids_2	22381	ENSMUSG00000054728.17	Phactr1	chr13	+	43127279	43127309	43125919	43126153	43128137	43128199	22381	4,7,9	23,28,15	0,0,0	7,2,3	179	149	6.55433e-06	0.00119507	0.126,0.172,0.333	0.0,0.0,0.0	0.21
Sertoli	5601	ENSMUSG00000028759.13	Hp1bp3	chr4	+	138221525	138221723	138216295	138216740	138222088	138222188	5601	7,2,4	0,1,0	1,2,4	5,1,2	347	149	3.46936e-06	0.00119606	1.0,0.462,1.0	0.079,0.462,0.462	0.486
rSpermatids_2	5053	ENSMUSG00000107386.1	Gm42800	chr5	-	75388107	75388431	75387774	75388020	75390883	75391013	5053	83,59,42	9,3,7	26,23,29	0,0,1	473	149	6.75496e-06	0.00120652	0.744,0.861,0.654	1.0,1.0,0.901	-0.214
rSpermatids_1	20673	ENSMUSG00000038412.8	Higd1a	chr9	-	121856720	121856872	121852490	121852605	121857511	121857535	20673	25,13,3	1,5,0	2,2,0	3,5,2	301	149	4.10483e-06	0.00122119	0.925,0.563,1.0	0.248,0.165,0.0	0.692
diffSPG_1	7872	ENSMUSG00000042505.6	Sdhaf3	chr6	+	6957003	6957137	6956006	6956200	7038853	7042979	7872	0,0,0	1,6,4	5,8,1	3,1,8	283	149	2.39711e-06	0.00122954	0.0,0.0,0.0	0.467,0.808,0.062	-0.446
diffSPG_1	14556	ENSMUSG00000027634.14	Ndrg3	chr2	-	156929931	156929970	156927344	156928881	156931215	156931267	14556	6,4,7	5,8,14	1,1,1	12,23,15	188	149	2.56334e-06	0.00122954	0.487,0.284,0.284	0.062,0.033,0.05	0.303
diffSPG_1	18028	ENSMUSG00000097162.2	2310010J17Rik	chr7	-	90126927	90127044	90124821	90125032	90127596	90127656	18028	6,8,6	0,6,3	13,10,14	0,0,0	266	149	2.37386e-06	0.00122954	1.0,0.428,0.528	1.0,1.0,1.0	-0.348
diffSPG_1	19024	ENSMUSG00000038416.15	Cdc16	chr8	+	13768560	13768634	13767537	13767587	13771297	13771450	19024	3,1,5	0,0,0	13,7,8	1,3,4	223	149	2.64988e-06	0.00122954	1.0,1.0,1.0	0.897,0.609,0.572	0.307
diffSPG_1	19923	ENSMUSG00000031948.14	Kars	chr8	-	112008206	112008386	112005631	112005788	112011209	112011266	19923	0,0,0	6,1,1	3,3,6	3,9,2	329	149	2.64142e-06	0.00122954	0.0,0.0,0.0	0.312,0.131,0.576	-0.34
Leydig	15895	ENSMUSG00000027829.15	Ccnl1	chr3	-	65955129	65955276	65951433	65951554	65956852	65956962	15895	4,4,3	0,0,0	0,2,2	4,0,2	296	149	3.72507e-06	0.00126588	1.0,1.0,1.0	0.0,1.0,0.335	0.555
Leydig	15896	ENSMUSG00000027829.15	Ccnl1	chr3	-	65955203	65955276	65951433	65951554	65956852	65956856	15896	5,4,3	0,0,0	0,1,2	4,0,2	222	149	3.98074e-06	0.00126588	1.0,1.0,1.0	0.0,1.0,0.402	0.533
eSpermatids_4	19659	ENSMUSG00000078451.5	Ppil6	chr10	+	41502995	41503052	41501783	41501931	41507423	41507559	19659	4,0,0	0,4,4	4,3,1	0,0,1	206	149	5.08478e-06	0.00126929	1.0,0.0,0.0	1.0,1.0,0.42	-0.473
Leydig	2021	ENSMUSG00000034377.10	Tulp4	chr17	+	6124170	6124248	6121827	6122344	6124656	6124710	2021	3,3,7	0,0,0	19,15,9	1,3,6	227	149	4.99701e-06	0.00127124	1.0,1.0,1.0	0.926,0.766,0.496	0.271
Leydig	6531	ENSMUSG00000092599.1	1700010K23Rik	chr16	+	66660044	66660105	66657117	66657202	66664396	66664626	6531	6,5,8	0,0,0	11,24,7	1,4,5	210	149	4.87216e-06	0.00127124	1.0,1.0,1.0	0.886,0.81,0.498	0.269
Sertoli	14560	ENSMUSG00000020124.10	Usp15	chr10	-	123163592	123163654	123152359	123153127	123168226	123168372	14560	0,1,3	4,3,7	4,2,2	2,0,0	211	149	4.20489e-06	0.00128856	0.0,0.191,0.232	0.585,1.0,1.0	-0.721
eSpermatids_4	9214	ENSMUSG00000044916.10	1700029I15Rik	chr2	+	92383207	92383281	92382917	92383051	92383447	92383589	9214	41,32,35	28,20,25	29,30,23	3,6,5	223	149	5.66833e-06	0.00130611	0.495,0.517,0.483	0.866,0.77,0.755	-0.299
diffSPG_2	919	ENSMUSG00000024949.17	Sf1	chr19	+	6368363	6368439	6365663	6365792	6371266	6371419	919	11,7,2	1,0,0	10,10,11	5,3,4	225	149	8.80715e-06	0.00132778	0.879,1.0,1.0	0.57,0.688,0.646	0.325
eSpermatids_3	11587	ENSMUSG00000020385.16	Clk4	chr11	+	51268768	51268846	51268164	51268231	51270536	51270595	11587	10,6,9	2,1,1	1,1,8	4,5,8	227	149	1.00755e-05	0.00134527	0.766,0.798,0.855	0.141,0.116,0.396	0.589
eSpermatids_3	5692	ENSMUSG00000106013.4	4933402J10Rik	chr5	-	59974452	59974613	59963123	59963230	59976766	59976830	5692	7,6,9	0,1,0	3,4,3	1,3,2	310	149	1.0616e-05	0.00136495	1.0,0.743,1.0	0.59,0.391,0.419	0.448
eSpermatids_3	450	ENSMUSG00000062170.12	Fmr1nb	chrX	+	68768955	68769093	68763931	68764009	68772044	68772141	450	1,0,1	0,1,3	2,2,0	0,0,1	287	149	1.11694e-05	0.00138481	1.0,0.0,0.148	1.0,1.0,0.0	-0.284
eSpermatids_4	7582	ENSMUSG00000022249.14	Ttc23l	chr15	-	10557581	10557653	10551398	10551582	10558594	10558650	7582	4,3,8	1,0,1	3,6,11	4,6,12	221	149	6.68045e-06	0.00142938	0.729,1.0,0.844	0.336,0.403,0.382	0.484
rSpermatids_1	9177	ENSMUSG00000027620.16	Rbm39	chr2	-	156176402	156176457	156174096	156174168	156177335	156177385	9177	15,8,8	6,1,0	2,3,4	6,9,6	204	149	5.27409e-06	0.00146444	0.646,0.854,1.0	0.196,0.196,0.327	0.594
rSpermatids_1	9716	ENSMUSG00000097893.8	1700034P13Rik	chr1	+	9751808	9751928	9748480	9748604	9752448	9752564	9716	1,6,3	1,0,0	3,0,2	3,1,3	269	149	5.17479e-06	0.00146444	0.356,1.0,1.0	0.356,0.0,0.27	0.577
rSpermatids_1	3625	ENSMUSG00000033166.11	Dis3	chr14	-	99099118	99099186	99098682	99098840	99099445	99099764	3625	9,5,5	3,3,2	1,0,1	6,3,1	217	149	5.45378e-06	0.00146548	0.673,0.534,0.632	0.103,0.0,0.407	0.443
rSpermatids_2	17959	ENSMUSG00000026701.15	Prdx6	chr1	-	161247256	161247413	161244195	161244342	161251021	161251219	17959	13,11,13	1,6,1	5,2,3	0,0,0	306	149	8.57618e-06	0.00147174	0.864,0.472,0.864	1.0,1.0,1.0	-0.267
rSpermatids_2	21634	ENSMUSG00000038594.9	Cep85l	chr10	-	53367388	53367435	53358048	53358207	53375944	53376137	21634	11,13,7	4,5,0	10,5,8	0,0,0	196	149	8.77166e-06	0.00147634	0.676,0.664,1.0	1.0,1.0,1.0	-0.22
eSpermatids_2	14226	ENSMUSG00000015869.16	Prpsap1	chr11	-	116478524	116478640	116478059	116478115	116479651	116479824	14226	5,3,2	1,4,1	1,1,2	0,0,0	265	149	9.73854e-06	0.00150997	0.738,0.297,0.529	1.0,1.0,1.0	-0.479
Spermatocyte_1	9206	ENSMUSG00000000861.15	Bcl11a	chr11	+	24163145	24164888	24158252	24158354	24172698	24173194	9206	7,10,3	0,0,0	2,1,2	0,2,1	1892	149	5.8373e-06	0.0015269	1.0,1.0,1.0	1.0,0.038,0.136	0.609
eSpermatids_1	6740	ENSMUSG00000031118.8	1700080O16Rik	chrX	-	51970482	51970599	51970214	51970285	51970981	51971047	6740	5,5,9	11,8,9	0,0,1	2,4,6	266	149	9.60902e-06	0.00156499	0.203,0.259,0.359	0.0,0.0,0.085	0.245
diffSPG_2	15849	ENSMUSG00000029538.14	Srsf9	chr5	+	115331449	115331539	115330497	115330658	115332116	115332289	15849	0,0,0	18,8,7	7,0,4	9,13,6	239	149	1.09864e-05	0.00158105	0.0,0.0,0.0	0.327,0.0,0.294	-0.207
eSpermatids_3	11921	ENSMUSG00000104441.1	Gm35801	chr1	-	40574525	40574651	40572187	40572333	40580455	40580662	11921	59,61,78	11,4,7	21,12,27	7,8,16	275	149	1.32375e-05	0.00158462	0.744,0.892,0.858	0.619,0.448,0.478	0.316
eSpermatids_3	8445	ENSMUSG00000038388.14	Mpp6	chr6	+	50194525	50194728	50183709	50183871	50198153	50198424	8445	12,18,7	3,1,9	15,14,8	0,0,1	352	149	1.41804e-05	0.00164091	0.629,0.884,0.248	1.0,1.0,0.772	-0.337
eSpermatids_3	9204	ENSMUSG00000026890.19	Lhx6	chr2	-	36087367	36087471	36081952	36084075	36090961	36091136	9204	7,1,2	0,2,6	6,1,1	0,0,0	253	149	1.40507e-05	0.00164091	1.0,0.227,0.164	1.0,1.0,1.0	-0.536
diffSPG_1	20107	ENSMUSG00000025808.17	Ccdc7a	chr8	-	129000802	129000864	128993022	128993079	129026598	129026750	20107	8,2,6	1,0,0	5,1,2	1,2,4	211	149	3.98532e-06	0.00169509	0.85,1.0,1.0	0.779,0.261,0.261	0.516
eSpermatids_3	1603	ENSMUSG00000061130.13	Ppm1b	chr17	+	84974019	84974121	84956740	84956887	84993679	84994539	1603	2,0,2	2,4,1	1,2,2	1,0,0	251	149	1.49279e-05	0.00169908	0.372,0.0,0.543	0.372,1.0,1.0	-0.486
rSpermatids_2	1428	ENSMUSG00000037058.16	Paip2	chr18	+	35608737	35608819	35598695	35598843	35610870	35611034	1428	16,15,6	3,1,4	10,4,6	0,0,0	231	149	1.08993e-05	0.00175956	0.775,0.906,0.492	1.0,1.0,1.0	-0.276
rSpermatids_2	9637	ENSMUSG00000021147.17	Wdr37	chr13	-	8835296	8835438	8820410	8820545	8836782	8837023	9637	1,10,2	2,3,1	3,1,3	0,0,0	291	149	1.10576e-05	0.00175956	0.204,0.631,0.506	1.0,1.0,1.0	-0.553
undiffSPG	14811	ENSMUSG00000030452.16	Nipa2	chr7	-	55961451	55961572	55944480	55944709	55962199	55962468	14811	0,1,0	1,0,2	5,2,2	0,0,1	270	149	5.48118e-06	0.00176807	0.0,1.0,0.0	1.0,1.0,0.525	-0.508
eSpermatids_1	1500	ENSMUSG00000061130.13	Ppm1b	chr17	+	84974019	84974121	84958375	84958394	84993679	84994539	1500	0,0,6	3,4,4	3,1,1	0,0,1	251	149	1.20774e-05	0.00178818	0.0,0.0,0.471	1.0,1.0,0.372	-0.634
eSpermatids_3	11942	ENSMUSG00000073888.13	Ccl27a	chr4	-	41771137	41771235	41769843	41769976	41773464	41773524	11942	31,15,13	0,0,0	18,15,12	2,5,1	247	149	1.59858e-05	0.00179016	1.0,1.0,1.0	0.844,0.644,0.879	0.211
Spermatocyte_1	10995	ENSMUSG00000020831.18	0610010K14Rik	chr11	-	70235695	70235760	70235205	70235464	70236023	70236211	10995	5,8,1	4,1,2	5,2,5	0,0,0	214	149	7.301e-06	0.00182172	0.465,0.848,0.258	1.0,1.0,1.0	-0.476
Spermatocyte_1	5856	ENSMUSG00000030016.14	Zfp638	chr6	+	83981683	83981785	83978993	83979909	83983975	83984074	5856	4,4,5	4,4,0	1,0,0	2,1,5	251	149	7.72546e-06	0.00185239	0.372,0.372,1.0	0.229,0.0,0.0	0.505
Spermatocyte_1	15358	ENSMUSG00000022789.15	Dnm1l	chr16	-	16318763	16318841	16316601	16316778	16319451	16319508	15358	4,3,0	1,3,2	3,2,2	0,1,0	227	149	8.00666e-06	0.00186793	0.724,0.396,0.0	1.0,0.568,1.0	-0.483
Spermatocyte_2	8829	ENSMUSG00000022295.8	Atp6v1c1	chr15	+	38673896	38673964	38672856	38673020	38676027	38676113	8829	61,37,12	5,4,6	12,3,11	0,0,0	217	149	1.06975e-05	0.00188152	0.893,0.864,0.579	1.0,1.0,1.0	-0.221
eSpermatids_3	16437	ENSMUSG00000097527.2	1700112J16Rik	chr7	-	67219497	67220180	67204081	67205398	67222243	67222458	16437	2,4,7	0,3,2	1,7,7	0,0,0	832	149	1.75583e-05	0.00190481	1.0,0.193,0.385	1.0,1.0,1.0	-0.474
rSpermatids_1	18501	ENSMUSG00000028772.19	Zcchc17	chr4	-	130354135	130354256	130338483	130338584	130359875	130359943	18501	6,5,0	3,0,5	6,1,4	0,0,0	270	149	7.43369e-06	0.00193508	0.525,1.0,0.0	1.0,1.0,1.0	-0.492
diffSPG_2	2213	ENSMUSG00000116871.1	Gm33912	chr16	-	63214539	63214601	63211289	63211532	63217017	63217442	2213	0,0,1	2,1,0	1,2,1	0,0,0	211	149	1.47346e-05	0.00194374	0.0,0.0,1.0	1.0,1.0,1.0	-0.667
diffSPG_2	10224	ENSMUSG00000024532.13	1700034E13Rik	chr18	+	52656496	52656540	52646208	52646306	52660390	52660571	10224	13,8,1	1,0,0	12,22,10	2,6,7	193	149	1.45681e-05	0.00194374	0.909,1.0,1.0	0.822,0.739,0.524	0.275
eSpermatids_1	13272	ENSMUSG00000033364.13	Usp37	chr1	-	74459914	74459980	74456078	74456220	74461565	74461730	13272	6,1,3	6,1,1	3,7,1	0,1,0	215	149	1.3978e-05	0.00200872	0.409,0.409,0.675	1.0,0.829,1.0	-0.445
undiffSPG	20210	ENSMUSG00000025142.18	Aspscr1	chr11	+	120703602	120703665	120702483	120702550	120704071	120704124	20210	2,1,1	2,1,2	1,1,1	0,0,0	212	149	6.69734e-06	0.00201635	0.413,0.413,0.26	1.0,1.0,1.0	-0.638
eSpermatids_1	18146	ENSMUSG00000026915.16	Strbp	chr2	-	37485073	37485218	37483227	37483845	37586509	37586554	18146	9,6,3	0,0,0	1,3,2	2,2,1	294	149	1.46529e-05	0.00204555	1.0,1.0,1.0	0.202,0.432,0.503	0.621
undiffSPG	18058	ENSMUSG00000032480.17	Dhx30	chr9	-	110115035	110115211	110112970	110113090	110115490	110115582	18058	5,5,2	0,1,0	3,7,2	1,7,1	325	149	7.26805e-06	0.00205141	1.0,0.696,1.0	0.579,0.314,0.478	0.442
undiffSPG	19738	ENSMUSG00000066571.13	4931406P16Rik	chr7	-	34312088	34312176	34285476	34285953	34313491	34313550	19738	1,5,1	0,0,0	0,4,3	3,0,4	237	149	7.91187e-06	0.0020673	1.0,1.0,1.0	0.0,1.0,0.32	0.56
Spermatocyte_2	15635	ENSMUSG00000028134.11	Ptbp2	chr3	-	119724611	119724645	119724093	119724186	119726065	119726205	15635	10,5,2	6,2,0	9,1,2	0,0,0	183	149	1.25123e-05	0.0021029	0.576,0.671,1.0	1.0,1.0,1.0	-0.251
eSpermatids_3	5386	ENSMUSG00000029152.13	Ociad1	chr5	+	73293965	73294010	73292806	73292976	73294284	73294347	5386	0,2,0	3,1,6	13,2,3	1,0,4	194	149	1.99961e-05	0.00210595	0.0,0.606,0.0	0.909,1.0,0.365	-0.556
eSpermatids_3	9196	ENSMUSG00000053332.13	Gas5	chr1	+	161036207	161036244	161035982	161036014	161036548	161036579	9196	6,7,5	0,0,1	5,4,10	4,1,3	186	149	2.02782e-05	0.00210595	1.0,1.0,0.8	0.5,0.762,0.728	0.27
rSpermatids_1	12469	ENSMUSG00000035325.16	Sec31a	chr5	-	100388533	100388611	100386127	100386203	100389067	100389106	12469	4,9,5	4,4,0	4,6,4	0,0,0	227	149	8.57594e-06	0.00210745	0.396,0.596,1.0	1.0,1.0,1.0	-0.336
rSpermatids_1	13289	ENSMUSG00000073856.11	Iqck	chr7	+	118872820	118872885	118855774	118855961	118876241	118876371	13289	7,7,5	2,2,3	7,5,10	0,0,0	214	149	8.60183e-06	0.00210745	0.709,0.709,0.537	1.0,1.0,1.0	-0.348
Spermatocyte_1	24539	ENSMUSG00000109561.1	Ankrd31	chr13	+	96892958	96893099	96878144	96879123	96904030	96904130	24539	3,2,1	0,0,1	0,2,1	1,1,1	290	149	9.65319e-06	0.0021928	1.0,1.0,0.339	0.0,0.507,0.339	0.498
eSpermatids_2	17517	ENSMUSG00000003033.15	Ap1m1	chr8	+	72241723	72241938	72240109	72240243	72246638	72246795	17517	21,15,6	1,0,0	17,10,7	7,1,1	364	149	1.51324e-05	0.00223184	0.896,1.0,1.0	0.499,0.804,0.741	0.284
eSpermatids_3	21261	ENSMUSG00000020481.15	Ankrd36	chr11	+	5590828	5590887	5583957	5584043	5596713	5596780	21261	0,0,2	4,1,0	3,5,3	1,0,0	208	149	2.25489e-05	0.00226894	0.0,0.0,1.0	0.682,1.0,1.0	-0.561
Spermatocyte_1	10184	ENSMUSG00000027939.11	Nup210l	chr3	+	90211755	90211830	90207282	90207484	90211916	90212017	10184	20,8,6	1,9,1	9,15,3	0,0,0	224	149	1.04346e-05	0.00228225	0.93,0.372,0.8	1.0,1.0,1.0	-0.299
eSpermatids_1	6321	ENSMUSG00000025041.17	Nt5c2	chr19	-	46909489	46909548	46904974	46905092	46924261	46924335	6321	3,3,1	0,0,3	0,0,2	1,5,2	208	149	1.76275e-05	0.00232009	1.0,1.0,0.193	0.0,0.0,0.417	0.592
eSpermatids_1	22582	ENSMUSG00000030555.16	Ttc23	chr7	+	67662326	67662526	67655176	67655405	67667162	67667286	22582	11,19,8	2,1,0	3,5,2	1,5,4	349	149	1.80441e-05	0.00232009	0.701,0.89,1.0	0.562,0.299,0.176	0.518
rSpermatids_2	5850	ENSMUSG00000102886.1	Gm30667	chr3	-	18371748	18371831	18341666	18342121	18403584	18403683	5850	7,5,5	2,12,1	1,0,0	1,3,3	232	149	1.51811e-05	0.00233096	0.692,0.211,0.763	0.391,0.0,0.0	0.425
undiffSPG	1270	ENSMUSG00000052102.15	Gnpda1	chr18	-	38331967	38332152	38330485	38330660	38333153	38333336	1270	3,3,4	0,1,1	2,1,3	11,2,4	334	149	9.86685e-06	0.00234519	1.0,0.572,0.641	0.075,0.182,0.251	0.568
eSpermatids_3	10520	ENSMUSG00000020064.9	Herc4	chr10	+	63315659	63315843	63314486	63314569	63316699	63316802	10520	13,16,8	2,3,2	16,8,14	0,0,0	333	149	2.41366e-05	0.00239401	0.744,0.705,0.642	1.0,1.0,1.0	-0.303
Spermatocyte_2	9313	ENSMUSG00000100010.5	1700010I02Rik	chr3	-	7933194	7933333	7925302	7925493	7943533	7943562	9313	5,0,2	0,1,0	1,0,0	0,3,1	288	149	1.4886e-05	0.00239539	1.0,0.0,1.0	1.0,0.0,0.0	0.333
Leydig	1533	ENSMUSG00000044957.3	Pp2d1	chr17	-	53514940	53516004	53507459	53508598	53539178	53539451	1533	3,2,1	0,0,0	7,6,6	0,2,3	1213	149	1.13185e-05	0.00239952	1.0,1.0,1.0	1.0,0.269,0.197	0.511
rSpermatids_1	7832	ENSMUSG00000001143.13	Lman2l	chr1	-	36438749	36438832	36428299	36428461	36439608	36439668	7832	1,2,2	0,0,0	0,0,1	1,2,0	232	149	1.01059e-05	0.00240521	1.0,1.0,1.0	0.0,0.0,1.0	0.667
Spermatocyte_1	1266	ENSMUSG00000086607.7	4930511M06Rik	chr18	-	57549083	57549236	57547761	57548375	57551746	57551879	1266	11,8,6	6,0,2	1,4,8	0,0,0	302	149	1.22649e-05	0.00246211	0.475,1.0,0.597	1.0,1.0,1.0	-0.309
rSpermatids_2	10816	ENSMUSG00000112437.1	Gm35188	chr12	-	52498985	52499020	52496325	52496528	52581274	52581409	10816	10,14,8	5,4,0	3,4,6	0,0,0	184	149	1.68045e-05	0.00249276	0.618,0.739,1.0	1.0,1.0,1.0	-0.214
Spermatocyte_1	10185	ENSMUSG00000027939.11	Nup210l	chr3	+	90211755	90211830	90210353	90210458	90211916	90212017	10185	40,22,10	21,16,3	22,22,7	0,0,3	224	149	1.29638e-05	0.00254327	0.559,0.478,0.689	1.0,1.0,0.608	-0.294
Spermatocyte_2	20456	ENSMUSG00000037608.16	Bclaf1	chr10	+	20327163	20327391	20326044	20326099	20328101	20328207	20456	15,6,0	10,3,2	0,0,1	4,1,5	377	149	1.65496e-05	0.00255778	0.372,0.441,0.0	0.0,0.0,0.073	0.247
eSpermatids_1	20960	ENSMUSG00000113644.1	4930448C13Rik	chr12	-	15017597	15017645	15014955	15015045	15049341	15049432	20960	1,5,2	8,7,3	0,0,0	1,3,5	197	149	2.04302e-05	0.00255954	0.086,0.351,0.335	0.0,0.0,0.0	0.257
eSpermatids_2	21728	ENSMUSG00000114062.1	Gm48313	chr12	-	17604269	17604362	17603466	17603489	17605099	17605985	21728	6,1,1	0,5,4	9,5,1	0,1,0	242	149	1.79085e-05	0.0025784	1.0,0.11,0.133	1.0,0.755,1.0	-0.504
macrophage	11572	ENSMUSG00000028523.14	Tctex1d1	chr4	+	102988523	102988673	102986381	102986586	102992494	102992586	11572	1,0,5	1,1,4	4,4,2	1,0,0	299	149	4.4756e-06	0.0026163	0.333,0.0,0.384	0.666,1.0,1.0	-0.65
macrophage	14754	ENSMUSG00000026150.14	Mff	chr1	+	82745523	82745556	82735418	82735507	82747082	82747142	14754	0,0,2	1,2,1	4,4,4	0,0,0	182	149	4.85398e-06	0.0026163	0.0,0.0,0.621	1.0,1.0,1.0	-0.793
Spermatocyte_2	7617	ENSMUSG00000032468.11	Armc8	chr9	-	99505649	99505732	99505264	99505346	99520486	99520582	7617	9,10,4	2,6,0	4,3,2	0,0,0	232	149	1.77118e-05	0.00262656	0.743,0.517,1.0	1.0,1.0,1.0	-0.247
eSpermatids_3	5275	ENSMUSG00000033409.14	Syce1l	chr8	+	113653775	113653839	113652822	113652877	113654031	113654104	5275	3,1,5	0,3,0	0,0,1	1,3,0	213	149	2.71129e-05	0.00265133	1.0,0.189,1.0	0.0,0.0,1.0	0.396
eSpermatids_3	3334	ENSMUSG00000037627.16	Rgs22	chr15	-	36087337	36087468	36083626	36083741	36101726	36101856	3334	15,8,9	3,5,1	8,12,10	1,0,0	280	149	2.79959e-05	0.00266268	0.727,0.46,0.827	0.81,1.0,1.0	-0.265
eSpermatids_3	18412	ENSMUSG00000031921.17	Terf2	chr8	-	107072721	107072798	107072559	107072645	107076609	107076999	18412	3,1,3	0,0,0	2,0,3	1,2,2	226	149	2.78126e-05	0.00266268	1.0,1.0,1.0	0.569,0.0,0.497	0.645
Spermatocyte_1	13860	ENSMUSG00000090100.7	Ttbk2	chr2	-	120837164	120837260	120825241	120825315	120850467	120850604	13860	1,2,2	1,0,1	1,0,0	1,2,1	245	149	1.39074e-05	0.00266775	0.378,1.0,0.549	0.378,0.0,0.0	0.516
macrophage	11573	ENSMUSG00000028523.14	Tctex1d1	chr4	+	102988555	102988673	102986378	102986586	102992494	102992546	11573	1,0,5	1,1,4	4,4,2	1,0,0	267	149	6.62798e-06	0.00267936	0.358,0.0,0.411	0.691,1.0,1.0	-0.641
eSpermatids_3	11941	ENSMUSG00000073888.13	Ccl27a	chr4	-	41771137	41771213	41769843	41769976	41773464	41773524	11941	29,11,13	0,0,0	18,12,15	2,5,1	225	149	2.89561e-05	0.00271679	1.0,1.0,1.0	0.856,0.614,0.909	0.207
undiffSPG	20544	ENSMUSG00000056987.8	Fam71d	chr12	+	78695838	78696043	78691657	78691792	78699152	78699218	20544	2,1,6	0,0,1	2,3,1	2,2,1	354	149	1.20771e-05	0.00272701	1.0,1.0,0.716	0.296,0.387,0.296	0.579
diffSPG_2	578	ENSMUSG00000057858.8	Fam204a	chr19	-	60224864	60224899	60221053	60221304	60226643	60226701	578	0,0,0	3,4,1	3,2,5	9,6,13	184	149	2.17765e-05	0.00275778	0.0,0.0,0.0	0.213,0.213,0.237	-0.221
eSpermatids_3	18146	ENSMUSG00000086451.8	4933431K23Rik	chr8	+	77669146	77669339	77667841	77667964	77686380	77686572	18146	1,4,3	0,0,0	2,0,0	0,1,2	342	149	3.00112e-05	0.00277824	1.0,1.0,1.0	1.0,0.0,0.0	0.667
Leydig	11627	ENSMUSG00000029815.12	Malsu1	chr6	+	49075085	49075264	49073794	49074103	49082844	49082926	11627	13,10,8	0,0,0	23,19,18	4,1,3	328	149	1.5129e-05	0.00286916	1.0,1.0,1.0	0.723,0.896,0.732	0.216
Leydig	12781	ENSMUSG00000068686.12	Cd59b	chr2	+	104090128	104090274	104080996	104081098	104091003	104091160	12781	0,0,1	5,1,3	6,4,5	3,11,1	295	149	1.57894e-05	0.00286916	0.0,0.0,0.144	0.503,0.155,0.716	-0.41
rSpermatids_1	11089	ENSMUSG00000025903.14	Lypla1	chr1	+	4839386	4839488	4837000	4837074	4840955	4840969	11089	46,22,12	2,4,4	14,28,14	0,0,0	251	149	1.25929e-05	0.00289958	0.932,0.766,0.64	1.0,1.0,1.0	-0.221
Spermatocyte_2	3998	ENSMUSG00000064330.9	Pde6h	chr6	+	136961164	136961205	136959225	136959394	136963192	136963238	3998	28,1,5	3,3,2	5,1,4	0,0,0	190	149	2.03473e-05	0.00290353	0.88,0.207,0.662	1.0,1.0,1.0	-0.417
diffSPG_2	12557	ENSMUSG00000028070.7	Naxe	chr3	-	88057723	88057837	88056519	88056776	88057920	88058031	12557	3,3,1	0,0,0	5,5,11	6,2,0	263	149	2.38492e-05	0.0029041	1.0,1.0,1.0	0.321,0.586,1.0	0.364
rSpermatids_1	16614	ENSMUSG00000038695.13	Josd2	chr7	+	44471233	44471307	44470411	44470537	44471414	44471603	16614	26,32,6	23,9,5	28,11,13	2,0,2	223	149	1.3352e-05	0.00292691	0.43,0.704,0.445	0.903,1.0,0.813	-0.379
eSpermatids_4	22881	ENSMUSG00000028109.14	Hormad1	chr3	+	95585534	95585589	95585139	95585214	95587380	95587596	22881	1,5,3	7,1,0	0,0,1	6,2,5	204	149	1.42501e-05	0.00294388	0.094,0.785,1.0	0.0,0.0,0.127	0.584
rSpermatids_2	1338	ENSMUSG00000057561.10	Eif1a	chr18	+	46598050	46598156	46597700	46597800	46598640	46598700	1338	14,11,7	7,7,4	1,4,0	8,10,2	255	149	2.09463e-05	0.00294516	0.539,0.479,0.506	0.068,0.189,0.0	0.422
rSpermatids_2	10817	ENSMUSG00000112437.1	Gm35188	chr12	-	52499504	52499666	52496325	52496528	52581274	52581409	10817	14,33,12	5,4,0	7,7,10	0,0,0	311	149	2.06558e-05	0.00294516	0.573,0.798,1.0	1.0,1.0,1.0	-0.21
Spermatocyte_2	4338	ENSMUSG00000057230.14	Aak1	chr6	+	86959031	86959274	86956258	86956572	86963992	86964225	4338	7,5,2	2,4,3	3,4,3	1,0,0	392	149	2.17491e-05	0.00295667	0.571,0.322,0.202	0.533,1.0,1.0	-0.479
rSpermatids_2	15777	ENSMUSG00000112323.1	Gm32828	chr12	-	7576012	7576117	7525853	7525971	7755393	7755554	15777	0,3,2	1,0,0	0,0,1	2,2,0	254	149	2.2226e-05	0.00300465	0.0,1.0,1.0	0.0,0.0,1.0	0.333
diffSPG_2	19112	ENSMUSG00000020728.17	Cep112	chr11	+	108752577	108752640	108682608	108682875	108757669	108757737	19112	2,5,3	0,0,0	3,1,5	6,2,0	212	149	2.56421e-05	0.00300677	1.0,1.0,1.0	0.26,0.26,1.0	0.493
Spermatocyte_1	11645	ENSMUSG00000035696.15	Rnf38	chr4	-	44158902	44159052	44152359	44152553	44167465	44167535	11645	6,6,3	6,8,2	4,5,1	0,0,1	299	149	1.61068e-05	0.00302247	0.333,0.272,0.428	1.0,1.0,0.333	-0.433
Spermatocyte_1	16001	ENSMUSG00000027880.6	Slc25a54	chr3	+	109085732	109085859	109080468	109080727	109094207	109094295	16001	19,18,12	2,11,0	14,3,4	0,0,0	276	149	1.65143e-05	0.00303301	0.837,0.469,1.0	1.0,1.0,1.0	-0.231
rSpermatids_1	7729	ENSMUSG00000086786.1	Gm15908	chr13	+	34659624	34659721	34655953	34656084	34666217	34666774	7729	15,17,8	6,5,3	18,5,17	0,0,2	246	149	1.46296e-05	0.00304661	0.602,0.673,0.618	1.0,1.0,0.837	-0.315
rSpermatids_1	19829	ENSMUSG00000079564.3	Gm11149	chr9	+	49564012	49564162	49562066	49562232	49566783	49566843	19829	8,3,2	10,1,0	1,7,2	0,0,0	299	149	1.43826e-05	0.00304661	0.285,0.599,1.0	1.0,1.0,1.0	-0.372
rSpermatids_2	22731	ENSMUSG00000020389.19	Cdkl3	chr11	+	52040560	52040620	52033513	52033611	52089588	52089778	22731	36,26,20	11,11,3	5,10,3	1,0,0	209	149	2.45555e-05	0.00320761	0.7,0.628,0.826	0.781,1.0,1.0	-0.209
eSpermatids_2	17324	ENSMUSG00000110665.1	Gm31786	chr8	-	47749630	47749752	47746356	47746620	47750090	47750134	17324	16,16,12	6,4,0	21,18,22	0,0,1	271	149	2.40312e-05	0.00330265	0.595,0.687,1.0	1.0,1.0,0.924	-0.214
Spermatocyte_2	13813	ENSMUSG00000030846.15	Tial1	chr7	-	128458596	128458656	128454935	128455032	128461124	128461673	13813	14,12,0	14,7,1	1,0,0	3,3,2	209	149	2.49098e-05	0.00330513	0.416,0.55,0.0	0.192,0.0,0.0	0.258
eSpermatids_4	19696	ENSMUSG00000087519.8	AV039307	chr2	+	120862187	120862324	120850716	120851259	120863293	120863418	19696	4,3,3	1,0,1	0,1,5	4,8,2	286	149	1.77985e-05	0.00333221	0.676,1.0,0.61	0.0,0.061,0.566	0.553
Spermatocyte_1	10183	ENSMUSG00000027939.11	Nup210l	chr3	+	90210353	90210458	90207282	90207484	90211916	90212017	10183	27,16,11	1,9,1	3,5,3	0,0,0	254	149	1.93651e-05	0.00335573	0.941,0.51,0.866	1.0,1.0,1.0	-0.228
Spermatocyte_1	21924	ENSMUSG00000040250.14	Ints13	chr6	-	146554927	146555098	146554491	146554646	146556130	146556309	21924	41,46,24	2,0,0	15,10,10	1,6,2	320	149	2.02152e-05	0.00335573	0.905,1.0,1.0	0.875,0.437,0.7	0.298
Spermatocyte_1	24818	ENSMUSG00000021870.17	Slmap	chr14	-	26459903	26459954	26459409	26459460	26460041	26460185	24818	16,16,7	3,6,2	13,3,13	1,0,0	200	149	1.90848e-05	0.00335573	0.799,0.665,0.723	0.906,1.0,1.0	-0.24
eSpermatids_1	3338	ENSMUSG00000034913.10	Cby2	chr14	-	75592412	75592676	75582887	75584235	75592984	75593116	3338	18,24,12	5,2,1	17,18,15	0,0,1	413	149	2.8694e-05	0.00336768	0.565,0.812,0.812	1.0,1.0,0.844	-0.218
eSpermatids_1	7225	ENSMUSG00000028188.13	Spata1	chr3	-	146482492	146482545	146481766	146481860	146487511	146487565	7225	3,2,1	1,0,0	2,1,1	1,1,3	202	149	2.89485e-05	0.00336768	0.689,1.0,1.0	0.596,0.425,0.197	0.49
rSpermatids_2	15871	ENSMUSG00000033111.16	3830406C13Rik	chr14	+	12299721	12299782	12297581	12297656	12301147	12301733	15871	10,11,2	9,17,9	1,1,0	8,3,10	210	149	2.78245e-05	0.0033935	0.441,0.315,0.136	0.081,0.191,0.0	0.207
eSpermatids_1	8337	ENSMUSG00000027620.16	Rbm39	chr2	-	156178879	156178952	156177160	156177385	156179176	156179240	8337	1,11,2	2,5,7	4,1,9	0,0,2	222	149	3.00406e-05	0.00341345	0.251,0.596,0.161	1.0,1.0,0.751	-0.581
eSpermatids_1	20482	ENSMUSG00000020530.14	Ggnbp2	chr11	-	84854254	84854380	84854053	84854167	84858439	84858538	20482	9,11,3	5,3,1	4,7,4	0,1,0	275	149	3.10359e-05	0.0034464	0.494,0.665,0.619	1.0,0.791,1.0	-0.338
Leydig	8534	ENSMUSG00000041763.14	Tpp2	chr1	+	43985415	43985454	43983513	43983592	43990510	43990662	8534	0,1,0	1,2,3	9,7,3	8,5,6	188	149	2.20112e-05	0.00352612	0.0,0.284,0.0	0.471,0.526,0.284	-0.332
eSpermatids_1	11113	ENSMUSG00000114219.1	Gm31456	chr14	+	38333312	38333408	38324441	38324575	38336906	38337126	11113	5,9,11	2,2,9	3,3,6	0,1,0	245	149	3.26428e-05	0.00354428	0.603,0.732,0.426	1.0,0.646,1.0	-0.295
diffSPG_1	11385	ENSMUSG00000067795.13	4930444P10Rik	chr1	-	16081667	16082510	16080829	16080993	16092973	16093325	11385	1,4,4	0,1,0	1,1,0	1,0,5	992	149	1.00668e-05	0.00355322	1.0,0.375,1.0	0.131,1.0,0.0	0.415
diffSPG_2	10665	ENSMUSG00000004319.15	Clcn3	chr8	-	60914752	60914828	60911895	60913175	60919339	60919556	10665	0,2,0	1,0,1	2,0,2	0,1,0	225	149	3.31692e-05	0.00362116	0.0,1.0,0.0	1.0,0.0,1.0	-0.333
diffSPG_2	20570	ENSMUSG00000053453.9	Thoc7	chr14	-	13957459	13957631	13954538	13954656	13961184	13961212	20570	3,5,1	1,0,0	4,5,2	2,2,3	321	149	3.21252e-05	0.00362116	0.582,1.0,1.0	0.481,0.537,0.236	0.443
eSpermatids_3	15532	ENSMUSG00000028524.21	Sgip1	chr4	+	102863661	102863733	102860769	102860794	102867639	102867696	15532	0,3,1	2,6,9	3,3,11	3,1,1	221	149	4.04239e-05	0.00364498	0.0,0.252,0.07	0.403,0.669,0.881	-0.544
diffSPG_2	9826	ENSMUSG00000028549.17	Itgb3bp	chr4	-	99798695	99798762	99789600	99789679	99802096	99802232	9826	12,5,4	7,1,0	18,19,15	0,0,0	216	149	3.46369e-05	0.00365535	0.542,0.775,1.0	1.0,1.0,1.0	-0.228
Sertoli	15828	ENSMUSG00000027346.15	Gpcpd1	chr2	-	132558606	132558682	132556934	132556976	132564626	132564711	15828	8,3,1	0,0,0	7,5,16	6,1,1	225	149	1.48839e-05	0.0037318	1.0,1.0,1.0	0.436,0.768,0.914	0.294
undiffSPG	11606	ENSMUSG00000029267.17	Mtf2	chr5	+	108067459	108067572	108065756	108065965	108069161	108069585	11606	6,0,6	5,2,9	0,1,0	8,8,6	262	149	1.73834e-05	0.00373826	0.406,0.0,0.275	0.0,0.066,0.0	0.205
diffSPG_1	9354	ENSMUSG00000031922.12	Cep57	chr9	-	13812632	13812710	13810626	13810862	13813409	13813514	9354	12,8,1	2,2,5	10,12,16	0,1,0	227	149	1.12139e-05	0.00374038	0.798,0.724,0.116	1.0,0.887,1.0	-0.416
diffSPG_1	12787	ENSMUSG00000050876.9	Spata31d1a	chr13	-	59704140	59704201	59699805	59704022	59705045	59705088	12787	5,2,8	0,5,4	1,1,2	0,0,0	210	149	1.13589e-05	0.00374038	1.0,0.221,0.587	1.0,1.0,1.0	-0.397
eSpermatids_2	19518	ENSMUSG00000019888.16	Mgat4c	chr10	+	102182799	102182892	102177657	102177780	102256489	102256568	19518	2,2,7	3,2,1	2,1,3	1,0,0	242	149	2.87488e-05	0.00377922	0.291,0.381,0.812	0.552,1.0,1.0	-0.356
eSpermatids_2	9054	ENSMUSG00000029165.17	Agbl5	chr5	+	30905017	30905155	30904702	30904815	30905630	30905761	9054	7,7,9	0,0,0	9,10,6	2,0,6	287	149	2.93958e-05	0.00378205	1.0,1.0,1.0	0.7,1.0,0.342	0.319
diffSPG_1	3115	ENSMUSG00000005982.14	Naa60	chr16	+	3894368	3894484	3872374	3872581	3897250	3897380	3115	17,10,7	4,3,2	11,11,22	0,0,1	265	149	1.19293e-05	0.00380546	0.705,0.652,0.663	1.0,1.0,0.925	-0.302
eSpermatids_3	15550	ENSMUSG00000032872.16	Cyb5r4	chr9	+	87032379	87032461	87029503	87029604	87038725	87038755	15550	20,16,14	5,3,6	14,13,17	2,0,0	231	149	4.3594e-05	0.0038313	0.721,0.775,0.601	0.819,1.0,1.0	-0.241
eSpermatids_3	19389	ENSMUSG00000026915.16	Strbp	chr2	-	37580672	37580806	37574830	37574920	37586509	37586518	19389	5,4,4	0,3,4	8,5,8	0,1,0	283	149	4.3239e-05	0.0038313	1.0,0.412,0.345	1.0,0.725,1.0	-0.323
Tcell	696	ENSMUSG00000117752.1	Gm35554	chr19	+	27350259	27350310	27347276	27347545	27356251	27356408	696	0,1,0	3,0,3	1,5,0	0,0,1	200	149	2.64231e-05	0.00391782	0.0,1.0,0.0	1.0,1.0,0.0	-0.333
Tcell	13758	ENSMUSG00000041623.17	D11Wsu47e	chr11	+	113691728	113691833	113687773	113689221	113692394	113692502	13758	3,3,3	2,0,5	6,1,4	0,0,0	254	149	2.06627e-05	0.00391782	0.468,1.0,0.26	1.0,1.0,1.0	-0.424
Tcell	16653	ENSMUSG00000034731.11	Dgkh	chr14	-	78575886	78576017	78570002	78570157	78577448	78577557	16653	2,0,2	0,1,0	0,0,0	1,1,4	280	149	3.09709e-05	0.00391782	1.0,0.0,1.0	0.0,0.0,0.0	0.667
eSpermatids_4	5937	ENSMUSG00000051113.9	Fam71e1	chr7	+	44497502	44497751	44496914	44497033	44500149	44501133	5937	52,58,78	11,14,15	92,77,78	7,5,3	398	149	2.32378e-05	0.00397766	0.639,0.608,0.661	0.831,0.852,0.907	-0.227
diffSPG_2	4769	ENSMUSG00000000568.15	Hnrnpd	chr5	-	99976533	99976590	99967218	99967387	99978391	99978449	4769	15,11,5	1,0,0	14,16,12	8,5,0	206	149	3.91632e-05	0.0039997	0.916,1.0,1.0	0.559,0.698,1.0	0.22
eSpermatids_3	5407	ENSMUSG00000000568.15	Hnrnpd	chr5	-	99963730	99963877	99962282	99962612	99963983	99964083	5407	17,7,15	3,4,3	9,9,5	0,0,1	296	149	4.6196e-05	0.00400924	0.74,0.468,0.716	1.0,1.0,0.716	-0.264
rSpermatids_2	7463	ENSMUSG00000025139.14	Tollip	chr7	-	141898694	141898783	141892739	141892889	141902275	141902308	7463	12,9,2	9,0,1	6,1,7	0,0,0	238	149	3.53949e-05	0.00402306	0.455,1.0,0.556	1.0,1.0,1.0	-0.33
Spermatocyte_2	6532	ENSMUSG00000035268.14	Pkig	chr2	+	163659149	163659235	163658457	163658659	163703485	163703555	6532	1,5,0	1,2,2	1,6,1	0,0,0	235	149	3.44935e-05	0.00403498	0.388,0.613,0.0	1.0,1.0,1.0	-0.666
Spermatocyte_2	7241	ENSMUSG00000055436.18	Srsf11	chr3	-	158024122	158024231	158023242	158023359	158026724	158026858	7241	7,3,2	7,8,0	3,2,5	1,0,0	258	149	3.3993e-05	0.00403498	0.366,0.178,1.0	0.634,1.0,1.0	-0.363
Leydig	12725	ENSMUSG00000033111.16	3830406C13Rik	chr14	+	12299721	12299782	12297581	12297656	12301147	12301733	12725	4,1,1	0,0,0	1,3,1	0,3,3	210	149	2.87433e-05	0.00406202	1.0,1.0,1.0	1.0,0.415,0.191	0.465
Leydig	13045	ENSMUSG00000028917.14	Plekhm2	chr4	-	141637424	141637484	141634252	141634478	141639675	141639862	13045	0,3,0	2,0,2	1,3,1	0,0,1	209	149	3.19341e-05	0.00406202	0.0,1.0,0.0	1.0,1.0,0.416	-0.472
Leydig	18956	ENSMUSG00000020608.7	Smc6	chr12	+	11273993	11274111	11271728	11271871	11279604	11279741	18956	7,2,5	0,0,1	1,10,7	3,1,3	267	149	3.15584e-05	0.00406202	1.0,1.0,0.736	0.157,0.848,0.566	0.388
eSpermatids_3	19443	ENSMUSG00000032386.15	Trip4	chr9	-	65898376	65898528	65896696	65896930	65908438	65908676	19443	4,1,10	7,0,4	3,1,7	0,0,1	301	149	4.78423e-05	0.00407806	0.22,1.0,0.553	1.0,1.0,0.776	-0.334
macrophage	9030	ENSMUSG00000015962.5	1700016C15Rik	chr1	+	177743253	177743426	177740994	177741090	177752915	177753035	9030	7,30,15	5,1,2	16,33,21	0,0,0	322	149	1.39193e-05	0.00408597	0.393,0.933,0.776	1.0,1.0,1.0	-0.299
macrophage	17712	ENSMUSG00000020389.19	Cdkl3	chr11	+	52040560	52040620	52033513	52033611	52084370	52084490	17712	1,2,7	0,1,0	1,0,0	0,2,1	209	149	1.51613e-05	0.00408597	1.0,0.588,1.0	1.0,0.0,0.0	0.529
eSpermatids_2	7358	ENSMUSG00000037979.13	Ccdc92	chr5	-	124836479	124836566	124835893	124836291	124838942	124838984	7358	26,34,24	22,34,18	14,18,21	46,50,34	236	149	3.28214e-05	0.00413481	0.427,0.387,0.457	0.161,0.185,0.281	0.215
eSpermatids_2	11947	ENSMUSG00000004319.15	Clcn3	chr8	-	60914577	60914828	60910860	60913175	60919339	60919556	11947	1,2,0	6,8,17	4,5,1	1,1,2	400	149	3.41025e-05	0.00420853	0.058,0.085,0.0	0.598,0.651,0.157	-0.421
undiffSPG	2623	ENSMUSG00000096215.8	Smim22	chr16	+	5007773	5007888	5007351	5007418	5007971	5008069	2623	5,6,6	0,1,0	7,9,4	5,2,1	264	149	2.06495e-05	0.00423879	1.0,0.772,1.0	0.441,0.717,0.693	0.307
eSpermatids_4	14992	ENSMUSG00000032443.17	Zcwpw2	chr9	-	117881778	117882102	117880573	117880720	117911879	117912038	14992	7,1,3	0,0,0	4,7,3	0,2,4	473	149	2.64114e-05	0.00427651	1.0,1.0,1.0	1.0,0.524,0.191	0.428
Telocyte	3197	ENSMUSG00000049550.17	Clip1	chr5	-	123613067	123615335	123611821	123611938	123617335	123617551	3197	2,4,1	0,0,0	2,4,2	2,1,0	2417	149	2.67359e-05	0.00427775	1.0,1.0,1.0	0.058,0.198,1.0	0.581
Telocyte	17880	ENSMUSG00000014609.16	Chrne	chr11	-	70615207	70615314	70614882	70615128	70615399	70615586	17880	0,3,0	1,2,1	1,4,3	0,2,0	256	149	3.01028e-05	0.0043348	0.0,0.466,0.0	1.0,0.538,1.0	-0.691
Spermatocyte_1	18714	ENSMUSG00000002395.14	Use1	chr8	+	71367497	71367693	71367216	71367369	71367769	71367848	18714	6,9,2	2,5,3	7,3,2	0,0,1	345	149	2.746e-05	0.00438952	0.564,0.437,0.224	1.0,1.0,0.463	-0.413
Spermatocyte_1	24191	ENSMUSG00000115271.1	4930529K09Rik	chr14	+	86258770	86259014	86245969	86246093	86261326	86261497	24191	2,3,6	1,1,6	2,6,2	1,0,0	393	149	2.80637e-05	0.00440447	0.431,0.532,0.275	0.431,1.0,1.0	-0.398
Spermatocyte_1	21966	ENSMUSG00000020481.15	Ankrd36	chr11	+	5644833	5644867	5643679	5643850	5660642	5660838	21966	2,7,4	2,5,0	0,1,0	1,1,1	183	149	2.86371e-05	0.0044142	0.449,0.533,1.0	0.0,0.449,0.0	0.511
eSpermatids_4	14500	ENSMUSG00000078812.10	Eif5a	chr11	-	69920340	69920422	69919150	69919336	69920800	69920919	14500	1,2,6	0,0,2	0,1,4	1,2,2	231	149	2.82201e-05	0.00444912	1.0,1.0,0.659	0.0,0.244,0.563	0.617
Spermatocyte_2	22053	ENSMUSG00000026927.17	Entr1	chr2	-	26388915	26389065	26388491	26388560	26389148	26389291	22053	26,9,3	1,0,4	2,1,0	2,2,3	299	149	3.88549e-05	0.00445242	0.928,1.0,0.272	0.333,0.199,0.0	0.556
eSpermatids_2	9581	ENSMUSG00000025983.11	Ccdc150	chr1	+	54272477	54272546	54250682	54250885	54278710	54278840	9581	15,13,13	0,5,3	5,20,8	0,0,0	218	149	3.69275e-05	0.00446601	1.0,0.64,0.748	1.0,1.0,1.0	-0.204
eSpermatids_1	13374	ENSMUSG00000021066.9	Atl1	chr12	+	69960547	69960562	69959040	69959472	69963227	69966417	13374	5,9,3	11,7,0	3,4,4	1,0,0	164	149	4.35501e-05	0.00452735	0.292,0.539,1.0	0.732,1.0,1.0	-0.3
eSpermatids_3	2753	ENSMUSG00000041617.10	Ccdc74a	chr16	+	17649994	17650074	17648066	17648126	17650148	17650205	2753	7,12,11	0,0,0	2,8,8	3,0,4	229	149	5.47386e-05	0.00457892	1.0,1.0,1.0	0.303,1.0,0.565	0.377
eSpermatids_4	9361	ENSMUSG00000073633.9	Fbxo36	chr1	+	84847879	84848078	84839852	84839968	84881091	84881200	9361	5,4,1	6,3,4	0,0,1	2,8,8	348	149	3.21193e-05	0.00461565	0.263,0.363,0.097	0.0,0.0,0.051	0.224
eSpermatids_4	9817	ENSMUSG00000106589.1	4931419H13Rik	chr3	+	55063677	55063836	55061588	55061757	55083723	55083773	9817	7,0,2	0,1,1	0,0,0	3,2,4	308	149	3.23581e-05	0.00461565	1.0,0.0,0.492	0.0,0.0,0.0	0.497
eSpermatids_4	17502	ENSMUSG00000003033.15	Ap1m1	chr8	+	72241723	72241938	72240322	72240467	72246638	72246795	17502	13,7,7	0,2,5	5,12,6	0,0,0	364	149	3.31693e-05	0.00462134	1.0,0.589,0.364	1.0,1.0,1.0	-0.349
Telocyte	16003	ENSMUSG00000022185.19	Acin1	chr14	-	54678742	54678862	54667072	54667161	54679240	54679352	16003	0,0,1	3,2,0	3,8,8	1,2,1	269	149	3.53931e-05	0.00463328	0.0,0.0,1.0	0.624,0.689,0.816	-0.376
rSpermatids_1	21953	ENSMUSG00000110412.1	Gm33175	chr8	-	12318110	12318211	12315003	12315204	12319321	12319480	21953	77,67,23	6,15,6	40,7,17	2,0,0	250	149	2.4144e-05	0.00467719	0.884,0.727,0.696	0.923,1.0,1.0	-0.205
Spermatocyte_2	4025	ENSMUSG00000072704.6	Smim10l1	chr6	+	133106362	133106530	133105289	133105605	133107863	133107982	4025	19,9,6	4,8,1	8,3,4	0,0,1	317	149	4.35525e-05	0.00477374	0.691,0.346,0.738	1.0,1.0,0.653	-0.293
Spermatocyte_2	11551	ENSMUSG00000064289.15	Tank	chr2	+	61593996	61594201	61593096	61593208	61613650	61613798	11551	24,33,9	4,0,4	11,2,7	0,0,0	354	149	4.29182e-05	0.00477374	0.716,1.0,0.486	1.0,1.0,1.0	-0.266
Spermatocyte_1	5435	ENSMUSG00000086368.2	Gm13830	chr5	+	115301749	115301914	115301146	115301233	115317471	115319208	5435	15,5,8	0,6,2	6,3,1	0,0,0	314	149	3.15691e-05	0.00478078	1.0,0.283,0.655	1.0,1.0,1.0	-0.354
eSpermatids_3	10128	ENSMUSG00000101968.6	1700027A15Rik	chr1	+	73017928	73017989	73017505	73017601	73024697	73024724	10128	7,1,1	1,1,7	0,0,0	8,4,6	210	149	5.80234e-05	0.00479591	0.832,0.415,0.092	0.0,0.0,0.0	0.446
eSpermatids_3	10674	ENSMUSG00000105797.1	Gm5149	chr3	+	149343786	149343893	149340599	149340687	149345228	149345840	10674	9,6,8	1,1,6	5,7,6	0,0,1	256	149	6.06934e-05	0.00487446	0.84,0.777,0.437	1.0,1.0,0.777	-0.241
eSpermatids_3	11380	ENSMUSG00000019027.8	Dnah1	chr14	-	31261045	31261280	31260374	31260547	31261488	31261840	11380	14,10,21	1,5,1	2,5,10	0,0,0	384	149	6.17517e-05	0.00487446	0.845,0.437,0.891	1.0,1.0,1.0	-0.276
eSpermatids_3	22472	ENSMUSG00000037536.14	Fbxo34	chr14	+	47504985	47505132	47472602	47472717	47526204	47526314	22472	12,5,3	2,0,0	0,4,3	3,1,2	296	149	6.13791e-05	0.00487446	0.751,1.0,1.0	0.0,0.668,0.43	0.551
rSpermatids_1	7247	ENSMUSG00000001211.15	Agpat3	chr10	-	78351626	78351711	78329275	78329336	78352212	78352489	7247	1,5,2	2,0,5	2,2,1	0,0,0	234	149	2.87338e-05	0.00488475	0.241,1.0,0.203	1.0,1.0,1.0	-0.519
eSpermatids_3	14896	ENSMUSG00000112323.1	Gm32828	chr12	-	7755393	7755554	7525853	7525971	7755856	7755971	14896	2,1,3	0,0,0	6,0,0	0,3,1	310	149	6.34109e-05	0.00494676	1.0,1.0,1.0	1.0,0.0,0.0	0.667
Spermatocyte_2	11871	ENSMUSG00000026502.13	Desi2	chr1	+	178198217	178198290	178187416	178187957	178237911	178237984	11871	3,1,1	1,0,1	0,0,1	2,2,0	222	149	4.77639e-05	0.00508786	0.668,1.0,0.402	0.0,0.0,1.0	0.357
diffSPG_1	12220	ENSMUSG00000035696.15	Rnf38	chr4	-	44158902	44159052	44152359	44152553	44167465	44167535	12220	7,0,3	3,2,2	5,2,4	0,1,0	299	149	1.703e-05	0.005113	0.538,0.0,0.428	1.0,0.499,1.0	-0.511
eSpermatids_4	3984	ENSMUSG00000041477.14	Dcp1b	chr6	+	119180064	119180105	119175252	119175442	119183649	119183777	3984	3,7,7	3,8,1	5,7,16	0,0,2	190	149	3.75841e-05	0.00511741	0.44,0.407,0.846	1.0,1.0,0.863	-0.39
Telocyte	17881	ENSMUSG00000014609.16	Chrne	chr11	-	70615207	70615317	70614882	70615128	70615399	70615586	17881	0,3,0	1,2,1	1,4,2	0,2,0	259	149	4.28713e-05	0.00514455	0.0,0.463,0.0	1.0,0.535,1.0	-0.691
rSpermatids_2	7070	ENSMUSG00000043962.16	Thrap3	chr4	-	126177861	126178557	126176183	126176356	126179911	126180814	7070	37,28,16	0,7,1	12,4,4	0,0,0	845	149	4.81015e-05	0.00519734	1.0,0.414,0.738	1.0,1.0,1.0	-0.283
diffSPG_1	5710	ENSMUSG00000086368.2	Gm13830	chr5	+	115301749	115301914	115301146	115301233	115302158	115302323	5710	5,0,0	0,1,4	3,1,4	0,0,0	314	149	1.81066e-05	0.00527759	1.0,0.0,0.0	1.0,1.0,1.0	-0.667
diffSPG_1	21821	ENSMUSG00000019978.16	Epb41l2	chr10	+	25504136	25504259	25488950	25489093	25506174	25506273	21821	4,3,5	7,2,2	7,17,15	1,1,1	272	149	1.86122e-05	0.00527759	0.238,0.451,0.578	0.793,0.903,0.892	-0.44
rSpermatids_2	9857	ENSMUSG00000072946.12	Ptgr2	chr12	+	84310902	84310958	84308344	84308432	84313936	84314102	9857	18,9,9	1,6,1	3,6,1	0,0,0	205	149	4.99043e-05	0.00532637	0.929,0.522,0.867	1.0,1.0,1.0	-0.227
Spermatocyte_1	21343	ENSMUSG00000112224.1	Gm47944	chr10	-	78511150	78511290	78501924	78502118	78519729	78520219	21343	2,5,4	3,2,7	0,1,0	2,6,1	289	149	3.58868e-05	0.00534094	0.256,0.563,0.228	0.0,0.079,0.0	0.323
Spermatocyte_2	9395	ENSMUSG00000029165.17	Agbl5	chr5	+	30905017	30905155	30904702	30904815	30905630	30905761	9395	16,10,5	5,4,1	5,6,5	1,0,0	287	149	5.08763e-05	0.00534413	0.624,0.565,0.722	0.722,1.0,1.0	-0.27
diffSPG_2	12847	ENSMUSG00000063889.16	Crem	chr18	-	3299161	3299308	3295321	3295416	3309645	3309900	12847	1,10,2	0,0,1	2,8,3	1,1,5	296	149	5.60864e-05	0.00534929	1.0,1.0,0.502	0.502,0.801,0.232	0.322
diffSPG_2	17092	ENSMUSG00000032580.12	Rbm5	chr9	-	107750007	107750092	107749707	107749799	107750462	107750548	17092	11,3,5	1,0,0	22,25,12	4,8,2	234	149	5.74466e-05	0.00534929	0.875,1.0,1.0	0.778,0.666,0.793	0.213
eSpermatids_3	12308	ENSMUSG00000004319.15	Clcn3	chr8	-	60922789	60923188	60919339	60919556	60927231	60927418	12308	3,3,4	0,7,1	4,8,5	0,1,0	548	149	7.14378e-05	0.00539123	1.0,0.104,0.521	1.0,0.685,1.0	-0.353
rSpermatids_1	6667	ENSMUSG00000029290.12	Zfp326	chr5	+	105888433	105888839	105886316	105886428	105891117	105891316	6667	43,44,28	2,3,3	37,22,10	0,0,0	555	149	3.25217e-05	0.00541811	0.852,0.797,0.715	1.0,1.0,1.0	-0.212
Spermatocyte_2	5798	ENSMUSG00000031918.16	Mtmr2	chr9	+	13760417	13760488	13749180	13749400	13782276	13782382	5798	7,4,5	6,1,2	2,5,6	1,0,0	220	149	5.33832e-05	0.00545591	0.441,0.73,0.629	0.575,1.0,1.0	-0.258
diffSPG_1	21534	ENSMUSG00000038708.10	Golga4	chr9	+	118537241	118537325	118536758	118536943	118538876	118539024	21534	8,12,7	0,1,0	8,13,7	3,4,2	233	149	1.98389e-05	0.0054734	1.0,0.885,1.0	0.63,0.675,0.691	0.296
Sertoli	1257	ENSMUSG00000037058.16	Paip2	chr18	+	35600044	35600117	35598640	35598759	35608737	35608819	1257	0,0,5	2,2,0	2,1,12	0,0,0	222	149	2.5627e-05	0.00550188	0.0,0.0,1.0	1.0,1.0,1.0	-0.667
Sertoli	15996	ENSMUSG00000056018.14	Ccdc7b	chr8	+	129102449	129102557	129085170	129085254	129109899	129109920	15996	3,6,2	7,4,2	1,0,1	7,2,14	257	149	2.72876e-05	0.00550188	0.199,0.465,0.367	0.076,0.0,0.04	0.305
Sertoli	19845	ENSMUSG00000075070.6	4932412D23Rik	chr16	-	42865488	42865605	42796748	42796951	42875611	42875740	19845	4,7,8	1,0,1	5,4,4	3,2,6	266	149	2.79283e-05	0.00550188	0.691,1.0,0.818	0.483,0.528,0.272	0.409
rSpermatids_2	6240	ENSMUSG00000028522.16	Mier1	chr4	+	103118241	103118315	103115559	103115660	103127272	103127297	6240	5,12,7	1,7,0	11,4,2	0,0,0	223	149	5.26222e-05	0.00554879	0.77,0.534,1.0	1.0,1.0,1.0	-0.232
eSpermatids_3	18350	ENSMUSG00000035770.8	Dync1li2	chr8	-	104421284	104421403	104420339	104420674	104422286	104422403	18350	7,5,4	6,3,0	3,2,8	0,0,1	268	149	7.54817e-05	0.00557521	0.393,0.481,1.0	1.0,1.0,0.816	-0.314
Sertoli	11720	ENSMUSG00000086379.7	1700026D11Rik	chr2	+	132508205	132508274	132490743	132490963	132512074	132512217	11720	2,1,2	0,2,0	1,1,0	1,1,1	218	149	3.08611e-05	0.00567432	1.0,0.255,1.0	0.406,0.406,0.0	0.481
eSpermatids_4	12871	ENSMUSG00000028132.15	Tlcd4	chr3	-	121247001	121247086	121235669	121235764	121272330	121272423	12871	3,6,14	1,0,1	4,10,4	1,6,6	234	149	4.36111e-05	0.00567987	0.656,1.0,0.899	0.718,0.515,0.298	0.341
eSpermatids_4	14199	ENSMUSG00000054387.13	Mdm4	chr1	-	133004653	133004692	133003790	133003890	133009136	133009192	14199	0,0,0	4,3,2	0,3,2	1,0,1	188	149	4.48893e-05	0.00572196	0.0,0.0,0.0	0.0,1.0,0.613	-0.538
eSpermatids_2	9346	ENSMUSG00000101674.6	4930444A19Rik	chr1	+	54717510	54717650	54681728	54681922	54765588	54767524	9346	8,1,9	6,4,0	7,5,8	0,0,1	289	149	4.97208e-05	0.00578196	0.407,0.114,1.0	1.0,1.0,0.805	-0.428
diffSPG_1	12352	ENSMUSG00000029089.8	5730480H06Rik	chr5	+	48380123	48380231	48379329	48379464	48381786	48381867	12352	14,7,12	0,0,1	16,18,21	3,3,6	257	149	2.16446e-05	0.00581443	1.0,1.0,0.874	0.756,0.777,0.67	0.224
diffSPG_2	9909	ENSMUSG00000064289.15	Tank	chr2	+	61593996	61594201	61593096	61593208	61613650	61613798	9909	3,3,4	0,0,0	2,2,2	2,3,0	354	149	6.44795e-05	0.00583264	1.0,1.0,1.0	0.296,0.219,1.0	0.495
eSpermatids_4	22960	ENSMUSG00000004980.16	Hnrnpa2b1	chr6	-	51464427	51464547	51464088	51464211	51465178	51465241	22960	2,8,5	0,0,0	0,6,0	1,0,4	269	149	4.68136e-05	0.00584292	1.0,1.0,1.0	0.0,1.0,0.0	0.667
rSpermatids_1	19673	ENSMUSG00000026594.14	Ralgps2	chr1	-	156821386	156821464	156818895	156819918	156823990	156824045	19673	26,22,5	5,7,1	3,8,14	0,1,0	227	149	3.65015e-05	0.00584726	0.773,0.674,0.766	1.0,0.84,1.0	-0.209
diffSPG_2	9572	ENSMUSG00000034243.17	Golgb1	chr16	+	36886133	36886228	36885010	36885188	36887238	36887403	9572	10,10,5	2,6,2	18,27,21	0,1,2	244	149	6.69463e-05	0.00588755	0.753,0.504,0.604	1.0,0.943,0.865	-0.316
Spermatocyte_1	5952	ENSMUSG00000015880.13	Ncapg	chr5	+	45698840	45698910	45696032	45696544	45699847	45700073	5952	10,4,29	5,3,0	25,26,14	0,0,0	219	149	4.18461e-05	0.00592156	0.576,0.476,1.0	1.0,1.0,1.0	-0.316
Spermatocyte_1	23137	ENSMUSG00000020634.12	Ubxn2a	chr12	-	4891314	4891421	4885720	4885858	4894537	4894679	23137	6,5,5	2,0,5	2,1,6	0,0,0	256	149	4.14692e-05	0.00592156	0.636,1.0,0.368	1.0,1.0,1.0	-0.332
rSpermatids_2	1072	ENSMUSG00000024875.5	Yif1a	chr19	+	5091540	5091696	5091367	5091425	5092301	5092505	1072	13,26,2	3,2,2	9,10,6	0,0,0	305	149	5.86751e-05	0.00597122	0.679,0.864,0.328	1.0,1.0,1.0	-0.376
rSpermatids_2	14696	ENSMUSG00000085754.7	Gm15886	chr3	+	103772302	103772381	103771972	103772018	103774133	103774307	14696	10,3,4	3,8,2	2,3,1	1,0,0	228	149	5.8094e-05	0.00597122	0.685,0.197,0.567	0.567,1.0,1.0	-0.373
diffSPG_1	14061	ENSMUSG00000058835.14	Abi1	chr2	-	22953434	22953611	22946575	22946761	22957017	22957118	14061	5,3,6	1,0,0	5,6,8	2,3,3	326	149	2.29708e-05	0.00601247	0.696,1.0,1.0	0.533,0.478,0.549	0.379
eSpermatids_2	4055	ENSMUSG00000084803.8	5830444B04Rik	chr4	-	155410836	155411812	155398762	155401402	155414720	155414878	4055	9,9,7	0,0,1	3,7,10	1,1,2	1125	149	5.35095e-05	0.00610513	1.0,1.0,0.481	0.284,0.481,0.398	0.439
rSpermatids_2	19951	ENSMUSG00000084925.8	1810062O18Rik	chr14	+	20569869	20570022	20565010	20565047	20570341	20570680	19951	5,13,3	3,1,2	6,1,3	0,0,0	302	149	6.08816e-05	0.00611585	0.451,0.865,0.425	1.0,1.0,1.0	-0.42
Spermatocyte_1	21182	ENSMUSG00000019876.15	Pkib	chr10	+	57699622	57699734	57692202	57692270	57708073	57710369	21182	7,6,8	5,15,8	0,1,1	6,6,3	261	149	4.53321e-05	0.00621122	0.444,0.186,0.363	0.0,0.087,0.16	0.249
rSpermatids_2	14072	ENSMUSG00000085263.1	1700125G02Rik	chr4	-	124891307	124891429	124890887	124890981	124894479	124894782	14072	15,6,9	6,3,3	2,4,3	0,1,0	271	149	6.40444e-05	0.00622796	0.579,0.524,0.623	1.0,0.687,1.0	-0.32
rSpermatids_2	25697	ENSMUSG00000000049.11	Apoh	chr11	+	108395304	108395407	108381168	108381396	108395815	108395992	25697	9,8,8	4,2,2	8,3,9	1,0,0	252	149	6.3834e-05	0.00622796	0.571,0.703,0.703	0.825,1.0,1.0	-0.283
eSpermatids_2	14378	ENSMUSG00000022789.15	Dnm1l	chr16	-	16341421	16341468	16340995	16341067	16345997	16346145	14378	16,10,17	6,3,7	15,17,16	0,1,2	196	149	5.67948e-05	0.00624433	0.67,0.717,0.649	1.0,0.928,0.859	-0.25
eSpermatids_2	19000	ENSMUSG00000040828.10	Catsperd	chr17	+	56661241	56661370	56660170	56660245	56662661	56662845	19000	17,17,9	0,1,0	15,8,15	2,2,4	278	149	5.82584e-05	0.00629086	1.0,0.901,1.0	0.801,0.682,0.668	0.25
rSpermatids_2	6159	ENSMUSG00000100134.1	1700065O20Rik	chr18	-	49807176	49807356	49805780	49805878	49808331	49808419	6159	15,24,11	6,5,2	8,1,6	0,0,1	329	149	6.58874e-05	0.00633677	0.531,0.685,0.714	1.0,1.0,0.731	-0.267
Spermatocyte_1	11390	ENSMUSG00000014301.13	Pam16	chr16	-	4617918	4618003	4617125	4617262	4624850	4624936	11390	2,3,0	5,7,4	2,5,1	1,0,1	234	149	4.93503e-05	0.00639347	0.203,0.214,0.0	0.56,1.0,0.389	-0.511
Spermatocyte_1	18848	ENSMUSG00000008129.14	4930432K21Rik	chr8	+	84162299	84162404	84161212	84161291	84166580	84167690	18848	14,7,2	2,2,3	7,3,9	0,1,0	254	149	4.89485e-05	0.00639347	0.804,0.672,0.281	1.0,0.638,1.0	-0.294
diffSPG_1	21597	ENSMUSG00000038412.8	Higd1a	chr9	-	121856449	121856585	121852490	121852609	121856720	121856872	21597	0,0,1	2,1,3	2,5,4	3,2,3	285	149	2.60213e-05	0.00640864	0.0,0.0,0.148	0.258,0.567,0.411	-0.363
diffSPG_1	25235	ENSMUSG00000031819.13	Emc8	chr8	-	120660783	120660860	120653913	120658248	120667756	120667763	25235	2,1,3	1,0,0	5,0,3	5,1,2	226	149	2.76234e-05	0.00640864	0.569,1.0,1.0	0.397,0.0,0.497	0.558
Spermatocyte_2	19058	ENSMUSG00000084925.8	1810062O18Rik	chr14	+	20569869	20570022	20565010	20565047	20570341	20570680	19058	19,15,9	2,4,1	4,2,3	0,0,0	302	149	6.59248e-05	0.00647519	0.824,0.649,0.816	1.0,1.0,1.0	-0.237
eSpermatids_1	7244	ENSMUSG00000020053.18	Igf1	chr10	+	87915297	87915349	87913618	87913800	87930674	87930877	7244	1,2,1	4,10,6	1,1,1	0,0,1	201	149	6.97636e-05	0.00655509	0.156,0.129,0.11	1.0,1.0,0.426	-0.677
diffSPG_1	2041	ENSMUSG00000061207.11	Stk19	chr17	-	34824513	34824661	34823992	34824324	34824750	34824848	2041	7,1,6	1,0,1	9,7,6	4,15,7	297	149	2.91228e-05	0.00660634	0.778,1.0,0.751	0.53,0.19,0.301	0.503
Spermatocyte_2	6138	ENSMUSG00000022884.16	Eif4a2	chr16	+	23112350	23112457	23111816	23111896	23113166	23113184	6138	13,11,4	8,3,3	2,0,1	3,2,6	256	149	7.05038e-05	0.00664124	0.486,0.681,0.437	0.28,0.0,0.088	0.412
Spermatocyte_2	4365	ENSMUSG00000058318.15	Phf21a	chr2	+	92187043	92187408	92186464	92186609	92214048	92214089	4365	10,17,3	2,0,4	2,1,5	0,0,0	514	149	7.26923e-05	0.00664403	0.592,1.0,0.179	1.0,1.0,1.0	-0.41
Spermatocyte_1	8885	ENSMUSG00000026605.14	Cenpf	chr1	-	189684532	189684666	189683825	189683964	189684862	189685138	8885	13,9,5	10,4,3	5,7,10	2,0,0	283	149	5.51755e-05	0.0067081	0.406,0.542,0.467	0.568,1.0,1.0	-0.384
rSpermatids_1	12985	ENSMUSG00000117497.1	1700116H05Rik	chr17	-	88300547	88300667	88296035	88296281	88305193	88305340	12985	8,13,3	3,9,0	7,7,6	0,1,0	269	149	4.66588e-05	0.00681873	0.596,0.444,1.0	1.0,0.795,1.0	-0.252
eSpermatids_4	21126	ENSMUSG00000020530.14	Ggnbp2	chr11	-	84854254	84854380	84854053	84854167	84858439	84858538	21126	6,8,9	0,1,0	2,7,5	1,2,3	275	149	5.67079e-05	0.0069334	1.0,0.813,1.0	0.52,0.655,0.475	0.388
Spermatocyte_1	8585	ENSMUSG00000071454.13	Dtnb	chr12	+	3774569	3774610	3773550	3773640	3776058	3776109	8585	0,2,2	2,1,2	5,1,2	0,1,0	190	149	5.78608e-05	0.00693686	0.0,0.611,0.44	1.0,0.44,1.0	-0.463
diffSPG_1	17177	ENSMUSG00000034327.17	Kctd9	chr14	+	67734140	67734290	67733346	67733442	67737605	67737711	17177	2,0,2	6,5,0	8,4,4	2,0,0	299	149	3.14664e-05	0.0069828	0.142,0.0,1.0	0.666,1.0,1.0	-0.508
diffSPG_1	4196	ENSMUSG00000026082.11	Rev1	chr1	-	38121132	38121209	38108403	38108467	38128251	38128301	4196	0,0,0	3,6,2	0,2,15	5,3,3	226	149	3.21879e-05	0.00699093	0.0,0.0,0.0	0.0,0.305,0.767	-0.357
rSpermatids_2	10813	ENSMUSG00000047656.9	Trpt1	chr19	+	6998191	6998366	6996695	6996777	6998508	6998565	10813	11,16,3	0,4,3	4,2,2	0,0,0	324	149	7.55536e-05	0.00703452	1.0,0.648,0.315	1.0,1.0,1.0	-0.346
eSpermatids_3	13429	ENSMUSG00000115257.1	Gm30467	chr14	+	77790159	77790235	77781950	77782024	77790358	77790518	13429	13,4,8	0,0,1	1,4,11	11,2,0	225	149	9.64197e-05	0.00704676	1.0,1.0,0.841	0.057,0.57,1.0	0.405
diffSPG_1	23447	ENSMUSG00000066571.13	4931406P16Rik	chr7	-	34312088	34312176	34285476	34285953	34313486	34313522	23447	3,2,4	1,0,0	8,8,6	3,3,7	237	149	3.34456e-05	0.00711275	0.654,1.0,1.0	0.626,0.626,0.35	0.351
rSpermatids_1	3418	ENSMUSG00000022361.14	Zhx1	chr15	-	58052223	58055082	58047002	58048785	58069318	58069429	3418	219,176,89	5,3,3	87,47,57	1,0,0	3008	149	5.47674e-05	0.00712832	0.685,0.744,0.595	0.812,1.0,1.0	-0.263
rSpermatids_1	4280	ENSMUSG00000030126.17	Tmcc1	chr6	-	116101529	116101661	116042870	116043805	116133766	116134320	4280	4,5,4	8,7,2	1,0,0	4,1,3	281	149	5.34828e-05	0.00712832	0.21,0.275,0.515	0.117,0.0,0.0	0.294
rSpermatids_1	6938	ENSMUSG00000043962.16	Thrap3	chr4	-	126194316	126194404	126186245	126186588	126202569	126202659	6938	5,5,5	0,0,0	0,3,1	2,3,0	237	149	5.14298e-05	0.00712832	1.0,1.0,1.0	0.0,0.386,1.0	0.538
rSpermatids_1	13177	ENSMUSG00000029267.17	Mtf2	chr5	+	108073306	108073454	108069161	108069363	108080824	108080841	13177	3,0,0	3,3,2	3,2,0	0,0,1	297	149	5.18463e-05	0.00712832	0.334,0.0,0.0	1.0,1.0,0.0	-0.555
rSpermatids_1	18540	ENSMUSG00000021244.15	Ylpm1	chr12	+	85060262	85060314	85057221	85057302	85064970	85065101	18540	9,4,1	3,3,3	5,1,2	0,0,1	201	149	5.18849e-05	0.00712832	0.69,0.497,0.198	1.0,1.0,0.597	-0.404
rSpermatids_1	18927	ENSMUSG00000035770.8	Dync1li2	chr8	-	104421284	104421403	104420339	104420674	104422286	104422403	18927	33,23,19	0,1,0	8,6,6	0,3,4	268	149	5.46709e-05	0.00712832	1.0,0.927,1.0	1.0,0.527,0.455	0.315
Leydig	3889	ENSMUSG00000029810.15	Tmem176b	chr6	-	48840360	48840453	48838171	48838365	48840995	48841078	3889	2,5,7	0,1,0	10,5,11	2,1,6	242	149	6.46016e-05	0.0071455	1.0,0.755,1.0	0.755,0.755,0.53	0.238
Leydig	8044	ENSMUSG00000085260.7	Med9os	chr11	-	59947823	59947921	59946888	59947096	59948001	59948141	8044	10,4,3	1,0,0	15,14,8	6,9,0	247	149	6.43052e-05	0.0071455	0.858,1.0,1.0	0.601,0.484,1.0	0.258
eSpermatids_2	14516	ENSMUSG00000033111.16	3830406C13Rik	chr14	+	12299721	12299782	12297581	12297656	12301147	12301733	14516	1,4,3	5,2,12	0,0,0	4,7,8	210	149	6.90092e-05	0.0071948	0.124,0.587,0.151	0.0,0.0,0.0	0.287
eSpermatids_2	20435	ENSMUSG00000107008.3	Gm2762	chr13	+	53434693	53434796	53432445	53432622	53452517	53452629	20435	21,29,25	13,16,7	28,29,23	1,5,2	252	149	6.86787e-05	0.0071948	0.489,0.517,0.679	0.943,0.774,0.872	-0.301
Spermatocyte_1	10778	ENSMUSG00000117892.1	Gm30454	chr18	-	81845585	81845677	81844351	81844652	81849866	81850016	10778	2,1,1	8,0,5	0,7,7	1,0,0	241	149	6.29168e-05	0.00724347	0.134,1.0,0.11	0.0,1.0,1.0	-0.252
Spermatocyte_1	16490	ENSMUSG00000030423.7	Pop4	chr7	-	38268470	38268659	38267368	38267595	38268901	38268954	16490	5,6,3	8,2,1	1,0,0	1,1,2	338	149	6.29356e-05	0.00724347	0.216,0.569,0.569	0.306,0.0,0.0	0.349
eSpermatids_2	2393	ENSMUSG00000090386.10	Mir99ahg	chr16	+	77436354	77436402	77360662	77360718	77501502	77501610	2393	8,15,4	3,8,4	8,8,4	2,0,0	197	149	7.35044e-05	0.00728373	0.669,0.586,0.431	0.752,1.0,1.0	-0.355
eSpermatids_2	8190	ENSMUSG00000055897.13	Ppp4r1l-ps	chr2	-	173615482	173616423	173597039	173597187	173659322	173659367	8190	5,4,5	0,0,0	8,2,2	2,2,0	1090	149	7.46802e-05	0.00728373	1.0,1.0,1.0	0.353,0.12,1.0	0.509
diffSPG_2	20905	ENSMUSG00000021983.16	Atp8a2	chr14	-	60186619	60186751	60186216	60186325	60196985	60197143	20905	6,5,2	0,1,1	4,7,1	6,6,1	281	149	8.51629e-05	0.00728719	1.0,0.726,0.515	0.261,0.382,0.347	0.417
Spermatocyte_1	2613	ENSMUSG00000033210.16	Slc9c1	chr16	+	45547599	45547725	45544689	45544855	45550073	45550235	2613	3,0,1	0,5,1	5,1,1	0,0,0	275	149	6.61889e-05	0.00738582	1.0,0.0,0.351	1.0,1.0,1.0	-0.55
Spermatocyte_1	6775	ENSMUSG00000028896.13	Rcc1	chr4	-	132338050	132338238	132337655	132337910	132339924	132339932	6775	7,1,6	4,0,2	1,2,4	0,0,0	337	149	6.67394e-05	0.00738582	0.436,1.0,0.57	1.0,1.0,1.0	-0.331
rSpermatids_1	6525	ENSMUSG00000106764.1	Gm42529	chr5	-	150562849	150563209	150560208	150560468	150566305	150566426	6525	33,28,15	4,5,1	9,10,19	0,0,1	509	149	5.93734e-05	0.00750768	0.707,0.621,0.815	1.0,1.0,0.848	-0.235
rSpermatids_1	14452	ENSMUSG00000109643.1	Gm31545	chr8	-	82797296	82797525	82796145	82796432	82802953	82803361	14452	7,3,1	2,1,2	4,1,7	0,0,0	378	149	5.94847e-05	0.00750768	0.58,0.542,0.165	1.0,1.0,1.0	-0.571
Spermatocyte_2	9959	ENSMUSG00000027939.11	Nup210l	chr3	+	90211755	90211830	90210353	90210458	90211916	90212017	9959	47,34,8	16,21,3	22,10,8	0,0,3	224	149	8.63714e-05	0.0075932	0.661,0.519,0.639	1.0,1.0,0.639	-0.273
eSpermatids_4	4764	ENSMUSG00000042213.17	Zfand4	chr6	+	116274815	116275025	116273572	116273872	116285853	116285921	4764	0,0,2	2,4,4	3,3,5	0,4,1	359	149	6.38206e-05	0.00764699	0.0,0.0,0.172	1.0,0.237,0.675	-0.58
eSpermatids_2	1254	ENSMUSG00000086607.7	4930511M06Rik	chr18	-	57549083	57549236	57547761	57548375	57551746	57551879	1254	63,59,62	21,23,15	74,45,53	5,6,7	302	149	8.00519e-05	0.00768371	0.597,0.559,0.671	0.88,0.787,0.789	-0.21
Spermatocyte_1	6817	ENSMUSG00000028797.20	Tmem234	chr4	+	129601869	129601961	129600982	129601134	129602194	129602261	6817	7,0,2	5,1,1	1,2,3	0,1,0	241	149	7.31659e-05	0.00770205	0.464,0.0,0.553	1.0,0.553,1.0	-0.512
rSpermatids_1	3372	ENSMUSG00000072501.5	Phf20l1	chr15	+	66597676	66597754	66597358	66597447	66604026	66604240	3372	10,2,1	1,3,0	0,0,2	1,4,2	227	149	6.31378e-05	0.00771286	0.868,0.304,1.0	0.0,0.0,0.396	0.592
eSpermatids_3	12651	ENSMUSG00000066637.2	Ttc32	chr12	+	9034921	9035088	9029996	9030196	9038081	9038197	12651	1,2,7	2,0,4	1,6,3	0,0,0	316	149	0.000108093	0.00773704	0.191,1.0,0.452	1.0,1.0,1.0	-0.452
eSpermatids_3	3335	ENSMUSG00000037627.16	Rgs22	chr15	-	36092823	36092998	36083626	36083741	36101726	36101856	3335	7,14,19	3,5,1	3,12,15	1,0,0	324	149	0.000109404	0.00775096	0.518,0.563,0.897	0.58,1.0,1.0	-0.201
Sertoli	13145	ENSMUSG00000037313.16	Tacc3	chr5	+	33671981	33672076	33671664	33671785	33678619	33678995	13145	3,5,5	0,0,0	2,3,1	4,0,2	244	149	4.83809e-05	0.00776871	1.0,1.0,1.0	0.234,1.0,0.234	0.511
Sertoli	19187	ENSMUSG00000113644.1	4930448C13Rik	chr12	-	14997838	14997909	14996388	14996643	15009082	15009194	19187	2,3,7	6,0,2	1,0,1	3,10,2	220	149	5.07023e-05	0.00776871	0.184,1.0,0.703	0.184,0.0,0.253	0.483
Telocyte	4288	ENSMUSG00000029422.15	Rsrc2	chr5	-	123745496	123745589	123744954	123745111	123749288	123749371	4288	0,0,1	3,2,2	3,4,1	1,8,1	242	149	7.02903e-05	0.00778601	0.0,0.0,0.235	0.649,0.235,0.381	-0.343
eSpermatids_1	13549	ENSMUSG00000114963.1	Gm29010	chr2	+	128456757	128456820	128435121	128435248	128458630	128458738	13549	3,2,4	2,4,4	0,0,1	1,1,2	212	149	8.6256e-05	0.00780457	0.513,0.26,0.413	0.0,0.0,0.26	0.309
diffSPG_1	20335	ENSMUSG00000021597.16	Slf1	chr13	-	77104533	77104677	77103480	77103624	77105975	77106104	20335	31,7,14	2,2,4	31,25,30	0,0,1	293	149	3.74868e-05	0.0078095	0.887,0.64,0.64	1.0,1.0,0.938	-0.257
Spermatocyte_2	18857	ENSMUSG00000056018.14	Ccdc7b	chr8	+	129085170	129085254	129072392	129072716	129145518	129145608	18857	15,10,7	4,2,1	5,2,1	0,0,0	233	149	9.08929e-05	0.00781162	0.706,0.762,0.817	1.0,1.0,1.0	-0.238
eSpermatids_1	21147	ENSMUSG00000035152.14	Ap2b1	chr11	+	83364794	83364836	83350978	83351171	83365646	83365793	21147	1,3,6	0,1,2	2,0,0	1,2,1	191	149	8.87978e-05	0.00788848	1.0,0.701,0.701	0.609,0.0,0.0	0.598
rSpermatids_2	15641	ENSMUSG00000097725.4	4930593A02Rik	chr3	+	58740246	58740345	58732829	58732953	58750372	58750497	15641	10,10,5	7,4,0	12,1,1	1,0,0	248	149	9.11197e-05	0.00805535	0.462,0.6,1.0	0.878,1.0,1.0	-0.272
diffSPG_1	5824	ENSMUSG00000043410.16	Hfm1	chr5	-	106881792	106881884	106880434	106880541	106886510	106886591	5824	3,7,2	2,0,5	3,9,7	0,0,0	241	149	4.20918e-05	0.0080916	0.481,1.0,0.198	1.0,1.0,1.0	-0.44
diffSPG_1	12918	ENSMUSG00000090777.2	Ccdc188	chr16	+	18219831	18219881	18219512	18219564	18219965	18220345	12918	5,2,9	0,1,0	0,4,3	3,1,2	199	149	4.23708e-05	0.0080916	1.0,0.6,1.0	0.0,0.75,0.529	0.44
diffSPG_1	20656	ENSMUSG00000097463.2	4930448E22Rik	chr9	-	46327651	46328099	46326433	46327302	46328742	46329527	20656	21,25,39	1,0,0	30,42,26	3,4,2	597	149	4.28043e-05	0.0080916	0.84,1.0,1.0	0.714,0.724,0.764	0.213
rSpermatids_2	25696	ENSMUSG00000000049.11	Apoh	chr11	+	108395301	108395407	108381163	108381396	108395815	108395850	25696	12,8,9	4,2,2	9,2,8	1,0,0	255	149	9.49754e-05	0.00814927	0.637,0.7,0.724	0.84,1.0,1.0	-0.26
Spermatocyte_1	18972	ENSMUSG00000110447.1	Gm31518	chr8	+	95619455	95619571	95601824	95601971	95621300	95621509	18972	22,37,15	1,1,10	4,1,6	0,0,0	265	149	7.93474e-05	0.00815389	0.925,0.954,0.458	1.0,1.0,1.0	-0.221
diffSPG_1	6251	ENSMUSG00000030432.12	Rpl28	chr7	+	4793502	4793626	4792989	4793409	4794063	4794182	6251	5,1,3	0,0,0	3,4,11	1,2,3	273	149	4.39576e-05	0.00815854	1.0,1.0,1.0	0.621,0.522,0.667	0.397
Spermatocyte_2	6618	ENSMUSG00000021519.11	Mterf3	chr13	-	66931605	66931658	66929884	66930223	66932393	66932708	6618	9,11,3	7,0,1	2,2,1	0,0,0	202	149	0.000101999	0.0082066	0.487,1.0,0.689	1.0,1.0,1.0	-0.275
undiffSPG	2622	ENSMUSG00000096215.8	Smim22	chr16	+	5007743	5007888	5007336	5007418	5007971	5008054	2622	6,8,6	0,1,0	6,13,7	5,2,1	294	149	4.67959e-05	0.00826776	1.0,0.802,1.0	0.378,0.767,0.78	0.292
undiffSPG	5200	ENSMUSG00000030016.14	Zfp638	chr6	+	83928652	83930165	83914372	83914479	83934948	83935010	5200	42,27,29	2,0,6	48,74,49	1,0,0	1662	149	4.76e-05	0.00826776	0.653,1.0,0.302	0.811,1.0,1.0	-0.285
eSpermatids_4	8147	ENSMUSG00000055897.13	Ppp4r1l-ps	chr2	-	173615482	173616423	173597039	173597187	173659322	173659367	8147	3,6,5	0,0,1	5,8,1	2,0,2	1090	149	7.24851e-05	0.00835112	1.0,1.0,0.406	0.255,1.0,0.064	0.362
undiffSPG	18594	ENSMUSG00000037012.18	Hk1	chr10	-	62365022	62365068	62358335	62358430	62379814	62379908	18594	8,4,16	1,0,0	4,12,9	5,0,6	195	149	5.00808e-05	0.00837649	0.859,1.0,1.0	0.379,1.0,0.534	0.315
Telocyte	12977	ENSMUSG00000032595.10	Cdhr4	chr9	+	107998701	107998765	107997919	107998062	107998996	107999027	12977	5,2,2	0,0,1	1,1,0	1,0,3	213	149	8.17868e-05	0.00841235	1.0,1.0,0.583	0.412,1.0,0.0	0.39
rSpermatids_1	10347	ENSMUSG00000027778.15	Ift80	chr3	-	68927726	68927791	68918489	68918625	68930821	68930985	10347	3,6,1	4,3,2	2,1,2	0,1,0	214	149	7.17774e-05	0.00842121	0.343,0.582,0.258	1.0,0.41,1.0	-0.409
eSpermatids_1	9537	ENSMUSG00000112437.1	Gm35188	chr12	-	52499504	52499666	52498985	52499020	52581274	52581409	9537	23,29,14	6,1,4	6,10,14	0,1,0	311	149	9.66914e-05	0.00843632	0.647,0.933,0.626	1.0,0.827,1.0	-0.207
eSpermatids_3	18094	ENSMUSG00000003033.15	Ap1m1	chr8	+	72241723	72241938	72240322	72240467	72246638	72246795	18094	15,12,22	1,0,0	8,3,21	0,1,8	364	149	0.000120427	0.00844572	0.86,1.0,1.0	1.0,0.551,0.518	0.264
rSpermatids_2	2223	ENSMUSG00000024187.15	Fam234a	chr17	-	26225911	26226023	26220280	26220580	26244005	26244223	2223	5,2,6	0,0,0	5,1,2	1,2,2	261	149	0.00010156	0.00846525	1.0,1.0,1.0	0.741,0.222,0.363	0.558
undiffSPG	603	ENSMUSG00000025090.9	Ccdc172	chr19	+	58536560	58536662	58527271	58527437	58551423	58551515	603	2,4,5	0,0,0	5,8,4	2,0,5	251	149	5.25678e-05	0.00847844	1.0,1.0,1.0	0.597,1.0,0.322	0.36
rSpermatids_2	17604	ENSMUSG00000097016.2	Gm26708	chr7	+	84192062	84192190	84188991	84189169	84194019	84194973	17604	10,11,7	5,5,2	2,4,2	1,0,0	277	149	0.00010313	0.00851505	0.518,0.542,0.653	0.518,1.0,1.0	-0.268
rSpermatids_1	6639	ENSMUSG00000041632.7	Mrps27	chr13	+	99401269	99401392	99400261	99400376	99403503	99403582	6639	0,2,2	1,0,0	1,0,0	0,1,1	272	149	7.37758e-05	0.00853545	0.0,1.0,1.0	1.0,0.0,0.0	0.333
diffSPG_1	12520	ENSMUSG00000026743.16	Mllt10	chr2	+	18139267	18139336	18126133	18126229	18146776	18146872	12520	0,0,0	7,2,7	2,4,2	6,6,8	218	149	4.7876e-05	0.00857401	0.0,0.0,0.0	0.186,0.313,0.146	-0.215
diffSPG_1	22407	ENSMUSG00000020859.16	Spag9	chr11	+	94060257	94060299	94048407	94048558	94067892	94068100	22407	0,1,0	3,5,10	7,2,5	6,16,12	191	149	4.75873e-05	0.00857401	0.0,0.135,0.0	0.476,0.089,0.245	-0.225
Spermatocyte_1	19530	ENSMUSG00000084925.8	1810062O18Rik	chr14	+	20569869	20570022	20565010	20565047	20570341	20570680	19530	17,9,7	1,8,2	11,2,2	1,0,0	302	149	8.59949e-05	0.00863149	0.893,0.357,0.633	0.844,1.0,1.0	-0.32
Sertoli	9844	ENSMUSG00000004127.12	Trmt10a	chr3	+	138146286	138146393	138143860	138143995	138147374	138147570	9844	2,3,5	1,0,0	4,4,2	2,3,1	256	149	6.28503e-05	0.00866706	0.538,1.0,1.0	0.538,0.437,0.538	0.342
diffSPG_1	6569	ENSMUSG00000015882.18	Lcorl	chr5	-	45735730	45735824	45697180	45701997	45747055	45747307	6569	8,7,16	0,0,1	9,13,18	7,5,0	243	149	4.92816e-05	0.00867356	1.0,1.0,0.907	0.441,0.615,1.0	0.284
diffSPG_2	9571	ENSMUSG00000034243.17	Golgb1	chr16	+	36886130	36886228	36885010	36885188	36887238	36887403	9571	10,8,3	2,6,2	19,22,13	0,1,2	247	149	0.000104714	0.00872435	0.751,0.446,0.475	1.0,0.93,0.797	-0.352
Spermatocyte_2	22560	ENSMUSG00000037486.18	Asxl2	chr12	+	3455546	3455640	3451661	3451770	3457061	3457209	22560	9,12,5	9,20,0	2,2,2	0,0,1	243	149	0.000113041	0.00881369	0.38,0.269,1.0	1.0,1.0,0.551	-0.301
undiffSPG	382	ENSMUSG00000043549.13	Fam90a1b	chrX	-	94359445	94359540	94358983	94359090	94361648	94361745	382	1,0,0	0,1,7	1,1,3	0,1,1	244	149	6.6177e-05	0.00884501	1.0,0.0,0.0	1.0,0.379,0.647	-0.342
undiffSPG	3961	ENSMUSG00000052337.15	Immt	chr6	+	71852762	71852867	71851771	71851880	71856911	71857048	3961	18,14,8	1,2,0	15,16,9	7,5,6	254	149	6.33623e-05	0.00884501	0.913,0.804,1.0	0.557,0.652,0.468	0.347
undiffSPG	5490	ENSMUSG00000029177.9	Cenpa	chr5	+	30669691	30669828	30666896	30667113	30672463	30672570	5490	1,1,0	2,1,4	4,3,3	2,1,1	286	149	6.65403e-05	0.00884501	0.207,0.343,0.0	0.51,0.61,0.61	-0.393
undiffSPG	9918	ENSMUSG00000026135.17	Zfp142	chr1	-	74579324	74579618	74578122	74578287	74585383	74585697	9918	3,2,0	0,5,3	3,1,1	1,0,0	443	149	6.85508e-05	0.00884501	1.0,0.119,0.0	0.502,1.0,1.0	-0.461
undiffSPG	11903	ENSMUSG00000030316.13	Tamm41	chr6	-	115016082	115016228	115012157	115012319	115025273	115025424	11903	1,5,1	0,0,0	2,3,7	4,2,0	295	149	6.77845e-05	0.00884501	1.0,1.0,1.0	0.202,0.431,1.0	0.456
undiffSPG	18056	ENSMUSG00000032480.17	Dhx30	chr9	-	110115035	110115161	110112970	110113090	110115490	110115582	18056	6,14,4	0,1,0	11,14,5	1,7,1	275	149	5.91236e-05	0.00884501	1.0,0.884,1.0	0.856,0.52,0.73	0.259
Spermatocyte_1	18715	ENSMUSG00000002395.14	Use1	chr8	+	71367643	71367693	71367004	71367369	71367769	71367806	18715	13,17,2	2,5,3	12,6,3	0,0,1	199	149	8.98569e-05	0.00891545	0.83,0.718,0.333	1.0,1.0,0.692	-0.27
rSpermatids_1	1516	ENSMUSG00000117529.1	Gm49978	chr18	-	27698942	27699185	27697897	27698018	27706515	27706672	1516	8,3,1	5,3,1	1,3,2	0,0,1	392	149	8.03538e-05	0.00907559	0.378,0.275,0.275	1.0,1.0,0.432	-0.501
rSpermatids_1	4952	ENSMUSG00000062995.12	Ica1	chr6	-	8659825	8659988	8659001	8659097	8667196	8667363	4952	16,8,7	3,4,2	6,5,2	1,0,0	312	149	8.28025e-05	0.00907559	0.718,0.489,0.626	0.741,1.0,1.0	-0.303
rSpermatids_1	23903	ENSMUSG00000113960.1	4933412O06Rik	chr13	-	15796577	15796681	15781663	15781906	15801854	15802630	23903	6,7,8	3,7,1	8,2,1	0,1,0	253	149	8.17261e-05	0.00907559	0.541,0.371,0.825	1.0,0.541,1.0	-0.268
rSpermatids_2	11989	ENSMUSG00000035696.15	Rnf38	chr4	-	44158902	44159052	44152359	44152553	44167465	44167535	11989	13,17,9	5,0,2	6,10,15	0,0,0	299	149	0.00011117	0.00909312	0.564,1.0,0.692	1.0,1.0,1.0	-0.248
diffSPG_1	4319	ENSMUSG00000048668.16	Rhno1	chr6	-	128362057	128362184	128359105	128359354	128362367	128362812	4319	0,5,5	1,4,3	1,0,0	5,5,1	276	149	5.55271e-05	0.00914226	0.0,0.403,0.474	0.097,0.0,0.0	0.26
diffSPG_1	15092	ENSMUSG00000052915.14	Msl1	chr11	+	98802267	98802315	98799999	98800382	98802781	98802846	15092	8,2,3	1,0,0	7,9,5	1,4,3	197	149	5.50181e-05	0.00914226	0.858,1.0,1.0	0.841,0.63,0.558	0.276
eSpermatids_1	18887	ENSMUSG00000019888.16	Mgat4c	chr10	+	102177657	102177780	102158877	102159059	102244663	102244770	18887	12,7,7	3,12,2	3,5,1	0,0,1	272	149	0.000109948	0.00926213	0.687,0.242,0.657	1.0,1.0,0.354	-0.256
eSpermatids_2	3935	ENSMUSG00000035560.5	Wdr20rt	chr12	+	65226013	65227323	65225720	65225828	65228207	65228456	3935	9,30,27	3,5,2	22,35,16	1,1,0	1459	149	0.000101429	0.00937226	0.235,0.38,0.58	0.692,0.781,1.0	-0.426
eSpermatids_2	17063	ENSMUSG00000090336.5	Cfap97d2	chr8	+	13738327	13738488	13735902	13736021	13742653	13743414	17063	5,2,1	4,1,7	11,11,19	1,2,3	310	149	0.000102294	0.00937226	0.375,0.49,0.064	0.841,0.726,0.753	-0.464
eSpermatids_1	21702	ENSMUSG00000031085.16	Acte1	chr7	+	143881637	143881716	143881165	143881276	143883923	143884008	21702	2,3,2	3,1,1	0,0,2	2,6,4	228	149	0.00011559	0.0094129	0.303,0.662,0.567	0.0,0.0,0.246	0.429
rSpermatids_1	6931	ENSMUSG00000043962.16	Thrap3	chr4	-	126173136	126173329	126171693	126171881	126173443	126173527	6931	10,0,3	3,11,5	0,0,0	5,3,4	342	149	9.14908e-05	0.00964707	0.592,0.0,0.207	0.0,0.0,0.0	0.266
rSpermatids_2	25246	ENSMUSG00000114390.1	1700062C10Rik	chr14	-	16023691	16023772	16000786	16000945	16037023	16037197	25246	31,72,15	17,19,25	18,8,3	2,1,0	230	149	0.000120675	0.00968939	0.542,0.711,0.28	0.854,0.838,1.0	-0.386
eSpermatids_3	5484	ENSMUSG00000029403.14	Cdkl2	chr5	-	92008964	92009053	92006073	92008134	92017121	92017228	5484	10,6,3	2,3,7	6,6,7	0,1,1	238	149	0.000142738	0.00976192	0.758,0.556,0.212	1.0,0.79,0.814	-0.359
eSpermatids_3	13616	ENSMUSG00000086379.7	1700026D11Rik	chr2	+	132508205	132508274	132497368	132497491	132512074	132512217	13616	8,9,4	5,0,5	5,3,2	1,0,0	218	149	0.000144819	0.00976192	0.522,1.0,0.353	0.774,1.0,1.0	-0.3
rSpermatids_2	16399	ENSMUSG00000032254.10	Kif23	chr9	-	61933228	61933270	61932074	61932187	61935379	61935550	16399	0,0,1	6,5,5	3,5,0	2,1,2	191	149	0.000123167	0.00979958	0.0,0.0,0.135	0.539,0.796,0.0	-0.4
rSpermatids_2	20651	ENSMUSG00000108848.1	4933430N04Rik	chr8	-	9126493	9126779	9125411	9125638	9129370	9129463	20651	3,11,7	2,0,0	1,5,0	0,5,2	435	149	0.000124635	0.00982705	0.339,1.0,1.0	1.0,0.255,0.0	0.361
rSpermatids_2	9783	ENSMUSG00000033157.17	Abhd10	chr16	-	45740983	45741179	45740345	45740502	45742776	45742907	9783	8,3,0	2,1,1	0,1,0	1,1,3	345	149	0.000126905	0.00991668	0.633,0.564,0.0	0.0,0.302,0.0	0.298
rSpermatids_2	6000	ENSMUSG00000029221.15	Slc30a9	chr5	+	67324676	67324733	67315725	67315845	67326852	67326952	6000	3,2,3	14,10,4	0,0,0	4,9,2	206	149	0.000130475	0.010024	0.134,0.126,0.352	0.0,0.0,0.0	0.204
Spermatocyte_2	1648	ENSMUSG00000079356.10	Mettl4-ps1	chr17	+	71536358	71536569	71533585	71533648	71543436	71543543	1648	16,12,6	0,3,0	0,1,0	1,0,1	360	149	0.000132186	0.0100982	1.0,0.623,1.0	0.0,1.0,0.0	0.541
Spermatocyte_2	19201	ENSMUSG00000099201.8	Gm27187	chr9	-	35961941	35962099	35960686	35960913	35962533	35962647	19201	11,22,9	34,42,20	2,2,4	0,0,2	307	149	0.000136505	0.0103239	0.136,0.203,0.179	1.0,1.0,0.493	-0.658
eSpermatids_3	1886	ENSMUSG00000024371.14	C2	chr17	-	34894894	34894935	34893610	34893700	34895406	34895557	1886	0,0,0	5,4,5	1,0,2	0,1,0	190	149	0.000154657	0.0103248	0.0,0.0,0.0	1.0,0.0,1.0	-0.667
eSpermatids_2	17321	ENSMUSG00000110665.1	Gm31786	chr8	-	47748279	47748405	47746356	47746620	47750090	47750134	17321	7,1,7	6,4,0	5,6,2	0,0,1	275	149	0.000116304	0.0104968	0.387,0.119,1.0	1.0,1.0,0.52	-0.338
Sertoli	5934	ENSMUSG00000030629.15	Zfand6	chr7	-	84642285	84642437	84634238	84634409	84689745	84689959	5934	2,1,0	3,0,1	1,1,0	0,0,1	301	149	8.41256e-05	0.0105463	0.248,1.0,0.0	1.0,1.0,0.0	-0.251
Spermatocyte_1	4460	ENSMUSG00000112201.1	4930532I03Rik	chr10	-	106579790	106579965	106555719	106555998	106589616	106589731	4460	7,2,4	1,0,0	0,1,1	2,1,0	324	149	0.000110982	0.0105932	0.763,1.0,1.0	0.0,0.315,1.0	0.483
Spermatocyte_1	6774	ENSMUSG00000028832.11	Stmn1	chr4	+	134470666	134470839	134469741	134470175	134472803	134472925	6774	2,0,2	1,6,0	3,2,2	0,0,1	322	149	0.000110281	0.0105932	0.481,0.0,1.0	1.0,1.0,0.481	-0.333
Spermatocyte_1	12357	ENSMUSG00000087312.1	Gm13833	chr6	+	31103354	31103452	31102845	31103257	31103798	31103855	12357	3,5,2	7,4,4	0,0,1	2,2,4	247	149	0.000115357	0.0105932	0.205,0.43,0.232	0.0,0.0,0.131	0.245
Spermatocyte_1	16052	ENSMUSG00000033282.14	Rpgrip1l	chr8	-	91299762	91299839	91299228	91299372	91300777	91300880	16052	0,8,3	7,7,6	0,0,1	7,2,8	226	149	0.000115174	0.0105932	0.0,0.43,0.248	0.0,0.0,0.076	0.201
eSpermatids_2	4224	ENSMUSG00000112201.1	4930532I03Rik	chr10	-	106570172	106570366	106569883	106570038	106579790	106579965	4224	7,1,3	0,0,0	1,1,1	1,0,3	343	149	0.000119195	0.0105996	1.0,1.0,1.0	0.303,1.0,0.126	0.524
Spermatocyte_1	8447	ENSMUSG00000092518.9	Fam71e2	chr7	-	4770574	4770729	4770240	4770496	4770946	4771302	8447	10,24,16	4,1,2	7,17,12	0,0,0	304	149	0.000116849	0.0106173	0.551,0.922,0.797	1.0,1.0,1.0	-0.243
eSpermatids_1	19519	ENSMUSG00000085431.7	4930440I19Rik	chr2	+	78061150	78061300	78051176	78051338	78184520	78184592	19519	9,6,7	0,5,5	1,9,3	0,0,1	299	149	0.000137905	0.0106953	1.0,0.374,0.411	1.0,1.0,0.599	-0.271
Spermatocyte_1	9848	ENSMUSG00000027520.16	Zdbf2	chr1	+	63290676	63290782	63280766	63280877	63294915	63295046	9848	8,9,18	5,1,1	8,12,8	0,0,0	255	149	0.000125737	0.0107049	0.483,0.84,0.913	1.0,1.0,1.0	-0.255
Spermatocyte_1	12011	ENSMUSG00000010721.15	Lmbr1	chr5	-	29364920	29365815	29363882	29363955	29378126	29378302	12011	2,4,3	4,2,6	3,2,3	1,0,0	1044	149	0.000121785	0.0107049	0.067,0.222,0.067	0.3,1.0,1.0	-0.648
Spermatocyte_1	20426	ENSMUSG00000089889.2	0610040B10Rik	chr5	+	143330703	143330885	143329326	143329353	143332310	143332701	20426	21,33,29	12,5,4	24,12,5	0,2,0	331	149	0.000124282	0.0107049	0.441,0.748,0.765	1.0,0.73,1.0	-0.259
Spermatocyte_1	20571	ENSMUSG00000006673.14	Qrich1	chr9	+	108518702	108518826	108517113	108517240	108528588	108528899	20571	7,2,6	2,1,1	2,0,1	3,2,2	273	149	0.000125686	0.0107049	0.656,0.522,0.766	0.267,0.0,0.214	0.488
Spermatocyte_1	23816	ENSMUSG00000056458.16	Mok	chr12	-	110810604	110810778	110809908	110810023	110811778	110811880	23816	12,13,5	3,2,1	5,4,8	0,0,0	323	149	0.000126495	0.0107049	0.649,0.75,0.698	1.0,1.0,1.0	-0.301
eSpermatids_4	20457	ENSMUSG00000030509.17	Asb7	chr7	-	66654788	66655024	66647589	66647925	66659649	66660255	20457	3,2,3	1,0,0	2,3,0	0,1,6	385	149	9.95856e-05	0.0107924	0.537,1.0,1.0	1.0,0.537,0.0	0.333
undiffSPG	1515	ENSMUSG00000024082.5	Ndufaf7	chr17	+	78944940	78945084	78943833	78943944	78946295	78946469	1515	2,1,0	0,0,1	2,1,0	3,0,1	293	149	8.70567e-05	0.0109208	1.0,1.0,0.0	0.253,1.0,0.0	0.249
Leydig	20534	ENSMUSG00000021983.16	Atp8a2	chr14	-	60186619	60186751	60186216	60186325	60196985	60197143	20534	0,0,2	6,1,1	11,6,6	4,6,1	281	149	0.000103903	0.0110137	0.0,0.0,0.515	0.593,0.347,0.761	-0.395
undiffSPG	3392	ENSMUSG00000052707.8	Tnrc6a	chr7	+	123169535	123172118	123162493	123162877	123173232	123173409	3392	33,25,32	0,0,1	53,60,48	3,3,1	2732	149	9.17015e-05	0.0111265	1.0,1.0,0.636	0.491,0.522,0.724	0.3
undiffSPG	16362	ENSMUSG00000032212.10	Sltm	chr9	+	70573456	70573925	70572148	70572176	70574575	70574625	16362	10,7,5	0,1,0	12,11,8	4,3,0	618	149	9.60883e-05	0.0111265	1.0,0.628,1.0	0.42,0.469,1.0	0.246
undiffSPG	16363	ENSMUSG00000032212.10	Sltm	chr9	+	70573510	70573925	70572148	70572176	70574575	70574625	16363	6,5,2	0,1,0	7,6,5	4,3,0	564	149	9.53627e-05	0.0111265	1.0,0.569,1.0	0.316,0.346,1.0	0.302
eSpermatids_1	18431	ENSMUSG00000074139.8	1700057G04Rik	chr9	+	92346133	92346267	92343450	92343683	92347801	92347844	18431	3,5,1	4,6,21	0,0,0	2,4,2	283	149	0.000146303	0.0111693	0.283,0.305,0.024	0.0,0.0,0.0	0.204
Sertoli	2954	ENSMUSG00000118314.1	1700001K23Rik	chr19	-	53253244	53253515	53249326	53249385	53255081	53255199	2954	1,0,0	0,1,1	1,6,1	0,0,0	420	149	9.36865e-05	0.0112342	1.0,0.0,0.0	1.0,1.0,1.0	-0.667
diffSPG_2	1278	ENSMUSG00000035984.14	Nme5	chr18	-	34569797	34569898	34567035	34567154	34571455	34571661	1278	2,1,2	1,0,0	9,3,5	8,1,1	250	149	0.000159384	0.011246	0.544,1.0,1.0	0.401,0.641,0.749	0.251
diffSPG_2	4409	ENSMUSG00000040731.13	Eif4h	chr5	-	134624440	134624500	134621948	134622086	134625365	134625462	4409	1,1,1	0,0,1	0,8,3	4,1,2	209	149	0.000163397	0.011246	1.0,1.0,0.416	0.0,0.851,0.517	0.349
diffSPG_2	8481	ENSMUSG00000026571.12	Dcaf6	chr1	-	165367445	165367505	165357428	165357546	165388657	165388761	8481	6,1,1	0,1,0	0,0,5	2,1,1	209	149	0.000138966	0.011246	1.0,0.416,1.0	0.0,0.0,0.781	0.545
diffSPG_2	10125	ENSMUSG00000028552.13	Eps15	chr4	+	109382784	109382966	109379866	109380029	109385318	109385465	10125	1,1,6	0,0,1	4,8,8	7,2,0	331	149	0.000161351	0.011246	1.0,1.0,0.73	0.205,0.643,1.0	0.294
diffSPG_2	14597	ENSMUSG00000021470.19	Ercc6l2	chr13	+	63819630	63820055	63815302	63815517	63824808	63824928	14597	9,6,4	0,0,0	14,16,8	2,4,0	574	149	0.000143895	0.011246	1.0,1.0,1.0	0.645,0.509,1.0	0.282
diffSPG_2	17785	ENSMUSG00000112641.1	Gm40709	chr10	+	78353163	78353358	78352539	78352927	78355465	78355709	17785	2,5,1	1,1,0	1,2,0	0,3,1	344	149	0.000147584	0.011246	0.464,0.684,1.0	1.0,0.224,0.0	0.308
Spermatocyte_1	10595	ENSMUSG00000110712.1	Gm39662	chr1	+	72642443	72642487	72641242	72642272	72642810	72642963	10595	1,4,3	8,10,4	4,1,1	2,0,0	193	149	0.000135557	0.0113605	0.088,0.236,0.367	0.607,1.0,1.0	-0.639
Spermatocyte_2	2986	ENSMUSG00000023032.12	Slc4a8	chr15	+	100807200	100807452	100806249	100806411	100809294	100809363	2986	12,6,4	1,0,1	3,1,0	0,1,4	401	149	0.000158921	0.0115569	0.817,1.0,0.598	1.0,0.271,0.0	0.381
rSpermatids_2	23622	ENSMUSG00000037486.18	Asxl2	chr12	+	3455546	3455640	3451661	3451770	3457061	3457209	23622	5,2,3	2,4,0	2,1,2	0,0,0	243	149	0.000156262	0.0115899	0.605,0.235,1.0	1.0,1.0,1.0	-0.387
eSpermatids_3	13612	ENSMUSG00000086379.7	1700026D11Rik	chr2	+	132497368	132497491	132490633	132490963	132512074	132512300	13612	11,1,5	4,9,3	2,0,0	5,3,6	272	149	0.000179129	0.0116233	0.601,0.057,0.477	0.18,0.0,0.0	0.318
diffSPG_1	25701	ENSMUSG00000021820.18	Camk2g	chr14	-	20745791	20745860	20744603	20744648	20755658	20755702	25701	0,0,2	3,1,2	2,3,1	0,0,4	218	149	7.34014e-05	0.0117075	0.0,0.0,0.406	1.0,1.0,0.146	-0.58
eSpermatids_1	6105	ENSMUSG00000035268.14	Pkig	chr2	+	163659149	163659235	163658414	163658492	163703485	163703555	6105	5,1,2	1,6,3	0,1,0	5,7,4	235	149	0.00015603	0.0117286	0.76,0.096,0.297	0.0,0.083,0.0	0.357
rSpermatids_2	7561	ENSMUSG00000039298.16	Cdk5rap2	chr4	-	70246947	70246974	70245380	70245497	70250352	70250472	7561	0,1,0	15,16,7	4,3,0	2,3,4	176	149	0.000162247	0.0117354	0.0,0.05,0.0	0.629,0.458,0.0	-0.346
Telocyte	2084	ENSMUSG00000044442.11	N6amt1	chr16	+	87366138	87366280	87362519	87362603	87367464	87368742	2084	1,3,2	0,0,0	10,6,8	1,2,3	291	149	0.000123045	0.0118123	1.0,1.0,1.0	0.837,0.606,0.577	0.327
Spermatocyte_1	9847	ENSMUSG00000027520.16	Zdbf2	chr1	+	63290646	63290782	63280766	63280877	63294915	63295022	9847	6,11,20	5,1,1	9,12,11	0,0,0	285	149	0.000148497	0.0118688	0.386,0.852,0.913	1.0,1.0,1.0	-0.283
Leydig	2498	ENSMUSG00000022542.7	Septin12	chr16	-	4987746	4987798	4987308	4987658	4988478	4988575	2498	6,4,2	4,1,1	5,10,8	0,0,1	201	149	0.000121596	0.0118977	0.527,0.748,0.597	1.0,1.0,0.856	-0.328
eSpermatids_3	23768	ENSMUSG00000004980.16	Hnrnpa2b1	chr6	-	51464427	51464547	51464088	51464211	51465178	51465241	23768	2,4,2	2,1,0	1,0,0	0,2,1	269	149	0.000185175	0.0119044	0.356,0.689,1.0	1.0,0.0,0.0	0.348
Spermatocyte_2	4348	ENSMUSG00000039988.14	Ankrd13c	chr3	+	157999656	157999736	157994212	157994758	158001073	158001089	4348	9,3,1	4,1,1	1,7,7	0,0,1	229	149	0.00016842	0.0119178	0.594,0.661,0.394	1.0,1.0,0.82	-0.39
Spermatocyte_2	23815	ENSMUSG00000025217.15	Btrc	chr19	+	45406544	45406586	45363751	45363886	45423132	45423240	23815	10,12,4	4,5,1	0,0,1	1,4,0	191	149	0.000168611	0.0119178	0.661,0.652,0.757	0.0,0.0,1.0	0.357
Spermatocyte_2	2332	ENSMUSG00000034377.10	Tulp4	chr17	+	6121827	6122344	6118293	6118366	6137210	6138792	2332	22,21,15	8,4,0	7,9,5	1,0,0	666	149	0.000170919	0.0119195	0.381,0.54,1.0	0.61,1.0,1.0	-0.23
Spermatocyte_2	9003	ENSMUSG00000022681.15	Ntan1	chr16	+	13834680	13834794	13832336	13832434	13835134	13835448	9003	37,35,8	2,3,3	7,1,4	0,0,0	263	149	0.000171787	0.0119195	0.913,0.869,0.602	1.0,1.0,1.0	-0.205
Spermatocyte_2	2265	ENSMUSG00000014767.17	Tbp	chr17	+	15501311	15501357	15499900	15500024	15502964	15503128	2265	10,5,9	2,4,2	2,2,3	0,0,1	195	149	0.000176715	0.0119237	0.793,0.489,0.775	1.0,1.0,0.696	-0.213
diffSPG_1	1458	ENSMUSG00000024493.9	Lars	chr18	-	42250828	42250909	42245939	42246077	42257069	42257194	1458	13,4,8	0,0,0	9,11,12	2,3,2	230	149	7.62902e-05	0.0119811	1.0,1.0,1.0	0.745,0.704,0.795	0.252
eSpermatids_1	17151	ENSMUSG00000090206.8	Tepp	chr8	+	95312954	95313179	95311514	95311690	95319675	95319737	17151	13,33,24	3,2,2	7,20,17	0,0,0	374	149	0.000166906	0.0119927	0.633,0.868,0.827	1.0,1.0,1.0	-0.224
eSpermatids_1	19502	ENSMUSG00000020859.16	Spag9	chr11	+	94060257	94060299	94048407	94048558	94067892	94068100	19502	2,4,3	4,5,9	0,1,0	2,4,4	191	149	0.000166284	0.0119927	0.281,0.384,0.206	0.0,0.163,0.0	0.236
eSpermatids_1	19520	ENSMUSG00000085431.7	4930440I19Rik	chr2	+	78063016	78063130	78061150	78061300	78069156	78069406	19520	12,11,7	3,2,5	3,2,7	0,1,0	263	149	0.000165839	0.0119927	0.694,0.757,0.442	1.0,0.531,1.0	-0.213
rSpermatids_1	7307	ENSMUSG00000025139.14	Tollip	chr7	-	141898694	141898783	141892739	141892889	141902275	141902308	7307	24,19,7	4,7,2	6,5,1	1,0,0	238	149	0.000125651	0.0120307	0.79,0.63,0.687	0.79,1.0,1.0	-0.228
rSpermatids_1	22254	ENSMUSG00000018501.17	Ncor1	chr11	-	62359760	62359934	62358854	62359015	62366963	62367159	22254	1,0,1	2,1,0	5,1,3	0,0,0	323	149	0.000120241	0.0120307	0.187,0.0,1.0	1.0,1.0,1.0	-0.604
rSpermatids_1	1253	ENSMUSG00000117750.1	Gm30190	chr18	-	66654488	66654602	66636827	66636992	66668209	66668280	1253	6,2,0	3,4,2	0,0,0	2,4,1	263	149	0.000128318	0.0121228	0.531,0.221,0.0	0.0,0.0,0.0	0.251
rSpermatids_1	1441	ENSMUSG00000037058.16	Paip2	chr18	+	35608737	35608819	35600044	35600117	35609592	35609673	1441	8,7,2	0,6,2	5,2,6	0,0,1	231	149	0.000129523	0.0121228	1.0,0.429,0.392	1.0,1.0,0.795	-0.325
Spermatocyte_1	19134	ENSMUSG00000031948.14	Kars	chr8	-	112008206	112008386	112005631	112005788	112011209	112011266	19134	2,5,5	14,2,3	0,0,1	3,2,3	329	149	0.000154025	0.0121465	0.061,0.531,0.43	0.0,0.0,0.131	0.297
Telocyte	15825	ENSMUSG00000097463.2	4930448E22Rik	chr9	-	46327651	46328099	46326433	46327302	46328742	46329527	15825	8,3,1	0,0,0	9,10,1	1,5,0	597	149	0.000145118	0.0122924	1.0,1.0,1.0	0.692,0.333,1.0	0.325
diffSPG_1	15608	ENSMUSG00000047213.14	Ythdf3	chr3	+	16186966	16187115	16183921	16183946	16189477	16189563	15608	1,1,4	1,0,1	0,0,2	1,2,1	298	149	8.06536e-05	0.0122944	0.333,1.0,0.667	0.0,0.0,0.5	0.5
diffSPG_1	18728	ENSMUSG00000058886.9	Deaf1	chr7	-	141301599	141301689	141297179	141297616	141310761	141311009	18728	0,0,0	1,7,2	1,4,2	6,2,1	239	149	8.06939e-05	0.0122944	0.0,0.0,0.0	0.094,0.555,0.555	-0.401
undiffSPG	3962	ENSMUSG00000052337.15	Immt	chr6	+	71852765	71852867	71851771	71851880	71856911	71856955	3962	14,14,8	1,2,0	13,17,8	7,5,6	251	149	0.000110033	0.0124228	0.893,0.806,1.0	0.524,0.669,0.442	0.355
Spermatocyte_2	7715	ENSMUSG00000085820.7	4933406K04Rik	chr12	-	106714478	106714584	106714089	106714250	106716160	106716333	7715	36,6,4	5,6,0	11,9,7	0,0,1	255	149	0.000191314	0.0124429	0.808,0.369,1.0	1.0,1.0,0.804	-0.209
Spermatocyte_1	21923	ENSMUSG00000040250.14	Ints13	chr6	-	146554927	146555052	146554491	146554646	146556130	146556235	21923	29,36,10	2,0,0	21,5,10	1,6,2	274	149	0.000160796	0.0125044	0.887,1.0,1.0	0.919,0.312,0.731	0.308
rSpermatids_1	16613	ENSMUSG00000038695.13	Josd2	chr7	+	44471112	44471307	44470411	44470537	44471414	44471536	16613	38,49,21	23,9,5	35,19,15	2,0,2	344	149	0.00013579	0.0125681	0.417,0.702,0.645	0.883,1.0,0.765	-0.295
undiffSPG	8893	ENSMUSG00000041997.16	Tlk1	chr2	-	70768861	70768930	70757473	70757549	70770003	70770075	8893	0,0,1	2,3,3	3,0,7	1,4,2	218	149	0.000115027	0.0126698	0.0,0.0,0.186	0.672,0.0,0.705	-0.397
diffSPG_2	7555	ENSMUSG00000029062.14	Cdk11b	chr4	+	155625184	155625339	155624853	155624941	155625530	155625654	7555	2,0,1	9,5,4	8,14,5	14,7,10	304	149	0.000208656	0.0127105	0.098,0.0,0.109	0.219,0.495,0.197	-0.235
diffSPG_2	10295	ENSMUSG00000026707.15	Nsun6	chr2	-	15048921	15049312	15047147	15047303	15054664	15054884	10295	3,5,2	0,0,1	3,1,2	4,0,1	540	149	0.000208764	0.0127105	1.0,1.0,0.356	0.171,1.0,0.356	0.276
diffSPG_2	20569	ENSMUSG00000053453.9	Thoc7	chr14	-	13957061	13957180	13954538	13954656	13957479	13957543	20569	0,0,1	1,1,4	4,0,5	3,2,3	268	149	0.000206739	0.0127105	0.0,0.0,0.122	0.426,0.0,0.481	-0.262
diffSPG_1	2552	ENSMUSG00000022897.15	Dyrk1a	chr16	+	94611418	94611504	94570009	94570534	94659496	94659693	2552	5,2,6	0,5,2	3,22,5	0,0,0	235	149	9.00381e-05	0.0127707	1.0,0.202,0.655	1.0,1.0,1.0	-0.381
diffSPG_1	10713	ENSMUSG00000001036.17	Epn2	chr11	-	61553509	61553579	61548007	61548042	61579566	61579658	10713	2,1,1	0,1,0	2,4,0	4,1,1	219	149	9.00757e-05	0.0127707	1.0,0.405,1.0	0.254,0.731,0.0	0.473
diffSPG_1	12725	ENSMUSG00000059474.13	Mbtd1	chr11	+	93887021	93887073	93886207	93886416	93905158	93905358	12725	4,6,1	0,0,1	9,7,4	4,3,4	201	149	8.9466e-05	0.0127707	1.0,1.0,0.426	0.625,0.634,0.426	0.247
diffSPG_1	20281	ENSMUSG00000059475.13	Zfp426	chr9	-	20490680	20491482	20486329	20486437	20492385	20492746	20281	7,2,5	0,0,0	16,4,5	1,6,0	951	149	8.81549e-05	0.0127707	1.0,1.0,1.0	0.715,0.095,1.0	0.397
diffSPG_1	735	ENSMUSG00000071528.4	Atp5md	chr19	-	47084768	47084858	47083485	47083569	47085954	47086047	735	7,4,6	3,3,1	13,15,8	2,0,0	239	149	9.26072e-05	0.0128548	0.593,0.454,0.789	0.802,1.0,1.0	-0.322
diffSPG_1	22793	ENSMUSG00000020469.8	Myl7	chr11	-	5897319	5897398	5897125	5897174	5897831	5897936	22793	5,7,7	0,2,7	2,14,12	0,1,0	228	149	9.31869e-05	0.0128548	1.0,0.696,0.395	1.0,0.901,1.0	-0.27
eSpermatids_1	6728	ENSMUSG00000028520.12	4921539E11Rik	chr4	-	103255510	103255575	103236930	103237000	103266339	103266452	6728	6,7,6	3,1,2	8,5,10	0,0,0	214	149	0.000184565	0.0128826	0.582,0.83,0.676	1.0,1.0,1.0	-0.304
Spermatocyte_2	3686	ENSMUSG00000037437.18	Adam32	chr8	-	24852176	24852278	24837782	24837821	24898453	24898631	3686	74,49,28	0,2,0	8,6,17	3,4,0	251	149	0.000202887	0.0128944	1.0,0.936,1.0	0.613,0.471,1.0	0.284
diffSPG_1	587	ENSMUSG00000025860.15	Xiap	chrX	+	42094366	42095272	42068397	42068872	42096612	42096712	587	5,9,15	0,0,1	14,22,10	1,4,1	1055	149	9.66723e-05	0.0129669	1.0,1.0,0.679	0.664,0.437,0.585	0.331
diffSPG_1	14059	ENSMUSG00000058835.14	Abi1	chr2	-	22953434	22953608	22946575	22946761	22957017	22957118	14059	6,3,2	1,0,0	8,9,10	2,3,3	323	149	0.000100351	0.0129669	0.735,1.0,1.0	0.649,0.581,0.606	0.3
diffSPG_1	16243	ENSMUSG00000057637.13	Prdm2	chr4	-	143194660	143194734	143180876	143180991	143212614	143212705	16243	0,5,4	2,1,4	9,10,4	1,1,0	223	149	9.83263e-05	0.0129669	0.0,0.77,0.401	0.857,0.87,1.0	-0.519
rSpermatids_2	7639	ENSMUSG00000050812.18	Ecpas	chr4	-	58905003	58905107	58885367	58885498	58911868	58911927	7639	6,14,8	1,6,0	10,6,7	0,0,0	253	149	0.000181009	0.0129852	0.779,0.579,1.0	1.0,1.0,1.0	-0.214
rSpermatids_2	14673	ENSMUSG00000027480.12	Sun5	chr2	-	153869183	153869258	153867509	153867571	153870924	153871084	14673	0,2,0	1,1,1	1,1,1	0,0,0	224	149	0.000183167	0.0130018	0.0,0.571,0.0	1.0,1.0,1.0	-0.81
eSpermatids_1	14391	ENSMUSG00000056544.2	Defb21	chr2	+	152573760	152573847	152572743	152572823	152574684	152574944	14391	9,26,10	3,1,3	2,18,8	0,0,0	236	149	0.000192555	0.013067	0.654,0.943,0.678	1.0,1.0,1.0	-0.242
rSpermatids_1	14395	ENSMUSG00000038116.16	Phf20	chr2	+	156264280	156264360	156254225	156254310	156267154	156267542	14395	6,8,6	2,3,1	16,2,3	0,0,0	229	149	0.000144596	0.0130923	0.661,0.634,0.796	1.0,1.0,1.0	-0.303
Spermatocyte_2	15145	ENSMUSG00000021668.15	Polk	chr13	-	96496602	96496842	96495407	96495532	96501518	96501672	15145	15,5,4	3,3,2	2,3,2	0,0,1	389	149	0.000210307	0.013145	0.657,0.39,0.434	1.0,1.0,0.434	-0.318
Sertoli	4123	ENSMUSG00000062995.12	Ica1	chr6	-	8659825	8659988	8659001	8659097	8670693	8670792	4123	2,2,1	6,11,3	7,15,11	9,5,0	312	149	0.000119226	0.013153	0.137,0.08,0.137	0.271,0.589,1.0	-0.502
eSpermatids_3	23692	ENSMUSG00000028760.16	Eif4g3	chr4	+	138057948	138058077	138045342	138045418	138082892	138082988	23692	7,7,23	6,2,4	6,5,18	0,1,1	278	149	0.00020655	0.0131566	0.385,0.652,0.755	1.0,0.728,0.906	-0.281
eSpermatids_4	22135	ENSMUSG00000097121.2	D130020L05Rik	chr12	+	101084283	101084499	101083677	101084025	101088041	101088183	22135	18,9,23	2,0,0	18,32,13	9,3,2	365	149	0.000130525	0.0131829	0.786,1.0,1.0	0.449,0.813,0.726	0.266
eSpermatids_4	2605	ENSMUSG00000115869.1	Gm31814	chr16	-	24215113	24215289	24213585	24213668	24216354	24216524	2605	5,2,5	4,2,1	19,2,14	0,1,1	325	149	0.000135715	0.0132576	0.364,0.314,0.696	1.0,0.478,0.865	-0.323
eSpermatids_3	23696	ENSMUSG00000028760.16	Eif4g3	chr4	+	138087532	138087565	138082892	138082988	138096751	138096931	23696	24,22,16	6,4,11	24,13,27	2,2,0	182	149	0.000215028	0.0134499	0.766,0.818,0.544	0.908,0.842,1.0	-0.207
rSpermatids_2	1643	ENSMUSG00000085287.8	4833418N02Rik	chr17	-	87277411	87277582	87276445	87276474	87282173	87282500	1643	0,2,4	1,4,2	3,3,4	0,1,1	320	149	0.000203029	0.0135642	0.0,0.189,0.482	1.0,0.583,0.651	-0.521
Spermatocyte_1	9794	ENSMUSG00000017686.17	Rhot1	chr11	+	80257513	80257636	80255861	80255957	80265741	80266738	9794	10,3,1	0,8,1	5,3,3	0,0,0	272	149	0.000180582	0.0136024	1.0,0.17,0.354	1.0,1.0,1.0	-0.492
Spermatocyte_1	15962	ENSMUSG00000056260.15	Lrif1	chr3	+	106733336	106733606	106731662	106733142	106734357	106734382	15962	22,22,10	4,5,9	13,8,6	2,0,0	419	149	0.000182407	0.0136024	0.662,0.61,0.283	0.698,1.0,1.0	-0.381
Leydig	16422	ENSMUSG00000059834.12	Sclt1	chr3	-	41663364	41663488	41661571	41661717	41663951	41664003	16422	0,2,3	2,0,0	1,0,0	4,1,1	273	149	0.000156588	0.0137365	0.0,1.0,1.0	0.12,0.0,0.0	0.627
rSpermatids_1	14070	ENSMUSG00000086379.7	1700026D11Rik	chr2	+	132505760	132505871	132490743	132490797	132512074	132512299	14070	15,18,8	4,0,3	3,6,15	0,0,0	260	149	0.000160383	0.0139166	0.682,1.0,0.604	1.0,1.0,1.0	-0.238
Spermatocyte_1	6674	ENSMUSG00000035268.14	Pkig	chr2	+	163659149	163659235	163658457	163658659	163703485	163703555	6674	1,5,1	0,1,0	1,2,1	3,2,0	235	149	0.000194215	0.0139619	1.0,0.76,1.0	0.174,0.388,1.0	0.399
Spermatocyte_1	16850	ENSMUSG00000024983.10	Vti1a	chr19	+	55391783	55391868	55380941	55381019	55498510	55498581	16850	25,28,13	2,0,0	5,5,4	1,3,2	234	149	0.000195713	0.0139619	0.888,1.0,1.0	0.761,0.515,0.56	0.351
Sertoli	12179	ENSMUSG00000037697.19	Ddhd1	chr14	-	45599101	45599185	45588466	45595664	45601564	45601756	12179	5,0,0	0,3,4	1,2,4	0,0,2	233	149	0.00013235	0.0140393	1.0,0.0,0.0	1.0,1.0,0.561	-0.52
diffSPG_2	2250	ENSMUSG00000055447.19	Cd47	chr16	+	49908702	49908735	49908053	49908078	49910868	49910876	2250	2,4,2	1,0,0	12,9,5	4,2,4	182	149	0.000244186	0.0140562	0.621,1.0,1.0	0.711,0.787,0.506	0.206
diffSPG_2	15594	ENSMUSG00000007888.15	Crlf1	chr8	+	70503596	70503639	70503304	70503492	70503820	70504081	15594	2,7,13	2,0,0	15,8,10	9,4,7	192	149	0.000243835	0.0140562	0.437,1.0,1.0	0.564,0.608,0.526	0.246
rSpermatids_2	4738	ENSMUSG00000085801.1	1700013N06Rik	chr12	+	106866266	106866405	106838681	106838852	106877511	106877612	4738	2,10,1	2,4,0	3,3,3	0,0,0	288	149	0.000213758	0.0140662	0.341,0.564,1.0	1.0,1.0,1.0	-0.365
Spermatocyte_1	8264	ENSMUSG00000037801.13	Iqch	chr9	-	63454559	63454730	63445473	63445596	63480507	63480794	8264	13,18,14	0,1,7	5,6,6	0,0,0	320	149	0.000200259	0.0141691	1.0,0.893,0.482	1.0,1.0,1.0	-0.208
diffSPG_2	2200	ENSMUSG00000116976.1	4930500H12Rik	chr16	+	73076039	73076228	73072341	73072675	73098906	73099041	2200	14,8,13	0,0,0	18,11,9	0,1,7	338	149	0.00025663	0.0142542	1.0,1.0,1.0	1.0,0.829,0.362	0.27
eSpermatids_4	4982	ENSMUSG00000029422.15	Rsrc2	chr5	-	123745496	123745589	123744954	123745111	123749288	123749371	4982	4,4,1	1,1,4	0,1,1	4,2,7	242	149	0.000150775	0.0142884	0.711,0.711,0.133	0.0,0.235,0.081	0.413
eSpermatids_4	14348	ENSMUSG00000087475.3	4933406I18Rik	chr7	-	114360540	114360633	114355006	114355159	114414862	114415021	14348	0,2,0	1,0,2	2,1,2	0,1,0	242	149	0.000152639	0.0142884	0.0,1.0,0.0	1.0,0.381,1.0	-0.46
Spermatocyte_1	17275	ENSMUSG00000098090.8	2700099C18Rik	chr17	+	94752702	94752875	94750137	94750232	94755210	94755305	17275	2,2,1	15,27,11	4,2,5	5,3,5	322	149	0.000206144	0.014467	0.058,0.033,0.04	0.27,0.236,0.316	-0.23
eSpermatids_2	10643	ENSMUSG00000111645.1	Gm32171	chr9	+	33257251	33257410	33254640	33254769	33262028	33262516	10643	5,2,3	0,0,0	1,0,3	0,1,4	308	149	0.00017228	0.0144692	1.0,1.0,1.0	1.0,0.0,0.266	0.578
Spermatocyte_2	13442	ENSMUSG00000062604.11	Srpk2	chr5	-	23629331	23629477	23616326	23616390	23675719	23675774	13442	11,12,3	1,2,0	4,2,0	1,1,7	295	149	0.000241742	0.0145102	0.847,0.752,1.0	0.669,0.503,0.0	0.476
eSpermatids_3	1435	ENSMUSG00000109232.1	Gm44577	chr18	+	32469431	32469689	32462826	32462903	32508199	32509064	1435	6,7,10	0,1,0	5,10,11	1,4,1	407	149	0.000237996	0.014623	1.0,0.719,1.0	0.647,0.478,0.801	0.264
rSpermatids_1	15144	ENSMUSG00000075511.9	1700001L05Rik	chr15	-	83363819	83363928	83357559	83358950	83365028	83365510	15144	18,20,4	1,4,2	10,2,5	0,0,0	258	149	0.000170419	0.014635	0.912,0.743,0.536	1.0,1.0,1.0	-0.27
Spermatocyte_1	24192	ENSMUSG00000115271.1	4930529K09Rik	chr14	+	86258876	86259014	86246002	86246093	86261326	86261497	24192	4,2,10	1,1,6	1,4,2	1,0,0	287	149	0.000210545	0.0146566	0.675,0.509,0.464	0.342,1.0,1.0	-0.231
diffSPG_2	304	ENSMUSG00000034480.18	Diaph2	chrX	+	129825926	129825947	129821238	129821343	129902899	129903039	304	1,1,1	0,0,0	0,5,0	1,0,4	170	149	0.000272049	0.0148501	1.0,1.0,1.0	0.0,1.0,0.0	0.667
eSpermatids_4	12239	ENSMUSG00000031586.17	Rbpms	chr8	-	33789391	33789495	33782643	33784186	33795081	33795150	12239	4,1,2	3,2,1	6,4,13	0,2,0	253	149	0.000167969	0.0150194	0.44,0.227,0.541	1.0,0.541,1.0	-0.444
diffSPG_1	14759	ENSMUSG00000001441.13	Npepps	chr11	-	97242602	97242803	97241950	97242047	97244427	97244535	14759	9,9,4	3,3,0	14,18,21	0,0,0	350	149	0.000125078	0.0150211	0.561,0.561,1.0	1.0,1.0,1.0	-0.293
Spermatocyte_2	10365	ENSMUSG00000110712.1	Gm39662	chr1	+	72642443	72642487	72641242	72642272	72642810	72642963	10365	8,27,3	23,14,2	3,0,0	10,2,5	193	149	0.000257152	0.0150763	0.212,0.598,0.537	0.188,0.0,0.0	0.386
rSpermatids_1	6685	ENSMUSG00000039879.9	Heca	chr10	-	17900083	17902377	17899041	17899281	17908033	17908188	6685	21,13,7	2,3,1	7,7,13	0,1,0	2443	149	0.000180098	0.0151537	0.39,0.209,0.299	1.0,0.299,1.0	-0.467
Spermatocyte_1	8518	ENSMUSG00000038127.15	Ccdc50	chr16	+	27436367	27436412	27435561	27435677	27436497	27436602	8518	1,0,2	4,4,9	5,2,6	5,3,2	194	149	0.000221833	0.0151973	0.161,0.0,0.146	0.434,0.339,0.697	-0.388
eSpermatids_4	19836	ENSMUSG00000100000.6	1700023F02Rik	chr10	-	66121950	66122032	66120608	66120843	66124036	66124064	19836	1,1,3	3,1,3	4,2,5	0,2,0	231	149	0.000175363	0.0152261	0.177,0.392,0.392	1.0,0.392,1.0	-0.477
eSpermatids_2	8631	ENSMUSG00000031774.8	Fam192a	chr8	-	94601496	94601584	94589310	94589407	94601681	94601862	8631	2,4,4	0,1,1	7,1,1	3,4,2	237	149	0.000190763	0.0153806	1.0,0.715,0.715	0.595,0.136,0.239	0.487
Spermatocyte_2	1416	ENSMUSG00000036501.7	Fam13b	chr18	-	34491016	34491112	34486978	34487139	34494156	34494298	1416	13,27,1	7,5,0	1,0,2	2,2,3	245	149	0.000265097	0.0154225	0.53,0.767,1.0	0.233,0.0,0.288	0.592
rSpermatids_2	18234	ENSMUSG00000101012.6	1700008K24Rik	chr17	-	49113172	49113246	49112262	49112849	49113316	49113493	18234	34,30,18	9,16,5	8,10,7	8,11,16	223	149	0.000241128	0.0156322	0.716,0.556,0.706	0.401,0.378,0.226	0.324
diffSPG_1	16265	ENSMUSG00000042705.9	Commd10	chr18	+	46967739	46967895	46963555	46963770	46990478	46990589	16265	5,9,6	1,0,0	4,8,5	3,1,2	305	149	0.000135759	0.0157481	0.71,1.0,1.0	0.394,0.796,0.55	0.323
diffSPG_1	21371	ENSMUSG00000032580.12	Rbm5	chr9	-	107759775	107759849	107756908	107756992	107760321	107760391	21371	15,4,11	4,1,6	4,10,6	7,24,8	223	149	0.000133875	0.0157481	0.715,0.728,0.551	0.276,0.218,0.334	0.389
eSpermatids_4	12022	ENSMUSG00000016619.10	Nup50	chr15	+	84924768	84924896	84923448	84923650	84927367	84927446	12022	0,4,2	1,2,1	1,1,1	0,0,1	277	149	0.000196822	0.0159346	0.0,0.518,0.518	1.0,1.0,0.35	-0.438
eSpermatids_2	21614	ENSMUSG00000025372.16	Baiap2	chr11	+	120003037	120003085	120000551	120000586	120006358	120006782	21614	1,4,2	0,1,2	1,0,1	1,1,2	197	149	0.000205028	0.0161013	1.0,0.752,0.431	0.431,0.0,0.274	0.493
Spermatocyte_1	10158	ENSMUSG00000001036.17	Epn2	chr11	-	61534577	61534613	61533570	61533681	61535270	61535383	10158	20,20,5	8,9,4	16,7,8	1,2,0	185	149	0.000245066	0.0161482	0.668,0.642,0.502	0.928,0.738,1.0	-0.285
diffSPG_2	743	ENSMUSG00000117752.1	Gm35554	chr19	+	27350259	27350310	27347276	27347545	27356251	27356408	743	1,3,0	0,0,1	3,0,1	1,2,4	200	149	0.000303943	0.0163099	1.0,1.0,0.0	0.691,0.0,0.157	0.384
Spermatocyte_2	15090	ENSMUSG00000078812.10	Eif5a	chr11	-	69920340	69920422	69919150	69919336	69920800	69920919	15090	23,27,3	6,7,4	3,1,4	0,1,0	231	149	0.000282981	0.0163373	0.712,0.713,0.326	1.0,0.392,1.0	-0.214
Spermatocyte_1	23217	ENSMUSG00000037536.14	Fbxo34	chr14	+	47504985	47505132	47472602	47472717	47529174	47529305	23217	1,2,4	0,3,2	3,1,1	0,0,0	296	149	0.000250832	0.0164029	1.0,0.251,0.502	1.0,1.0,1.0	-0.416
eSpermatids_4	7708	ENSMUSG00000115177.1	4930523O13Rik	chr15	-	46442133	46442233	46441805	46441927	46453010	46453148	7708	19,20,36	25,16,53	36,29,36	17,14,16	249	149	0.000206505	0.0164956	0.313,0.428,0.289	0.559,0.553,0.574	-0.219
rSpermatids_2	21204	ENSMUSG00000038412.8	Higd1a	chr9	-	121856720	121856872	121852490	121852605	121857511	121857535	21204	7,8,1	0,2,0	1,0,0	0,1,1	301	149	0.000263023	0.0165209	1.0,0.664,1.0	1.0,0.0,0.0	0.555
eSpermatids_2	13427	ENSMUSG00000027480.12	Sun5	chr2	-	153869183	153869258	153868218	153868285	153869414	153869470	13427	2,3,1	1,1,0	1,2,0	1,1,2	224	149	0.000216585	0.0165784	0.571,0.666,1.0	0.399,0.571,0.0	0.422
eSpermatids_2	17011	ENSMUSG00000031505.11	Naxd	chr8	+	11511876	11511997	11510226	11510347	11512894	11513287	17011	5,13,7	3,2,1	12,5,11	0,0,0	270	149	0.000215417	0.0165784	0.479,0.782,0.794	1.0,1.0,1.0	-0.315
rSpermatids_1	13458	ENSMUSG00000090266.10	Mettl23	chr11	+	116845818	116845945	116843674	116843774	116848253	116848355	13458	5,5,13	3,3,0	17,2,1	0,0,0	276	149	0.000203592	0.0166403	0.474,0.474,1.0	1.0,1.0,1.0	-0.351
Spermatocyte_2	9631	ENSMUSG00000027520.16	Zdbf2	chr1	+	63290646	63290782	63280766	63280877	63294915	63295022	9631	13,8,7	0,1,1	6,1,1	4,3,0	285	149	0.000296982	0.0166597	1.0,0.807,0.785	0.44,0.148,1.0	0.335
diffSPG_2	12250	ENSMUSG00000051149.15	Adnp	chr2	-	168204599	168204774	168189281	168189394	168206573	168206922	12250	4,0,0	3,1,2	10,3,2	2,1,0	324	149	0.000317103	0.0167325	0.38,0.0,0.0	0.697,0.58,1.0	-0.632
macrophage	14189	ENSMUSG00000021838.17	Samd4	chr14	+	47052849	47053113	47016276	47016795	47064219	47064329	14189	1,3,13	0,0,1	8,21,8	4,8,0	413	149	9.37508e-05	0.0168439	1.0,1.0,0.824	0.419,0.486,1.0	0.306
eSpermatids_4	10452	ENSMUSG00000025907.14	Rb1cc1	chr1	+	6223598	6223745	6214662	6214957	6227939	6228049	10452	0,1,6	5,3,3	4,2,2	1,1,0	296	149	0.000218454	0.0169409	0.0,0.144,0.502	0.668,0.502,1.0	-0.508
eSpermatids_4	4461	ENSMUSG00000032336.17	Nptn	chr9	+	58618662	58619010	58582239	58582526	58623686	58623855	4461	7,6,6	0,0,0	7,3,4	2,0,3	497	149	0.000227248	0.0169901	1.0,1.0,1.0	0.512,1.0,0.286	0.401
eSpermatids_4	12873	ENSMUSG00000028132.15	Tlcd4	chr3	-	121247001	121247086	121235669	121235764	121280340	121280452	12873	5,7,10	1,1,4	4,8,4	0,0,0	234	149	0.00022971	0.0169901	0.761,0.817,0.614	1.0,1.0,1.0	-0.269
eSpermatids_2	12730	ENSMUSG00000027855.13	Sycp1	chr3	-	102923000	102923070	102922387	102922461	102925200	102925259	12730	3,4,5	1,0,6	8,2,5	0,0,0	219	149	0.000225195	0.0170219	0.671,1.0,0.362	1.0,1.0,1.0	-0.322
Spermatocyte_2	7616	ENSMUSG00000032468.11	Armc8	chr9	-	99505264	99505346	99502511	99502598	99520486	99520582	7616	16,11,0	6,4,1	12,1,1	0,0,1	231	149	0.000312558	0.0171296	0.632,0.639,0.0	1.0,1.0,0.392	-0.374
eSpermatids_2	547	ENSMUSG00000060090.16	Rp2	chrX	+	20365039	20365198	20364558	20364828	20376880	20377546	547	3,0,9	4,3,2	1,0,0	2,1,7	308	149	0.000229837	0.0171583	0.266,0.0,0.685	0.195,0.0,0.0	0.252
macrophage	2454	ENSMUSG00000046434.16	Hnrnpa1	chr15	+	103244255	103245966	103243958	103244028	103246345	103246421	2454	11,6,4	1,0,0	7,10,5	1,0,8	1860	149	0.000106249	0.0171804	0.468,1.0,1.0	0.359,1.0,0.048	0.354
diffSPG_1	14299	ENSMUSG00000014668.15	Chfr	chr5	+	110136482	110136652	110136050	110136194	110140353	110140453	14299	0,2,0	5,0,2	4,8,1	3,0,0	319	149	0.000152511	0.0172189	0.0,1.0,0.0	0.384,1.0,1.0	-0.461
diffSPG_1	20493	ENSMUSG00000025245.14	Lztfl1	chr9	-	123715299	123715420	123712429	123712624	123717525	123717553	20493	15,8,7	0,0,0	9,20,10	2,0,5	270	149	0.000153499	0.0172189	1.0,1.0,1.0	0.713,1.0,0.525	0.254
diffSPG_1	24074	ENSMUSG00000070291.4	Ddx43	chr9	+	78413742	78413884	78412965	78413076	78414223	78414324	24074	3,9,6	1,1,4	7,10,15	0,1,0	291	149	0.000153489	0.0172189	0.606,0.822,0.434	1.0,0.837,1.0	-0.325
eSpermatids_4	10698	ENSMUSG00000108003.1	Gm35386	chr6	+	60589935	60590009	60586777	60586884	60590741	60591189	10698	7,2,7	5,2,0	12,10,18	0,0,1	223	149	0.000235887	0.0172341	0.483,0.401,1.0	1.0,1.0,0.923	-0.346
eSpermatids_1	8256	ENSMUSG00000032497.19	Lrrfip2	chr9	+	111175776	111175842	111174215	111174422	111188761	111188806	8256	6,5,9	2,3,8	1,1,1	2,10,1	215	149	0.000264866	0.0174883	0.675,0.536,0.438	0.257,0.065,0.409	0.306
Tcell	7158	ENSMUSG00000027620.16	Rbm39	chr2	-	156178879	156178952	156177160	156177385	156179176	156179240	7158	1,4,5	2,7,3	8,4,12	0,3,0	222	149	0.000185767	0.0176246	0.251,0.277,0.528	1.0,0.472,1.0	-0.472
diffSPG_2	14661	ENSMUSG00000038371.15	Sbf2	chr7	-	110560257	110560343	110489220	110489358	110614706	110614882	14661	3,1,0	0,2,2	4,1,1	0,0,0	235	149	0.000339605	0.0176261	1.0,0.241,0.0	1.0,1.0,1.0	-0.586
EC	8674	ENSMUSG00000020831.18	0610010K14Rik	chr11	-	70235695	70235800	70235403	70235468	70236023	70236211	8674	0,0,2	4,5,8	6,1,3	2,3,2	254	149	6.41562e-05	0.0176269	0.0,0.0,0.128	0.638,0.164,0.468	-0.381
diffSPG_1	18776	ENSMUSG00000084901.6	Gm13266	chr2	+	14516857	14516903	14514189	14514232	14535485	14535597	18776	6,9,11	2,0,1	7,14,13	7,6,9	195	149	0.000159533	0.0177012	0.696,1.0,0.894	0.433,0.641,0.525	0.33
Spermatocyte_2	20955	ENSMUSG00000015980.14	Lrrc27	chr7	+	139214248	139214405	139213271	139213352	139214674	139214959	20955	15,17,2	7,4,2	1,1,3	1,0,0	306	149	0.000329366	0.0177261	0.511,0.674,0.327	0.327,1.0,1.0	-0.272
eSpermatids_3	3449	ENSMUSG00000115372.1	1700100I10Rik	chr14	-	114945402	114945469	114940776	114940937	114945823	114945931	3449	5,4,4	2,0,0	4,2,0	1,1,4	216	149	0.000299152	0.0177522	0.633,1.0,1.0	0.734,0.58,0.0	0.44
eSpermatids_4	10971	ENSMUSG00000101838.6	Gm18800	chr1	-	53330211	53330408	53326231	53326457	53341972	53342186	10971	11,23,26	7,0,7	27,12,19	2,0,0	346	149	0.000258151	0.0177768	0.404,1.0,0.615	0.853,1.0,1.0	-0.278
eSpermatids_4	15019	ENSMUSG00000033282.14	Rpgrip1l	chr8	-	91286233	91286307	91280717	91280857	91287585	91287732	15019	2,2,6	0,0,1	1,0,2	0,2,2	223	149	0.000246347	0.0177768	1.0,1.0,0.8	1.0,0.0,0.401	0.466
eSpermatids_4	19525	ENSMUSG00000110902.1	Gm33104	chr10	+	19506039	19506256	19490954	19491017	19506790	19507167	19525	1,2,3	0,0,2	0,1,2	2,1,3	366	149	0.000257456	0.0177768	1.0,1.0,0.379	0.0,0.289,0.213	0.626
undiffSPG	2761	ENSMUSG00000099353.7	1700031M16Rik	chr15	+	98415742	98415855	98415213	98415388	98416087	98416135	2761	14,4,26	3,1,4	8,21,6	0,1,0	262	149	0.000172757	0.017796	0.726,0.695,0.787	1.0,0.923,1.0	-0.238
undiffSPG	4948	ENSMUSG00000034621.14	Gpatch8	chr11	-	102531312	102531330	102528093	102528166	102538281	102538356	4948	0,0,0	8,4,1	2,6,0	2,10,11	167	149	0.000173389	0.017796	0.0,0.0,0.0	0.472,0.349,0.0	-0.274
undiffSPG	20163	ENSMUSG00000020814.13	Mxra7	chr11	-	116810787	116810867	116803061	116804654	116811922	116812016	20163	0,0,0	2,2,1	2,4,1	1,4,7	229	149	0.000171961	0.017796	0.0,0.0,0.0	0.565,0.394,0.085	-0.348
rSpermatids_2	4581	ENSMUSG00000112201.1	4930532I03Rik	chr10	-	106570172	106570366	106569883	106570038	106579790	106579965	4581	12,13,5	1,6,1	3,1,0	4,1,3	343	149	0.000289493	0.0178426	0.839,0.485,0.685	0.246,0.303,0.0	0.487
Spermatocyte_2	8915	ENSMUSG00000027620.16	Rbm39	chr2	-	156176402	156176457	156174773	156174974	156177335	156177385	8915	16,21,4	4,2,1	8,1,2	0,0,0	204	149	0.000341297	0.0178449	0.745,0.885,0.745	1.0,1.0,1.0	-0.208
eSpermatids_4	21899	ENSMUSG00000034442.11	Trmt5	chr12	-	73281004	73281656	73280010	73280632	73282611	73282736	21899	1,9,2	1,0,0	4,2,8	1,5,2	801	149	0.00026227	0.0178552	0.157,1.0,1.0	0.427,0.069,0.427	0.411
eSpermatids_4	5677	ENSMUSG00000106741.3	4930513D17Rik	chr5	-	39486952	39487037	39476984	39477122	39509652	39509829	5677	0,8,4	7,6,3	2,0,0	5,15,5	234	149	0.000265507	0.0178725	0.0,0.459,0.459	0.203,0.0,0.0	0.238
Leydig	4985	ENSMUSG00000100759.6	1700029B22Rik	chr7	+	131149527	131149595	131148400	131148523	131150214	131150558	4985	1,2,1	0,1,0	7,12,5	2,6,3	217	149	0.00023257	0.017929	1.0,0.579,1.0	0.706,0.579,0.534	0.253
Sertoli	11461	ENSMUSG00000062604.11	Srpk2	chr5	-	23616326	23616390	23565113	23565265	23684378	23684617	11461	15,5,8	1,1,1	11,3,5	5,3,5	213	149	0.00017588	0.0179659	0.913,0.778,0.848	0.606,0.412,0.412	0.37
Spermatocyte_2	4116	ENSMUSG00000079346.4	1700013D24Rik	chr6	-	124356403	124356493	124347597	124347828	124356877	124357069	4116	17,20,11	0,1,0	2,10,12	1,7,0	239	149	0.000346861	0.0179679	1.0,0.926,1.0	0.555,0.471,1.0	0.3
diffSPG_1	3695	ENSMUSG00000022200.8	Golph3	chr15	+	12343272	12343321	12343036	12343151	12349367	12351591	3695	0,1,0	3,1,4	3,7,1	2,5,8	198	149	0.000163736	0.0179722	0.0,0.429,0.0	0.53,0.513,0.086	-0.233
eSpermatids_4	4632	ENSMUSG00000062995.12	Ica1	chr6	-	8659825	8659988	8659001	8659097	8667196	8667363	4632	19,22,21	4,8,10	28,29,26	1,1,4	312	149	0.000271185	0.0180519	0.694,0.568,0.501	0.93,0.933,0.756	-0.285
Spermatocyte_2	19718	ENSMUSG00000038535.17	Zfp280d	chr9	+	72329708	72329953	72329027	72329162	72330865	72331173	19718	8,3,1	0,5,5	0,0,0	5,1,2	394	149	0.00035155	0.0180869	1.0,0.185,0.07	0.0,0.0,0.0	0.418
Spermatocyte_1	1918	ENSMUSG00000057246.16	BC051142	chr17	+	34440327	34440348	34421957	34421987	34440866	34440887	1918	2,1,4	12,6,3	0,1,0	4,5,4	170	149	0.000286252	0.0181686	0.127,0.127,0.539	0.0,0.149,0.0	0.215
rSpermatids_1	12618	ENSMUSG00000059891.14	Tsks	chr7	+	44951862	44951946	44951038	44951122	44952545	44952832	12618	4,9,1	2,0,4	4,4,2	0,0,0	233	149	0.000225123	0.0182066	0.561,1.0,0.138	1.0,1.0,1.0	-0.434
Spermatocyte_1	14461	ENSMUSG00000052922.9	Bpi	chr2	+	158261066	158261181	158258093	158258424	158261331	158261460	14461	23,19,6	0,3,4	3,2,4	0,0,0	264	149	0.000290835	0.0182467	1.0,0.781,0.458	1.0,1.0,1.0	-0.254
rSpermatids_1	8804	ENSMUSG00000009733.9	Tfcp2	chr15	-	100522388	100522495	100520562	100520715	100525566	100525672	8804	17,9,10	2,5,0	17,2,8	0,0,0	256	149	0.00023443	0.0182505	0.832,0.512,1.0	1.0,1.0,1.0	-0.219
rSpermatids_1	13965	ENSMUSG00000017421.18	Zfp207	chr11	+	80393083	80393176	80391834	80391992	80394285	80394531	13965	11,10,9	0,1,7	2,5,2	0,0,0	242	149	0.000233687	0.0182505	1.0,0.86,0.442	1.0,1.0,1.0	-0.233
rSpermatids_1	10563	ENSMUSG00000047656.9	Trpt1	chr19	+	6998191	6998366	6996695	6996777	6998508	6998565	10563	15,11,5	2,1,3	5,1,1	0,0,0	324	149	0.00023685	0.0182682	0.775,0.835,0.434	1.0,1.0,1.0	-0.319
eSpermatids_1	1176	ENSMUSG00000086128.8	St8sia3os	chr18	-	64275299	64275369	64269399	64269955	64277075	64277180	1176	11,6,9	0,2,0	7,7,5	1,4,4	219	149	0.000281363	0.0183299	1.0,0.671,1.0	0.826,0.544,0.46	0.28
eSpermatids_2	19588	ENSMUSG00000110902.1	Gm33104	chr10	+	19506039	19506256	19490954	19491017	19506790	19507167	19588	12,5,8	3,2,1	7,5,12	0,1,0	366	149	0.000253674	0.0184816	0.62,0.504,0.765	1.0,0.671,1.0	-0.261
rSpermatids_2	25245	ENSMUSG00000114390.1	1700062C10Rik	chr14	-	16004359	16004511	15999767	16000945	16037023	16037197	25245	8,22,10	17,19,25	6,7,2	2,1,0	301	149	0.000304192	0.0184881	0.189,0.364,0.165	0.598,0.776,1.0	-0.552
Spermatocyte_1	20573	ENSMUSG00000006673.14	Qrich1	chr9	+	108518766	108518826	108517086	108517240	108528588	108528859	20573	7,2,4	2,1,1	2,0,1	3,2,2	209	149	0.000299076	0.0185728	0.714,0.588,0.74	0.322,0.0,0.263	0.486
diffSPG_1	11569	ENSMUSG00000062627.9	Mysm1	chr4	-	94961702	94961833	94960327	94960431	94965128	94965871	11569	13,10,8	2,1,0	14,13,18	7,5,10	280	149	0.000175238	0.0190301	0.776,0.842,1.0	0.516,0.58,0.489	0.344
eSpermatids_1	4050	ENSMUSG00000014747.6	Ankrd53	chr6	+	83763561	83763761	83763151	83763281	83765167	83765332	4050	8,10,10	4,2,0	6,12,5	0,0,0	349	149	0.000297708	0.0191395	0.461,0.681,1.0	1.0,1.0,1.0	-0.286
Spermatocyte_2	17381	ENSMUSG00000030795.18	Fus	chr7	+	127974399	127974434	127972553	127972770	127975887	127975920	17381	26,23,1	1,7,4	6,4,2	1,0,0	184	149	0.000390629	0.019184	0.955,0.727,0.168	0.829,1.0,1.0	-0.326
diffSPG_1	6338	ENSMUSG00000106741.3	4930513D17Rik	chr5	-	39486952	39487037	39476984	39477122	39509652	39509829	6338	2,0,3	1,1,0	0,0,0	3,2,1	234	149	0.000179095	0.0192442	0.56,0.0,1.0	0.0,0.0,0.0	0.52
Sertoli	20538	ENSMUSG00000021870.17	Slmap	chr14	-	26429787	26429910	26428241	26428316	26438678	26438738	20538	2,2,0	2,1,3	0,5,2	1,0,0	272	149	0.000195717	0.0192781	0.354,0.523,0.0	0.0,1.0,1.0	-0.374
Spermatocyte_2	7842	ENSMUSG00000109224.1	Tmem147os	chr7	+	30735815	30735962	30734738	30734768	30754808	30754880	7842	31,34,8	19,12,2	13,3,1	1,1,0	296	149	0.000399857	0.0193854	0.451,0.588,0.668	0.867,0.602,1.0	-0.254
eSpermatids_3	14857	ENSMUSG00000074579.14	Lekr1	chr3	+	65727080	65727256	65725310	65725430	65739681	65739695	14857	3,3,4	0,0,0	7,3,3	1,1,3	325	149	0.000337043	0.0195076	1.0,1.0,1.0	0.762,0.579,0.314	0.448
Spermatocyte_1	22114	ENSMUSG00000020409.10	Slu7	chr11	+	43436353	43436432	43433743	43433819	43437344	43437530	22114	8,13,13	9,1,0	5,7,2	0,0,0	228	149	0.000321178	0.019524	0.367,0.895,1.0	1.0,1.0,1.0	-0.246
Telocyte	11407	ENSMUSG00000028035.13	Dnajb4	chr3	-	152195049	152195100	152193376	152193618	152209834	152210057	11407	0,0,0	1,2,1	4,3,0	5,6,5	200	149	0.000259855	0.0196943	0.0,0.0,0.0	0.373,0.271,0.0	-0.215
eSpermatids_4	12095	ENSMUSG00000030924.16	Rexo5	chr7	+	119844258	119844446	119843847	119844064	119845382	119845501	12095	3,8,2	2,3,3	2,10,6	1,1,0	337	149	0.000299971	0.0197486	0.399,0.541,0.228	0.469,0.816,1.0	-0.372
eSpermatids_2	15873	ENSMUSG00000030515.9	Tarsl2	chr7	+	65688878	65688951	65686437	65686542	65689967	65690082	15873	4,22,11	2,0,5	5,5,9	0,0,0	222	149	0.000278219	0.0197928	0.573,1.0,0.596	1.0,1.0,1.0	-0.277
diffSPG_1	20495	ENSMUSG00000025245.14	Lztfl1	chr9	-	123715299	123715424	123712429	123712624	123717525	123717528	20495	17,8,7	0,0,0	10,22,11	2,0,5	274	149	0.000187136	0.0198207	1.0,1.0,1.0	0.731,1.0,0.545	0.241
eSpermatids_2	1386	ENSMUSG00000035984.14	Nme5	chr18	-	34569797	34569898	34567035	34567154	34571455	34571661	1386	29,46,23	11,18,16	30,49,48	7,5,6	250	149	0.000282081	0.0198343	0.611,0.604,0.461	0.719,0.854,0.827	-0.241
Spermatocyte_1	2906	ENSMUSG00000024357.10	Sil1	chr18	-	35492858	35492966	35438309	35438380	35493144	35493233	2906	4,3,3	3,1,1	4,2,1	0,0,0	257	149	0.000329971	0.0199183	0.436,0.635,0.635	1.0,1.0,1.0	-0.431
rSpermatids_2	14043	ENSMUSG00000027635.15	Dsn1	chr2	-	157005167	157005491	157002688	157002762	157005847	157005873	14043	10,17,3	1,5,0	6,4,3	0,0,0	473	149	0.000335625	0.0199823	0.759,0.517,1.0	1.0,1.0,1.0	-0.241
rSpermatids_2	1311	ENSMUSG00000085800.7	1700066O22Rik	chr18	-	57532815	57532956	57515689	57515940	57533425	57533495	1311	82,100,46	15,20,3	13,3,11	8,3,7	290	149	0.000339781	0.0200504	0.737,0.72,0.887	0.455,0.339,0.447	0.368
rSpermatids_2	16380	ENSMUSG00000032443.17	Zcwpw2	chr9	-	117945598	117945666	117929083	117929181	117947845	117947904	16380	1,1,1	5,5,7	3,1,3	0,0,3	217	149	0.000341352	0.0200504	0.121,0.121,0.089	1.0,1.0,0.407	-0.692
eSpermatids_1	18429	ENSMUSG00000074139.8	1700057G04Rik	chr9	+	92326381	92326490	92309376	92309432	92343450	92343683	18429	1,2,3	6,0,1	2,1,2	0,0,0	258	149	0.000329972	0.0201531	0.088,1.0,0.634	1.0,1.0,1.0	-0.426
Spermatocyte_2	769	ENSMUSG00000117752.1	Gm35554	chr19	+	27350259	27350310	27347276	27347545	27356251	27356408	769	15,4,0	6,22,9	1,0,0	7,6,2	200	149	0.000421546	0.0201782	0.651,0.119,0.0	0.096,0.0,0.0	0.225
Spermatocyte_2	12521	ENSMUSG00000019977.16	Hbs1l	chr10	+	21354638	21354743	21352541	21352610	21358312	21358403	12521	24,5,6	0,0,0	2,1,0	0,1,3	254	149	0.000425819	0.0202545	1.0,1.0,1.0	1.0,0.37,0.0	0.543
Spermatocyte_1	11099	ENSMUSG00000025907.14	Rb1cc1	chr1	+	6223598	6223745	6214662	6214957	6227939	6228049	11099	21,16,13	7,6,7	4,1,2	13,6,1	296	149	0.000343801	0.0203591	0.602,0.573,0.483	0.134,0.077,0.502	0.315
undiffSPG	15449	ENSMUSG00000030655.15	Smg1	chr7	-	118217719	118217777	118212888	118213052	118243204	118243670	15449	4,11,4	0,2,3	3,6,0	3,14,8	207	149	0.000212445	0.0204128	1.0,0.798,0.49	0.419,0.236,0.0	0.544
undiffSPG	4640	ENSMUSG00000025261.18	Huwe1	chrX	+	151806271	151806407	151803346	151803569	151806719	151806860	4640	29,30,25	9,10,9	41,28,26	30,27,27	285	149	0.000221732	0.0204355	0.628,0.611,0.592	0.417,0.352,0.335	0.242
undiffSPG	9380	ENSMUSG00000029227.15	Fip1l1	chr5	+	74585045	74585072	74572428	74572585	74587002	74587057	9380	0,2,1	1,0,0	0,2,1	2,7,1	176	149	0.00022165	0.0204355	0.0,1.0,1.0	0.0,0.195,0.458	0.449
Sertoli	3534	ENSMUSG00000051586.17	Mical3	chr6	-	121019695	121019779	121008994	121009181	121021182	121021353	3534	3,5,1	9,1,7	1,0,0	11,6,1	233	149	0.000224485	0.0206376	0.176,0.762,0.084	0.055,0.0,0.0	0.322
Sertoli	8640	ENSMUSG00000060715.9	1700019A02Rik	chr1	-	53187327	53187458	53185214	53185290	53187553	53187608	8640	3,4,2	7,1,3	0,0,1	6,3,1	280	149	0.000232075	0.0206472	0.186,0.68,0.262	0.0,0.0,0.347	0.26
eSpermatids_4	2479	ENSMUSG00000064061.13	Dzip3	chr16	-	48951542	48952160	48950000	48950033	48953726	48953803	2479	11,11,6	2,7,4	14,6,4	1,1,0	767	149	0.000330161	0.0207151	0.517,0.234,0.226	0.731,0.538,1.0	-0.431
eSpermatids_4	13853	ENSMUSG00000029022.18	Miip	chr4	-	147868068	147868183	147867330	147867602	147868368	147868483	13853	0,5,2	2,0,0	1,0,0	0,1,3	264	149	0.000330078	0.0207151	0.0,1.0,1.0	1.0,0.0,0.0	0.333
eSpermatids_4	20746	ENSMUSG00000020389.19	Cdkl3	chr11	+	52052417	52052618	52040560	52040620	52089588	52089784	20746	2,0,0	13,5,8	3,2,4	0,3,6	350	149	0.000323918	0.0207151	0.061,0.0,0.0	1.0,0.221,0.221	-0.46
Spermatocyte_1	10590	ENSMUSG00000060538.14	Tmem219	chr7	-	126898796	126898923	126886219	126886315	126922809	126922900	10590	13,12,3	1,3,2	4,6,7	0,0,0	276	149	0.000352885	0.0207218	0.875,0.683,0.447	1.0,1.0,1.0	-0.332
rSpermatids_2	5554	ENSMUSG00000107144.1	4930413E15Rik	chr5	+	118959962	118960104	118956384	118956561	118961075	118961261	5554	11,11,1	1,4,1	1,1,6	0,0,0	291	149	0.000360849	0.0207477	0.849,0.585,0.339	1.0,1.0,1.0	-0.409
rSpermatids_2	7501	ENSMUSG00000028492.13	Saxo1	chr4	-	86481600	86481673	86479007	86479078	86487739	86487919	7501	50,94,46	18,18,4	6,4,3	7,4,3	222	149	0.000362706	0.0207477	0.651,0.778,0.885	0.365,0.402,0.402	0.382
diffSPG_1	5385	ENSMUSG00000037017.15	Zscan21	chr5	+	138119649	138119729	138117835	138117920	138124977	138125540	5385	6,0,2	12,3,2	0,0,0	12,3,2	229	149	0.000201654	0.0207685	0.245,0.0,0.394	0.0,0.0,0.0	0.213
Spermatocyte_2	6477	ENSMUSG00000039879.9	Heca	chr10	-	17900083	17902377	17899041	17899281	17908033	17908188	6477	23,34,9	5,1,2	7,6,7	0,1,0	2443	149	0.000439506	0.0207749	0.219,0.675,0.215	1.0,0.268,1.0	-0.386
eSpermatids_3	18343	ENSMUSG00000020074.7	Ccar1	chr10	-	62764323	62764534	62763439	62763523	62765266	62765433	18343	9,13,12	1,3,2	5,13,21	0,1,0	360	149	0.000362638	0.0208082	0.788,0.642,0.713	1.0,0.843,1.0	-0.233
rSpermatids_2	17872	ENSMUSG00000019710.13	Mrpl24	chr3	+	87919802	87919828	87919535	87919705	87921816	87922052	17872	5,2,0	6,4,10	0,0,0	5,1,5	175	149	0.000369351	0.0209907	0.415,0.299,0.0	0.0,0.0,0.0	0.238
Sertoli	7666	ENSMUSG00000033352.11	Map2k4	chr11	-	65735191	65735366	65719483	65719603	65756268	65756371	7666	2,3,9	0,0,0	2,0,3	1,4,0	324	149	0.000244682	0.0210886	1.0,1.0,1.0	0.479,0.0,1.0	0.507
rSpermatids_2	7615	ENSMUSG00000055436.18	Srsf11	chr3	-	158024122	158024231	158022840	158022950	158026724	158026858	7615	10,2,1	4,12,2	2,5,0	0,0,1	258	149	0.000373579	0.0210939	0.591,0.088,0.224	1.0,1.0,0.0	-0.366
Spermatocyte_1	15659	ENSMUSG00000048647.9	Exd1	chr2	-	119546788	119546882	119541358	119541544	119547006	119547627	15659	2,2,1	0,5,1	1,2,2	0,0,0	243	149	0.000364529	0.0211182	1.0,0.197,0.38	1.0,1.0,1.0	-0.474
rSpermatids_2	24900	ENSMUSG00000086026.1	Gm12374	chr4	+	37320306	37320438	37318921	37319006	37329931	37332515	24900	15,9,7	0,0,0	3,10,3	6,0,1	281	149	0.000378905	0.0211222	1.0,1.0,1.0	0.21,1.0,0.614	0.392
rSpermatids_2	22592	ENSMUSG00000026159.13	Agfg1	chr1	+	82886374	82886467	82886110	82886187	82893423	82893582	22592	30,29,17	15,16,18	19,13,12	2,2,3	242	149	0.000386349	0.0212458	0.552,0.527,0.368	0.854,0.8,0.711	-0.306
rSpermatids_2	25366	ENSMUSG00000021870.17	Slmap	chr14	-	26453537	26453600	26442574	26442634	26459409	26459460	25366	7,2,0	2,1,2	1,1,1	0,0,0	212	149	0.000395688	0.0212458	0.711,0.584,0.0	1.0,1.0,1.0	-0.568
Spermatocyte_2	14563	ENSMUSG00000027606.12	Dnajc5b	chr3	+	19531132	19531371	19508594	19508699	19546732	19546859	14563	17,7,7	8,8,1	2,10,4	0,2,0	388	149	0.000460806	0.0212505	0.449,0.252,0.729	1.0,0.658,1.0	-0.409
diffSPG_1	19066	ENSMUSG00000079435.9	Rpl36a	chrX	+	134586510	134586578	134585688	134586183	134587450	134587573	19066	1,0,0	2,1,3	1,4,2	0,1,5	217	149	0.000213419	0.0213586	0.256,0.0,0.0	1.0,0.733,0.215	-0.564
diffSPG_2	7271	ENSMUSG00000029328.15	Hnrnpdl	chr5	-	100036480	100036651	100034720	100036195	100036861	100036976	7271	5,7,5	0,0,0	11,12,6	4,2,0	320	149	0.000448117	0.021496	1.0,1.0,1.0	0.561,0.736,1.0	0.234
Sertoli	6443	ENSMUSG00000028295.14	Smim8	chr4	-	34771873	34772053	34771257	34771414	34778223	34778337	6443	11,11,5	3,3,0	5,2,10	0,0,0	329	149	0.000270396	0.0216382	0.624,0.624,1.0	1.0,1.0,1.0	-0.251
Sertoli	11671	ENSMUSG00000027406.13	Idh3b	chr2	-	130279555	130279726	130279312	130279437	130280262	130280323	11671	26,9,4	1,1,0	11,13,8	1,2,8	320	149	0.000274597	0.0216382	0.924,0.807,1.0	0.837,0.752,0.318	0.275
rSpermatids_2	3751	ENSMUSG00000115304.1	4930434J06Rik	chr14	+	71859354	71859988	71856708	71856857	71861622	71861824	3751	37,24,17	4,2,0	28,4,14	0,0,0	783	149	0.0004082	0.0216519	0.638,0.695,1.0	1.0,1.0,1.0	-0.222
Sertoli	6445	ENSMUSG00000028295.14	Smim8	chr4	-	34771877	34772053	34770887	34771414	34778223	34778270	6445	12,10,5	3,3,0	8,2,14	0,0,0	325	149	0.000283428	0.0217137	0.647,0.604,1.0	1.0,1.0,1.0	-0.25
eSpermatids_1	19968	ENSMUSG00000026159.13	Agfg1	chr1	+	82886374	82886467	82886110	82886187	82893423	82893582	19968	17,15,8	1,0,1	3,3,8	2,1,3	242	149	0.000364852	0.0217398	0.913,1.0,0.831	0.48,0.649,0.621	0.331
eSpermatids_4	19917	ENSMUSG00000112641.1	Gm40709	chr10	+	78353163	78353358	78352539	78352927	78354353	78354451	19917	4,6,5	0,0,0	6,5,3	1,1,3	344	149	0.000356915	0.0218029	1.0,1.0,1.0	0.722,0.684,0.302	0.431
Spermatocyte_1	612	ENSMUSG00000025060.15	Slk	chr19	+	47611574	47611623	47608904	47609069	47611901	47612051	612	3,5,2	0,2,1	1,0,1	2,3,0	198	149	0.000382463	0.0218637	1.0,0.653,0.601	0.273,0.0,1.0	0.327
Spermatocyte_1	15154	ENSMUSG00000054387.13	Mdm4	chr1	-	133004653	133004692	133003790	133003890	133009136	133009192	15154	2,6,2	0,0,0	2,1,1	2,3,0	188	149	0.000381693	0.0218637	1.0,1.0,1.0	0.442,0.209,1.0	0.45
diffSPG_1	6949	ENSMUSG00000090733.6	Rps27	chr3	-	90213380	90213493	90213192	90213301	90213609	90213647	6949	5,2,1	1,1,0	4,4,1	8,6,2	262	149	0.000221163	0.0219187	0.74,0.532,1.0	0.221,0.275,0.221	0.518
rSpermatids_1	209	ENSMUSG00000101243.1	Gm28919	chrY	+	6596321	6596388	6584955	6585087	6596925	6596960	209	15,27,9	0,2,0	13,7,8	4,5,0	216	149	0.000295611	0.0219861	1.0,0.903,1.0	0.692,0.491,1.0	0.24
diffSPG_2	14507	ENSMUSG00000030753.15	Thap12	chr7	+	98707936	98708031	98706996	98707117	98710125	98710233	14507	1,1,2	4,8,4	11,15,10	14,11,0	244	149	0.000466224	0.0220308	0.132,0.071,0.234	0.324,0.454,1.0	-0.447
diffSPG_2	381	ENSMUSG00000090110.8	Cmc4	chrX	-	75409545	75409613	75404845	75405218	75416014	75416213	381	5,4,3	2,0,4	15,13,10	0,0,1	217	149	0.000479329	0.022317	0.632,1.0,0.34	1.0,1.0,0.873	-0.3
Spermatocyte_2	13353	ENSMUSG00000034566.10	Atp5h	chr11	-	115419191	115419293	115418385	115418516	115419891	115419917	13353	18,8,3	17,13,4	2,3,3	1,1,0	251	149	0.00049421	0.022386	0.386,0.268,0.308	0.543,0.64,1.0	-0.407
eSpermatids_3	15479	ENSMUSG00000032443.17	Zcwpw2	chr9	-	117881778	117882102	117880573	117880720	117911879	117912038	15479	3,5,2	6,0,0	0,0,2	2,2,1	473	149	0.000399925	0.0225746	0.136,1.0,1.0	0.0,0.0,0.387	0.583
eSpermatids_3	24143	ENSMUSG00000115310.1	Gm35360	chr14	+	47822693	47822799	47814299	47814555	47822905	47823104	24143	5,3,3	2,0,0	4,2,10	6,2,4	255	149	0.000398916	0.0225746	0.594,1.0,1.0	0.28,0.369,0.594	0.45
rSpermatids_1	12018	ENSMUSG00000022210.7	Dhrs4	chr14	+	55486116	55486218	55480025	55480203	55487092	55487163	12018	1,3,2	3,2,0	4,1,2	0,0,0	251	149	0.000310212	0.0226673	0.165,0.471,1.0	1.0,1.0,1.0	-0.455
rSpermatids_2	9896	ENSMUSG00000085209.1	Gm12637	chr4	+	92530167	92530275	92528550	92528609	92548103	92548304	9896	40,86,23	0,0,0	0,0,1	1,1,0	257	149	0.000431154	0.0227317	1.0,1.0,1.0	0.0,0.0,1.0	0.667
Leydig	7612	ENSMUSG00000022681.15	Ntan1	chr16	+	13834680	13834794	13832336	13832434	13835134	13835448	7612	14,5,11	9,1,0	17,37,27	0,2,0	263	149	0.000304199	0.0227612	0.468,0.739,1.0	1.0,0.913,1.0	-0.235
diffSPG_1	16486	ENSMUSG00000035769.9	Xylb	chr9	+	119361113	119361183	119359231	119359314	119364496	119364577	16486	3,5,1	0,0,0	0,0,2	2,1,0	219	149	0.000234204	0.022988	1.0,1.0,1.0	0.0,0.0,1.0	0.667
eSpermatids_4	11167	ENSMUSG00000026567.16	Adcy10	chr1	+	165525004	165525060	165521777	165521967	165538377	165538534	11167	5,5,2	1,0,4	0,0,3	2,2,5	205	149	0.000391833	0.0230144	0.784,1.0,0.267	0.0,0.0,0.304	0.582
diffSPG_2	19299	ENSMUSG00000020608.7	Smc6	chr12	+	11273993	11274111	11271728	11271871	11279604	11279741	19299	17,4,5	0,2,0	15,20,7	7,3,6	267	149	0.000502394	0.0230519	1.0,0.527,1.0	0.545,0.788,0.394	0.267
Sertoli	4120	ENSMUSG00000029629.17	Phf14	chr6	+	11987575	11987682	11987003	11987274	11988721	11988817	4120	10,2,5	0,0,0	0,4,4	3,2,0	256	149	0.000310993	0.0231816	1.0,1.0,1.0	0.0,0.538,1.0	0.487
Spermatocyte_2	2329	ENSMUSG00000034377.10	Tulp4	chr17	+	6121827	6122344	6107399	6107788	6124656	6124710	2329	26,29,17	2,4,0	10,9,9	0,0,0	666	149	0.000527934	0.0233495	0.744,0.619,1.0	1.0,1.0,1.0	-0.212
eSpermatids_4	14502	ENSMUSG00000078812.10	Eif5a	chr11	-	69920340	69920434	69919150	69919336	69920800	69920940	14502	2,5,12	0,0,2	0,3,6	1,2,2	243	149	0.000406002	0.0233881	1.0,1.0,0.786	0.0,0.479,0.648	0.553
eSpermatids_4	18068	ENSMUSG00000111830.1	4930568E12Rik	chr9	-	13095056	13095269	13091266	13091591	13097142	13097266	18068	2,4,1	0,0,0	1,1,4	0,1,4	362	149	0.000402195	0.0233881	1.0,1.0,1.0	1.0,0.292,0.292	0.472
EC	546	ENSMUSG00000057858.8	Fam204a	chr19	-	60220489	60220577	60220329	60220360	60221053	60221304	546	1,3,2	0,0,0	1,5,1	1,2,2	237	149	0.000106417	0.0233904	1.0,1.0,1.0	0.386,0.611,0.239	0.588
macrophage	7656	ENSMUSG00000053332.13	Gas5	chr1	+	161036207	161036579	161035751	161036014	161036819	161036852	7656	1,12,4	0,0,1	3,7,9	4,2,0	521	149	0.000159619	0.0234639	1.0,1.0,0.534	0.177,0.5,1.0	0.286
Spermatocyte_1	8840	ENSMUSG00000044083.12	Efcab8	chr2	+	153820294	153820499	153816367	153816438	153822533	153822713	8840	17,24,12	0,1,0	3,3,6	3,2,0	354	149	0.000418631	0.0234651	1.0,0.91,1.0	0.296,0.387,1.0	0.409
rSpermatids_2	1505	ENSMUSG00000117473.1	Gm33948	chr18	+	28885171	28885220	28882958	28883078	28888021	28888130	1505	0,0,2	13,21,6	4,1,2	4,5,3	198	149	0.000463737	0.0237657	0.0,0.0,0.201	0.429,0.131,0.334	-0.231
rSpermatids_2	17807	ENSMUSG00000064307.13	Lrrc51	chr7	-	101921503	101921566	101920636	101920774	101933763	101933802	17807	4,4,2	2,3,1	1,0,0	0,1,1	212	149	0.00047249	0.0237657	0.584,0.484,0.584	1.0,0.0,0.0	0.217
eSpermatids_3	17863	ENSMUSG00000031631.15	Cfap97	chr8	+	46164761	46164896	46163691	46163749	46169558	46170440	17863	1,0,11	0,1,0	4,1,1	2,3,1	284	149	0.000427962	0.0237707	1.0,0.0,1.0	0.512,0.149,0.344	0.332
diffSPG_1	8335	ENSMUSG00000085385.7	Snhg17	chr2	-	158358204	158358340	158357197	158357263	158359181	158359432	8335	1,0,0	5,3,6	4,4,2	3,8,12	285	149	0.000247626	0.0239163	0.095,0.0,0.0	0.411,0.207,0.08	-0.201
diffSPG_1	18244	ENSMUSG00000019710.13	Mrpl24	chr3	+	87919802	87919828	87919535	87919705	87921816	87922052	18244	0,1,1	1,1,3	5,5,6	3,2,2	175	149	0.000248347	0.0239163	0.0,0.46,0.221	0.587,0.68,0.719	-0.435
rSpermatids_2	7151	ENSMUSG00000021981.10	Cab39l	chr14	+	59478031	59478073	59461634	59461702	59479043	59479184	7151	3,8,0	3,2,1	1,1,2	0,0,1	191	149	0.000478861	0.0239485	0.438,0.757,0.0	1.0,1.0,0.609	-0.471
Spermatocyte_2	15200	ENSMUSG00000085084.7	4930570G19Rik	chr3	-	156551854	156551943	156548414	156551237	156561475	156561675	15200	2,0,0	4,1,2	3,2,0	1,0,1	238	149	0.000554217	0.0239814	0.238,0.0,0.0	0.653,1.0,0.0	-0.472
Telocyte	11059	ENSMUSG00000062604.11	Srpk2	chr5	-	23629331	23629477	23616326	23616390	23675719	23675774	11059	0,1,5	1,0,0	0,3,1	2,0,2	295	149	0.000363247	0.0241667	0.0,1.0,1.0	0.0,1.0,0.202	0.266
Telocyte	15411	ENSMUSG00000044122.15	Proca1	chr11	+	78204064	78204750	78201811	78201892	78204839	78205408	15411	3,3,1	0,1,0	9,17,13	1,6,4	835	149	0.000377389	0.0241667	1.0,0.349,1.0	0.616,0.336,0.367	0.343
Telocyte	18685	ENSMUSG00000056987.8	Fam71d	chr12	+	78695838	78696043	78691657	78691792	78699152	78699218	18685	1,1,5	0,1,0	3,0,6	3,2,0	354	149	0.000385996	0.0241667	1.0,0.296,1.0	0.296,0.0,1.0	0.333
diffSPG_1	10825	ENSMUSG00000072591.10	Fzd10os	chr5	-	128582714	128582987	128579105	128579285	128584163	128584296	10825	1,1,2	1,0,0	4,5,1	7,5,13	422	149	0.000253846	0.0242174	0.261,1.0,1.0	0.168,0.261,0.026	0.602
undiffSPG	3960	ENSMUSG00000052337.15	Immt	chr6	+	71852729	71852867	71851771	71851880	71856911	71857048	3960	21,14,10	1,2,0	17,23,19	7,5,6	287	149	0.000276056	0.0244445	0.916,0.784,1.0	0.558,0.705,0.622	0.272
eSpermatids_2	4561	ENSMUSG00000004285.12	Atp6v1f	chr6	+	29468966	29469226	29468067	29468167	29470066	29470512	4561	16,15,7	5,1,4	10,10,14	0,1,1	409	149	0.000373863	0.024524	0.538,0.845,0.389	1.0,0.785,0.836	-0.283
eSpermatids_3	16421	ENSMUSG00000030512.13	Snrpa1	chr7	+	66070118	66070198	66069423	66069526	66070589	66070665	16421	2,5,13	1,0,2	7,1,6	7,1,5	229	149	0.000449878	0.0245945	0.565,1.0,0.809	0.394,0.394,0.438	0.383
Spermatocyte_1	10033	ENSMUSG00000042605.16	Atxn2	chr5	+	121813384	121813553	121811384	121811612	121814337	121814720	10033	4,6,3	1,1,0	0,2,3	1,1,2	318	149	0.00045217	0.0247033	0.652,0.738,1.0	0.0,0.484,0.413	0.498
eSpermatids_2	6699	ENSMUSG00000030629.15	Zfand6	chr7	-	84652881	84653042	84634238	84634409	84689745	84689883	6699	27,41,28	19,24,12	39,22,35	8,5,6	310	149	0.000391674	0.0249311	0.406,0.451,0.529	0.701,0.679,0.737	-0.244
rSpermatids_1	11788	ENSMUSG00000042790.16	Rnf214	chr9	-	45904805	45904919	45898431	45898491	45906737	45906869	11788	2,2,0	0,5,1	1,0,3	0,1,0	263	149	0.00035798	0.025098	1.0,0.185,0.0	1.0,0.0,1.0	-0.272
rSpermatids_1	16611	ENSMUSG00000038695.13	Josd2	chr7	+	44470858	44471307	44470411	44470537	44471414	44471651	16611	44,47,21	23,9,5	36,18,16	2,0,2	598	149	0.000361555	0.025098	0.323,0.565,0.511	0.818,1.0,0.666	-0.362
Leydig	11756	ENSMUSG00000021040.15	Slirp	chr12	+	87447563	87447598	87443935	87444026	87449292	87449400	11756	1,2,1	0,0,0	0,4,0	1,0,3	184	149	0.000355377	0.0251133	1.0,1.0,1.0	0.0,1.0,0.0	0.667
rSpermatids_2	722	ENSMUSG00000117880.1	Gm34517	chr19	+	43273969	43274005	43268892	43268952	43276043	43276159	722	8,3,3	4,2,0	4,3,4	0,0,0	185	149	0.000533383	0.0253003	0.617,0.547,1.0	1.0,1.0,1.0	-0.279
Sertoli	7444	ENSMUSG00000029062.14	Cdk11b	chr4	+	155625184	155625339	155624853	155624941	155625530	155625654	7444	5,3,1	3,0,0	0,2,1	2,2,2	304	149	0.000349006	0.0253305	0.45,1.0,1.0	0.0,0.329,0.197	0.641
rSpermatids_2	2889	ENSMUSG00000041617.10	Ccdc74a	chr16	+	17648794	17648960	17648066	17648126	17650148	17650205	2889	8,7,3	12,10,6	3,1,4	2,0,0	315	149	0.000539539	0.0253606	0.24,0.249,0.191	0.415,1.0,1.0	-0.578
rSpermatids_2	22472	ENSMUSG00000020481.15	Ankrd36	chr11	+	5590828	5590887	5583957	5584043	5596713	5596780	22472	5,11,2	7,0,1	5,1,2	1,0,0	208	149	0.000541868	0.0253606	0.338,1.0,0.589	0.782,1.0,1.0	-0.285
rSpermatids_1	6736	ENSMUSG00000035268.14	Pkig	chr2	+	163703485	163703555	163658385	163658492	163721127	163721198	6736	10,18,6	0,0,0	3,4,1	3,1,1	219	149	0.000372842	0.0256675	1.0,1.0,1.0	0.405,0.731,0.405	0.486
undiffSPG	17055	ENSMUSG00000062797.14	Hikeshi	chr7	-	89935726	89935964	89923563	89923715	89940968	89941066	17055	3,1,10	0,0,0	4,5,6	1,0,5	387	149	0.000296541	0.0257534	1.0,1.0,1.0	0.606,1.0,0.316	0.359
eSpermatids_1	11848	ENSMUSG00000108580.1	Gm39094	chr7	+	129660746	129660960	129658927	129659148	129662530	129662662	11848	6,0,18	4,11,8	4,5,11	1,0,2	363	149	0.000455221	0.0261001	0.381,0.0,0.48	0.621,1.0,0.693	-0.484
rSpermatids_1	20786	ENSMUSG00000019888.16	Mgat4c	chr10	+	102177657	102177780	102158877	102159059	102350934	102350984	20786	9,9,1	2,0,0	5,1,2	0,4,4	272	149	0.000384902	0.0262806	0.711,1.0,1.0	1.0,0.12,0.215	0.459
Spermatocyte_2	1501	ENSMUSG00000024430.14	Cabyr	chr18	+	12753860	12754463	12750659	12751828	12755063	12755140	1501	153,144,46	24,10,5	47,20,20	13,7,8	752	149	0.000636028	0.0262933	0.558,0.74,0.646	0.417,0.361,0.331	0.278
eSpermatids_4	12114	ENSMUSG00000026353.9	Ubxn4	chr1	+	128252202	128252305	128244161	128244552	128255432	128255461	12114	2,5,4	2,1,2	4,8,4	0,0,0	252	149	0.000496837	0.0263411	0.372,0.747,0.542	1.0,1.0,1.0	-0.446
Spermatocyte_2	10168	ENSMUSG00000097223.2	Gm2449	chr9	-	119893067	119893186	119887448	119887617	119894825	119894845	10168	14,12,2	3,3,1	3,3,1	0,1,0	268	149	0.000645488	0.0263883	0.722,0.69,0.527	1.0,0.625,1.0	-0.229
diffSPG_2	18639	ENSMUSG00000022607.18	Ptk2	chr15	-	73365040	73365195	73343132	73343359	73394647	73394744	18639	2,6,3	0,0,0	5,1,3	5,1,0	304	149	0.000593018	0.0264436	1.0,1.0,1.0	0.329,0.329,1.0	0.447
rSpermatids_2	11999	ENSMUSG00000101838.6	Gm18800	chr1	-	53328068	53328113	53326205	53326457	53330211	53330408	11999	4,13,2	4,12,8	1,2,0	7,5,8	194	149	0.000571703	0.0264738	0.434,0.454,0.161	0.099,0.235,0.0	0.238
Spermatocyte_1	8231	ENSMUSG00000001151.10	Pcnt	chr10	-	76404421	76404651	76403757	76403874	76408697	76408910	8231	23,16,6	1,0,0	10,14,4	4,2,0	379	149	0.000500188	0.0264885	0.9,1.0,1.0	0.496,0.733,1.0	0.224
eSpermatids_3	14732	ENSMUSG00000114384.1	4930455J16Rik	chr13	-	58759983	58760084	58741943	58744338	58762183	58762311	14732	2,1,3	7,6,5	4,4,9	4,1,1	250	149	0.000490496	0.0265928	0.146,0.09,0.263	0.373,0.704,0.843	-0.474
eSpermatids_3	16715	ENSMUSG00000035642.16	Aamdc	chr7	-	97565150	97565300	97550330	97550741	97575587	97575653	16715	4,11,4	0,0,0	7,10,13	0,3,3	299	149	0.00049792	0.0265928	1.0,1.0,1.0	1.0,0.624,0.683	0.231
eSpermatids_1	18152	ENSMUSG00000026915.16	Strbp	chr2	-	37625177	37625289	37624492	37624590	37626481	37626577	18152	10,9,19	5,1,1	14,4,14	0,0,1	261	149	0.000481257	0.0267207	0.533,0.837,0.916	1.0,1.0,0.889	-0.201
Spermatocyte_2	17204	ENSMUSG00000030929.17	Eri2	chr7	-	119787403	119787485	119786738	119786827	119787733	119787834	17204	26,13,4	13,4,1	8,2,4	2,0,0	231	149	0.00065757	0.0267377	0.563,0.677,0.721	0.721,1.0,1.0	-0.253
rSpermatids_1	3371	ENSMUSG00000072501.5	Phf20l1	chr15	+	66597664	66597754	66597358	66597447	66604026	66604240	3371	8,1,1	1,3,0	0,0,2	1,4,2	239	149	0.000408425	0.0270014	0.833,0.172,1.0	0.0,0.0,0.384	0.54
rSpermatids_1	5361	ENSMUSG00000060450.14	Rnf14	chr18	+	38301655	38301807	38300428	38300590	38307864	38308108	5361	21,32,9	1,0,3	10,3,2	4,3,2	301	149	0.000407003	0.0270014	0.912,1.0,0.598	0.553,0.331,0.331	0.432
diffSPG_1	6536	ENSMUSG00000029044.9	4930584F24Rik	chr5	-	26483289	26483425	26479718	26480089	26490584	26490659	6536	0,0,2	4,3,4	4,1,3	3,2,1	285	149	0.000288696	0.0270368	0.0,0.0,0.207	0.411,0.207,0.611	-0.341
eSpermatids_3	6271	ENSMUSG00000078485.3	Plekhn1	chr4	-	156222250	156222481	156221967	156222016	156222639	156222780	6271	10,4,17	0,0,2	12,7,7	4,0,2	380	149	0.000519862	0.0271384	1.0,1.0,0.769	0.541,1.0,0.578	0.217
eSpermatids_3	6478	ENSMUSG00000066037.14	Hnrnpr	chr4	+	136314089	136314255	136311684	136311747	136316360	136316423	6478	3,5,4	0,0,0	5,0,2	0,2,2	315	149	0.000517193	0.0271384	1.0,1.0,1.0	1.0,0.0,0.321	0.56
eSpermatids_3	18635	ENSMUSG00000056018.14	Ccdc7b	chr8	+	129075464	129075551	129067139	129067360	129131038	129131100	18635	3,3,2	0,1,3	0,0,2	1,4,1	236	149	0.00051663	0.0271384	1.0,0.654,0.296	0.0,0.0,0.558	0.464
Spermatocyte_1	19551	ENSMUSG00000032178.14	Ilf3	chr9	+	21388111	21388150	21387699	21387797	21388523	21388753	19551	28,29,22	29,33,16	15,2,10	30,17,27	188	149	0.000515643	0.0271404	0.433,0.411,0.521	0.284,0.085,0.227	0.256
eSpermatids_1	10093	ENSMUSG00000105331.1	Gm29865	chr3	+	131984948	131985057	131974228	131974322	132030540	132030743	10093	0,1,3	3,1,1	8,1,4	0,2,0	258	149	0.000505728	0.0271537	0.0,0.366,0.634	1.0,0.224,1.0	-0.408
Leydig	2536	ENSMUSG00000046434.16	Hnrnpa1	chr15	+	103244255	103245966	103243958	103244028	103246345	103246421	2536	7,4,3	0,1,0	2,10,11	5,0,5	1860	149	0.000413389	0.0271654	1.0,0.243,1.0	0.031,1.0,0.15	0.354
Leydig	12734	ENSMUSG00000057637.13	Prdm2	chr4	-	143194660	143194734	143180876	143180991	143212614	143212705	12734	1,3,2	0,0,0	5,2,2	1,2,2	223	149	0.00041645	0.0271654	1.0,1.0,1.0	0.77,0.401,0.401	0.476
diffSPG_1	16562	ENSMUSG00000026511.7	Srp9	chr1	+	182128683	182128752	182124749	182124975	182131335	182132407	16562	11,1,6	10,7,9	16,13,19	7,4,2	218	149	0.000294773	0.0273549	0.429,0.089,0.313	0.61,0.69,0.867	-0.445
Leydig	19310	ENSMUSG00000021007.14	Spata7	chr12	+	98634223	98634319	98631962	98632037	98637565	98637613	19310	0,0,0	3,1,1	1,0,7	1,6,4	245	149	0.000431115	0.0274189	0.0,0.0,0.0	0.378,0.0,0.516	-0.298
eSpermatids_3	8627	ENSMUSG00000029062.14	Cdk11b	chr4	+	155625726	155625773	155625530	155625654	155626773	155626889	8627	0,1,7	1,1,8	0,1,0	1,6,5	196	149	0.000529336	0.0274267	0.0,0.432,0.399	0.0,0.112,0.0	0.24
eSpermatids_3	22454	ENSMUSG00000114062.1	Gm48313	chr12	-	17604269	17604362	17603466	17603489	17605099	17605985	22454	3,1,2	0,0,0	0,2,2	2,1,1	242	149	0.000537358	0.0274329	1.0,1.0,1.0	0.0,0.552,0.552	0.632
eSpermatids_1	22731	ENSMUSG00000004347.17	Pde1c	chr6	-	56091362	56091431	56077842	56082188	56122991	56123008	22731	7,15,1	3,0,3	3,1,2	0,0,0	218	149	0.000517581	0.0274881	0.615,1.0,0.186	1.0,1.0,1.0	-0.4
Spermatocyte_1	6693	ENSMUSG00000066037.14	Hnrnpr	chr4	+	136329365	136329501	136327235	136327412	136336297	136336447	6693	33,21,19	0,1,0	9,6,12	6,1,0	285	149	0.00053265	0.0276978	1.0,0.917,1.0	0.44,0.758,1.0	0.24
Sertoli	5081	ENSMUSG00000067367.9	Lyar	chr5	+	38223133	38223227	38220519	38220635	38224626	38224797	5081	3,0,0	10,1,6	0,3,3	1,1,0	243	149	0.000393484	0.0278264	0.155,0.0,0.0	0.0,0.648,1.0	-0.498
Spermatocyte_1	420	ENSMUSG00000062170.12	Fmr1nb	chrX	+	68768955	68769093	68763931	68764009	68772044	68772141	420	0,4,0	4,1,5	1,0,3	0,1,0	287	149	0.000540735	0.0279499	0.0,0.675,0.0	1.0,0.0,1.0	-0.442
Spermatocyte_1	13788	ENSMUSG00000062604.11	Srpk2	chr5	-	23616326	23616390	23565113	23565265	23684378	23684617	13788	21,14,16	2,0,0	10,4,12	5,3,0	213	149	0.000544689	0.0279866	0.88,1.0,1.0	0.583,0.483,1.0	0.271
Sertoli	17791	ENSMUSG00000015980.14	Lrrc27	chr7	+	139240270	139240353	139238612	139238699	139242619	139242976	17791	4,9,1	9,7,13	2,0,1	14,10,18	232	149	0.00040669	0.0280413	0.222,0.452,0.047	0.084,0.0,0.034	0.201
eSpermatids_4	11940	ENSMUSG00000030292.10	Smco2	chr6	+	146858848	146858976	146856044	146856150	146859913	146860063	11940	18,7,26	0,0,0	10,25,22	5,0,2	277	149	0.000549026	0.0283553	1.0,1.0,1.0	0.518,1.0,0.855	0.209
Leydig	9276	ENSMUSG00000026592.13	Tex35	chr1	-	157099703	157099747	157099138	157099403	157100079	157100263	9276	1,3,4	2,8,3	15,39,14	5,6,5	193	149	0.000466718	0.0285457	0.279,0.225,0.507	0.698,0.834,0.684	-0.402
rSpermatids_2	15465	ENSMUSG00000037884.6	1700017G19Rik	chr3	-	40506918	40507021	40504866	40506013	40508210	40508676	15465	2,2,5	2,8,2	2,2,0	0,0,1	252	149	0.000637695	0.0285714	0.372,0.129,0.596	1.0,1.0,0.0	-0.301
rSpermatids_2	15943	ENSMUSG00000035293.13	G2e3	chr12	+	51363951	51364020	51363416	51363546	51365254	51365559	15943	7,6,4	2,0,0	3,2,5	3,0,6	218	149	0.000645857	0.0285714	0.705,1.0,1.0	0.406,1.0,0.363	0.312
rSpermatids_2	18324	ENSMUSG00000053111.13	Fank1	chr7	+	133879878	133880022	133870021	133870087	133880597	133880839	18324	0,1,1	1,0,0	2,0,3	5,1,0	293	149	0.000641986	0.0285714	0.0,1.0,1.0	0.169,0.0,1.0	0.277
rSpermatids_2	13788	ENSMUSG00000033487.14	Fndc3a	chr14	-	72683633	72683771	72649246	72652091	72709717	72709843	13788	13,10,4	1,7,2	11,6,6	1,0,1	287	149	0.000652794	0.0285763	0.871,0.426,0.509	0.851,1.0,0.757	-0.267
Spermatocyte_1	21795	ENSMUSG00000087163.1	Gm16230	chr10	-	127674856	127674982	127672549	127672629	127676670	127676724	21795	16,15,5	0,0,0	11,4,0	0,3,2	275	149	0.000563901	0.0287841	1.0,1.0,1.0	1.0,0.419,0.0	0.527
Spermatocyte_2	16946	ENSMUSG00000030753.15	Thap12	chr7	+	98707936	98708031	98706996	98707117	98710125	98710233	16946	9,7,2	6,11,0	7,5,2	2,0,0	244	149	0.000731039	0.0287961	0.478,0.28,1.0	0.681,1.0,1.0	-0.308
eSpermatids_1	9808	ENSMUSG00000037458.15	Azin1	chr15	-	38492243	38492356	38491475	38491690	38493473	38493636	9808	0,0,1	3,1,4	1,2,0	0,0,1	262	149	0.000550659	0.0289303	0.0,0.0,0.124	1.0,1.0,0.0	-0.625
rSpermatids_2	14063	ENSMUSG00000028132.15	Tlcd4	chr3	-	121280340	121280452	121280117	121280225	121282899	121282995	14063	1,2,9	1,1,3	4,3,3	0,0,0	261	149	0.000672523	0.0292832	0.363,0.533,0.631	1.0,1.0,1.0	-0.491
eSpermatids_3	3406	ENSMUSG00000115328.1	Gm30691	chr15	-	64630577	64630709	64628514	64628622	64633408	64633508	3406	3,2,1	5,1,1	0,0,0	2,2,2	281	149	0.000587552	0.029348	0.241,0.515,0.347	0.0,0.0,0.0	0.368
eSpermatids_3	5788	ENSMUSG00000104800.1	Gm36017	chr5	-	44426709	44427053	44413596	44413681	44427346	44427592	5788	5,5,3	0,0,0	5,3,1	1,1,2	493	149	0.000584002	0.029348	1.0,1.0,1.0	0.602,0.476,0.131	0.597
diffSPG_2	1195	ENSMUSG00000024498.16	Tcerg1	chr18	+	42535084	42535147	42530629	42530890	42536177	42536289	1195	4,2,1	7,3,2	17,16,18	9,4,2	212	149	0.000674639	0.0296654	0.287,0.319,0.26	0.57,0.738,0.863	-0.435
eSpermatids_4	4662	ENSMUSG00000017195.15	Zpbp2	chr11	+	98554550	98554769	98553822	98553984	98555486	98555569	4662	4,3,17	1,0,1	1,15,5	3,3,1	368	149	0.000589512	0.0296787	0.618,1.0,0.873	0.119,0.669,0.669	0.345
EC	11494	ENSMUSG00000039167.12	Adgrl4	chr3	+	151492276	151492426	151439097	151439387	151497826	151497976	11494	4,3,0	0,0,1	0,0,9	3,5,0	299	149	0.000162718	0.0298045	1.0,1.0,0.0	0.0,0.0,1.0	0.333
eSpermatids_4	3835	ENSMUSG00000047515.8	BC049715	chr6	+	136830900	136830996	136828842	136829069	136839739	136840536	3835	6,7,12	6,1,0	6,8,6	0,0,0	245	149	0.000604576	0.029934	0.378,0.81,1.0	1.0,1.0,1.0	-0.271
eSpermatids_4	1412	ENSMUSG00000109232.1	Gm44577	chr18	+	32462826	32462903	32462578	32462662	32508199	32509064	1412	1,3,5	0,0,0	0,1,3	1,2,1	226	149	0.000610258	0.0299677	1.0,1.0,1.0	0.0,0.248,0.664	0.696
EC	7057	ENSMUSG00000029062.14	Cdk11b	chr4	+	155625184	155625339	155624853	155624941	155625530	155625654	7057	0,1,3	1,0,0	0,0,1	1,1,1	304	149	0.000197063	0.0299923	0.0,1.0,1.0	0.0,0.0,0.329	0.557
EC	13879	ENSMUSG00000037337.11	Map4k1	chr7	+	29002347	29002403	29001919	29001990	29003096	29003274	13879	3,2,3	1,0,0	3,6,3	6,2,0	205	149	0.000232014	0.0299923	0.686,1.0,1.0	0.267,0.686,1.0	0.244
EC	18373	ENSMUSG00000056987.8	Fam71d	chr12	+	78712150	78712263	78710269	78710426	78714919	78714924	18373	14,9,4	1,0,0	1,11,5	0,2,5	262	149	0.000245615	0.0299923	0.888,1.0,1.0	1.0,0.758,0.363	0.256
eSpermatids_3	10159	ENSMUSG00000112437.1	Gm35188	chr12	-	52498985	52499020	52496325	52496528	52581274	52581409	10159	0,0,7	3,4,0	6,2,10	3,0,0	184	149	0.000605688	0.0300378	0.0,0.0,1.0	0.618,1.0,1.0	-0.539
eSpermatids_2	22949	ENSMUSG00000028760.16	Eif4g3	chr4	+	138057948	138058077	138045342	138045418	138082892	138082988	22949	11,3,8	0,1,0	4,4,7	3,0,3	278	149	0.000495776	0.0302824	1.0,0.617,1.0	0.417,1.0,0.556	0.215
Spermatocyte_1	2300	ENSMUSG00000014767.17	Tbp	chr17	+	15501311	15501357	15499900	15500024	15502964	15503128	2300	4,1,6	7,4,1	0,2,0	2,4,6	195	149	0.000600353	0.0303055	0.304,0.16,0.821	0.0,0.276,0.0	0.336
eSpermatids_1	3153	ENSMUSG00000022307.16	Oxr1	chr15	+	41848669	41848750	41825889	41826052	41850458	41850584	3153	2,3,2	1,3,0	0,1,0	2,0,2	230	149	0.000595173	0.0303623	0.564,0.393,1.0	0.0,1.0,0.0	0.319
eSpermatids_1	8930	ENSMUSG00000044916.10	1700029I15Rik	chr2	+	92383207	92383281	92382917	92383051	92383447	92383589	8930	142,250,82	70,119,56	56,35,38	10,0,14	223	149	0.000596558	0.0303623	0.575,0.584,0.495	0.789,1.0,0.645	-0.26
eSpermatids_1	14979	ENSMUSG00000111342.1	4933404K13Rik	chr10	+	43830790	43830910	43825891	43825986	43832670	43833392	14979	2,10,5	3,5,1	5,9,1	0,2,0	269	149	0.000606247	0.0305166	0.27,0.526,0.735	1.0,0.714,1.0	-0.394
macrophage	11418	ENSMUSG00000028035.13	Dnajb4	chr3	-	152193376	152193618	152186414	152186983	152209834	152210083	11418	6,26,14	0,2,0	8,20,21	5,2,3	391	149	0.000273718	0.0305783	1.0,0.832,1.0	0.379,0.792,0.727	0.311
macrophage	16946	ENSMUSG00000020076.7	Ddx50	chr10	-	62647533	62647643	62645990	62647201	62651024	62651203	16946	0,6,1	6,0,2	1,20,9	1,0,1	259	149	0.000283537	0.0305783	0.0,1.0,0.223	0.365,1.0,0.838	-0.327
macrophage	17903	ENSMUSG00000014609.16	Chrne	chr11	-	70615207	70615317	70614882	70615128	70615399	70615586	17903	2,2,1	6,3,7	4,3,8	2,2,1	259	149	0.000283658	0.0305783	0.161,0.277,0.076	0.535,0.463,0.822	-0.435
rSpermatids_2	7740	ENSMUSG00000094811.7	Gm21103	chr14	-	6301802	6301986	6296380	6296692	6303755	6303918	7740	54,44,23	0,4,2	13,13,17	5,4,3	333	149	0.000708235	0.0306855	1.0,0.831,0.837	0.538,0.593,0.717	0.273
diffSPG_1	26038	ENSMUSG00000115656.1	4930556J02Rik	chr14	+	61500102	61500332	61492938	61493399	61520728	61520961	26038	2,5,6	4,2,0	14,25,20	0,0,2	379	149	0.000340294	0.0307409	0.164,0.496,1.0	1.0,1.0,0.797	-0.379
Spermatocyte_1	22347	ENSMUSG00000047342.17	Zfp286	chr11	-	62755787	62755852	62752576	62753682	62783671	62783761	22347	4,2,1	5,2,2	3,1,0	0,0,1	214	149	0.000613575	0.0307929	0.358,0.41,0.258	1.0,1.0,0.0	-0.325
Spermatocyte_2	711	ENSMUSG00000056999.15	Ide	chr19	-	37280584	37280752	37277740	37278013	37284120	37284232	711	43,32,4	2,3,2	14,3,8	0,0,0	317	149	0.000810492	0.0308028	0.91,0.834,0.485	1.0,1.0,1.0	-0.257
diffSPG_1	16717	ENSMUSG00000097503.2	3110045C21Rik	chr1	+	169970449	169970802	169969408	169969575	169971781	169972396	16717	8,11,2	2,0,0	14,9,9	3,4,8	502	149	0.000356547	0.0309312	0.543,1.0,1.0	0.581,0.4,0.25	0.437
diffSPG_1	19038	ENSMUSG00000036180.15	Gatad2a	chr8	-	69912163	69912238	69911676	69911869	69912922	69913224	19038	14,8,8	0,0,0	14,8,19	0,4,3	224	149	0.000345475	0.0309312	1.0,1.0,1.0	1.0,0.571,0.808	0.207
diffSPG_1	10742	ENSMUSG00000085467.1	Gm11842	chr4	+	12034999	12035163	12027504	12027648	12040646	12040894	10742	8,2,8	0,0,0	1,2,1	2,0,2	313	149	0.000373337	0.0310245	1.0,1.0,1.0	0.192,1.0,0.192	0.539
diffSPG_1	14821	ENSMUSG00000030846.15	Tial1	chr7	-	128446730	128446798	128446194	128446270	128448120	128448208	14821	3,3,2	2,0,1	3,0,0	2,6,1	217	149	0.000365482	0.0310245	0.507,1.0,0.579	0.507,0.0,0.0	0.526
diffSPG_1	15680	ENSMUSG00000114963.1	Gm29010	chr2	+	128458957	128459048	128458630	128458738	128459828	128460051	15680	2,7,5	0,1,0	6,0,4	1,3,1	240	149	0.000370903	0.0310245	1.0,0.813,1.0	0.788,0.0,0.713	0.437
diffSPG_1	18643	ENSMUSG00000022641.15	Bbx	chr16	-	50320299	50320413	50280368	50280539	50330833	50330993	18643	2,1,0	5,8,12	1,4,4	3,3,2	263	149	0.000373826	0.0310245	0.185,0.066,0.0	0.159,0.43,0.531	-0.29
Sertoli	4146	ENSMUSG00000017195.15	Zpbp2	chr11	+	98554550	98554769	98553822	98553984	98555486	98555569	4146	7,2,3	2,0,0	0,1,5	3,2,0	368	149	0.000462041	0.0310807	0.586,1.0,1.0	0.0,0.168,1.0	0.473
eSpermatids_1	13054	ENSMUSG00000109838.1	Gm45341	chr8	-	50118239	50118357	50117744	50118115	50415133	50415169	13054	3,9,6	1,1,0	1,5,3	0,3,3	267	149	0.000642569	0.0310851	0.626,0.834,1.0	1.0,0.482,0.358	0.207
Spermatocyte_2	2857	ENSMUSG00000022710.17	Usp7	chr16	-	8715744	8715919	8711993	8712192	8716514	8716619	2857	4,0,1	1,2,5	0,4,1	1,0,0	324	149	0.000830627	0.0311272	0.648,0.0,0.084	0.0,1.0,1.0	-0.423
eSpermatids_3	6270	ENSMUSG00000078485.3	Plekhn1	chr4	-	156222250	156222478	156221967	156222016	156222639	156222780	6270	9,4,17	0,0,2	10,10,8	4,0,2	377	149	0.000641168	0.0312514	1.0,1.0,0.771	0.497,1.0,0.613	0.22
eSpermatids_3	10516	ENSMUSG00000020064.9	Herc4	chr10	+	63249953	63250086	63245821	63246125	63264025	63264185	10516	1,0,0	9,10,4	1,3,3	4,2,7	282	149	0.000652252	0.0312514	0.055,0.0,0.0	0.117,0.442,0.185	-0.23
eSpermatids_3	19041	ENSMUSG00000020690.12	Efcab3	chr11	+	105095844	105095921	105093567	105093652	105099913	105100057	19041	13,12,8	0,0,1	6,5,10	1,4,1	226	149	0.0006452	0.0312514	1.0,1.0,0.841	0.798,0.452,0.868	0.241
eSpermatids_1	21310	ENSMUSG00000024426.17	Atat1	chr17	-	35902355	35902438	35901982	35902054	35904289	35904335	21310	5,1,1	3,10,3	0,0,0	6,2,7	232	149	0.000660332	0.0316312	0.517,0.06,0.176	0.0,0.0,0.0	0.251
rSpermatids_2	8619	ENSMUSG00000104681.1	Gm43001	chr5	+	129364258	129364348	129363561	129364004	129364561	129364632	8619	5,4,5	1,7,1	8,3,6	1,0,1	239	149	0.000741845	0.0316487	0.757,0.263,0.757	0.833,1.0,0.789	-0.282
rSpermatids_2	19801	ENSMUSG00000053070.5	Cfap300	chr9	-	8023899	8023966	8021671	8022544	8037459	8037535	19801	34,30,27	0,3,0	16,8,5	7,0,2	216	149	0.000748548	0.0316487	1.0,0.873,1.0	0.612,1.0,0.633	0.209
Spermatocyte_1	12975	ENSMUSG00000117497.1	1700116H05Rik	chr17	-	88304412	88304476	88300547	88300667	88305193	88306887	12975	1,0,2	7,4,6	10,0,1	0,1,1	213	149	0.000637978	0.0318325	0.091,0.0,0.189	1.0,0.0,0.412	-0.377
eSpermatids_3	17079	ENSMUSG00000041623.17	D11Wsu47e	chr11	+	113685189	113685271	113684439	113684711	113687773	113688213	17079	0,0,0	6,6,11	2,0,5	4,5,2	231	149	0.000671412	0.0319289	0.0,0.0,0.0	0.244,0.0,0.617	-0.287
rSpermatids_2	2318	ENSMUSG00000102080.2	Gm5092	chr17	+	21101947	21102129	21101066	21101138	21103145	21103347	2318	14,14,11	4,3,0	1,0,1	2,1,0	331	149	0.00076098	0.0319864	0.612,0.677,1.0	0.184,0.0,1.0	0.368
rSpermatids_2	14062	ENSMUSG00000028132.15	Tlcd4	chr3	-	121280340	121280452	121247001	121247086	121282899	121282995	14062	1,0,5	1,5,0	4,2,1	0,0,1	261	149	0.000771153	0.0319864	0.363,0.0,1.0	1.0,1.0,0.363	-0.333
rSpermatids_2	16983	ENSMUSG00000060161.9	Klk1b7-ps	chr7	+	43945207	43945350	43944815	43945111	43945722	43945856	16983	80,76,32	0,0,0	5,11,20	4,2,0	292	149	0.000767243	0.0319864	1.0,1.0,1.0	0.389,0.737,1.0	0.291
rSpermatids_1	6146	ENSMUSG00000087037.1	4930432L08Rik	chr5	+	76340277	76340334	76333191	76333270	76340791	76341885	6146	14,10,2	0,2,5	5,1,6	0,0,0	206	149	0.000539401	0.0321004	1.0,0.783,0.224	1.0,1.0,1.0	-0.331
rSpermatids_1	6637	ENSMUSG00000074500.11	Zfp558	chr9	-	18469278	18469396	18468613	18468702	18472885	18472994	6637	2,1,0	6,8,3	2,2,7	3,0,3	267	149	0.000531532	0.0321004	0.157,0.065,0.0	0.271,1.0,0.566	-0.538
rSpermatids_1	14453	ENSMUSG00000109643.1	Gm31545	chr8	-	82800930	82801225	82796145	82796432	82802953	82803361	14453	10,8,4	2,1,2	2,6,3	0,0,0	444	149	0.000535833	0.0321004	0.627,0.729,0.402	1.0,1.0,1.0	-0.414
Spermatocyte_1	2984	ENSMUSG00000022487.14	Gtsf1	chr15	-	103429858	103429994	103428339	103428384	103430176	103430244	2984	4,1,0	2,1,1	2,3,2	0,0,0	285	149	0.000648305	0.0321619	0.511,0.343,0.0	1.0,1.0,1.0	-0.715
eSpermatids_4	11490	ENSMUSG00000114219.1	Gm31456	chr14	+	38333312	38333408	38324441	38324575	38336906	38337126	11490	1,3,5	1,3,3	3,2,7	2,0,0	245	149	0.000668141	0.0322809	0.378,0.378,0.503	0.477,1.0,1.0	-0.406
rSpermatids_1	21311	ENSMUSG00000032745.18	Gpbp1	chr13	-	111447895	111447955	111440631	111440816	111448932	111448999	21311	37,49,18	35,44,30	45,20,36	19,11,15	209	149	0.00054723	0.0323293	0.43,0.443,0.3	0.628,0.565,0.631	-0.217
Telocyte	17757	ENSMUSG00000054400.16	Cklf	chr8	+	104262167	104262281	104261473	104261569	104263270	104263444	17757	0,9,1	1,0,0	17,9,1	14,6,6	263	149	0.000542697	0.0325618	0.0,1.0,1.0	0.408,0.459,0.086	0.349
undiffSPG	12866	ENSMUSG00000051149.15	Adnp	chr2	-	168204599	168204774	168189281	168189394	168206573	168206922	12866	4,1,2	3,0,2	2,3,4	0,1,0	324	149	0.000384642	0.0327744	0.38,1.0,0.315	1.0,0.58,1.0	-0.295
diffSPG_1	2679	ENSMUSG00000063163.13	Speer2	chr16	-	69861633	69861749	69860451	69860611	69863586	69863744	2679	3,3,2	0,0,0	0,2,1	1,0,3	265	149	0.000398308	0.0327897	1.0,1.0,1.0	0.0,1.0,0.158	0.614
eSpermatids_4	11783	ENSMUSG00000096974.2	Gm26881	chr4	+	43052944	43053051	43046033	43046277	43053153	43053254	11783	9,10,6	1,0,6	23,15,5	0,0,0	256	149	0.000701475	0.0328323	0.84,1.0,0.368	1.0,1.0,1.0	-0.264
Sertoli	18947	ENSMUSG00000020923.17	Ubtf	chr11	-	102310925	102311036	102310442	102310576	102311379	102311500	18947	1,0,3	4,1,1	1,3,2	0,0,2	260	149	0.000500518	0.0328674	0.125,0.0,0.632	1.0,1.0,0.364	-0.536
eSpermatids_3	2787	ENSMUSG00000022674.15	Ube2v2	chr16	-	15593690	15593758	15581058	15581207	15594459	15594472	2787	3,2,1	0,1,1	2,0,2	1,1,4	217	149	0.000696807	0.0329111	1.0,0.579,0.407	0.579,0.0,0.256	0.384
rSpermatids_2	16883	ENSMUSG00000102004.3	4933402C06Rik	chr7	+	40677386	40677588	40674736	40674971	40683053	40683261	16883	70,67,27	70,52,34	36,24,39	17,12,10	351	149	0.000806365	0.0331329	0.298,0.354,0.252	0.473,0.459,0.623	-0.217
eSpermatids_2	12928	ENSMUSG00000062604.11	Srpk2	chr5	-	23629331	23629477	23565132	23565265	23684378	23684600	12928	17,12,19	19,10,12	5,10,9	18,20,24	295	149	0.000553778	0.0331554	0.311,0.377,0.444	0.123,0.202,0.159	0.216
eSpermatids_2	17722	ENSMUSG00000090206.8	Tepp	chr8	+	95312954	95313179	95311514	95311690	95319675	95319737	17722	18,37,27	10,2,2	36,41,38	1,0,2	374	149	0.000549512	0.0331554	0.418,0.881,0.843	0.935,1.0,0.883	-0.225
Spermatocyte_1	24385	ENSMUSG00000042185.14	Nfrkb	chr9	+	31397035	31397205	31396322	31396497	31397719	31397793	24385	6,17,12	3,3,0	9,5,2	0,0,0	319	149	0.000679976	0.0333497	0.483,0.726,1.0	1.0,1.0,1.0	-0.264
Sertoli	19188	ENSMUSG00000113644.1	4930448C13Rik	chr12	-	15014955	15015045	15009082	15009194	15049341	15049432	19188	2,2,1	1,1,9	1,3,3	1,1,0	239	149	0.000531764	0.0334137	0.555,0.555,0.065	0.384,0.652,1.0	-0.287
Leydig	19212	ENSMUSG00000056987.8	Fam71d	chr12	+	78728235	78728264	78723809	78723952	78734170	78734205	19212	0,0,0	5,9,1	0,2,5	3,10,4	178	149	0.000566194	0.0334976	0.0,0.0,0.0	0.0,0.143,0.511	-0.218
Leydig	14102	ENSMUSG00000007812.16	Zfp655	chr5	+	145235305	145235391	145233440	145233602	145242919	145243024	14102	0,0,0	1,2,1	2,5,0	0,1,3	235	149	0.00058229	0.033667	0.0,0.0,0.0	1.0,0.76,0.0	-0.587
undiffSPG	4555	ENSMUSG00000037108.13	Zcwpw1	chr5	+	137816892	137816976	137812001	137812100	137817457	137817524	4555	8,7,6	1,0,0	6,15,9	1,2,4	233	149	0.000404544	0.0338319	0.836,1.0,1.0	0.793,0.827,0.59	0.209
Telocyte	9368	ENSMUSG00000044627.11	Swi5	chr2	-	32280226	32280510	32278815	32279131	32280708	32280803	9368	5,6,4	0,1,2	6,11,6	28,11,12	433	149	0.000589577	0.0339596	1.0,0.674,0.408	0.069,0.256,0.147	0.537
diffSPG_1	13315	ENSMUSG00000004319.15	Clcn3	chr8	-	60914752	60914828	60911895	60913175	60919339	60919556	13315	2,1,0	10,5,6	8,3,4	5,7,7	225	149	0.000424253	0.0341006	0.117,0.117,0.0	0.514,0.221,0.275	-0.259
rSpermatids_2	16892	ENSMUSG00000028637.16	Ccdc30	chr4	-	119379146	119379272	119373481	119373765	119383670	119383780	16892	14,10,1	3,8,4	2,6,3	1,1,0	275	149	0.000846387	0.0341363	0.717,0.404,0.119	0.52,0.765,1.0	-0.348
rSpermatids_2	10046	ENSMUSG00000021555.15	Naa35	chr13	+	59608760	59608844	59608144	59608195	59612636	59612815	10046	3,7,5	4,2,3	4,7,2	1,0,1	233	149	0.000854225	0.0341378	0.324,0.691,0.516	0.719,1.0,0.561	-0.25
eSpermatids_3	6269	ENSMUSG00000078485.3	Plekhn1	chr4	-	156222250	156222389	156221967	156222016	156222639	156222780	6269	6,4,12	0,0,2	6,7,5	4,0,2	288	149	0.00073354	0.034181	1.0,1.0,0.756	0.437,1.0,0.564	0.252
diffSPG_1	20396	ENSMUSG00000037032.16	Apbb1	chr7	-	105573681	105574416	105567577	105567753	105581134	105581278	20396	15,10,17	0,0,0	19,19,26	5,1,0	884	149	0.000430827	0.0343585	1.0,1.0,1.0	0.39,0.762,1.0	0.283
eSpermatids_3	14856	ENSMUSG00000074579.14	Lekr1	chr3	+	65725310	65725430	65683891	65684106	65772984	65773066	14856	2,4,2	0,1,0	7,4,3	2,1,1	269	149	0.000743264	0.0344032	1.0,0.689,1.0	0.66,0.689,0.624	0.239
macrophage	711	ENSMUSG00000117752.1	Gm35554	chr19	+	27350259	27350310	27347276	27347545	27356251	27356408	711	1,0,0	2,1,2	1,6,1	1,6,4	200	149	0.000359346	0.034453	0.271,0.0,0.0	0.427,0.427,0.157	-0.247
rSpermatids_1	3004	ENSMUSG00000022487.14	Gtsf1	chr15	-	103429858	103429994	103428339	103428384	103430176	103430244	3004	3,3,4	2,3,0	5,4,1	0,0,0	285	149	0.00059949	0.0346788	0.44,0.343,1.0	1.0,1.0,1.0	-0.406
undiffSPG	2547	ENSMUSG00000022773.19	Ypel1	chr16	+	17077774	17078054	17069695	17070363	17081597	17081641	2547	12,4,7	1,0,1	22,12,12	3,10,3	429	149	0.00042615	0.0349908	0.806,1.0,0.709	0.718,0.294,0.581	0.307
rSpermatids_1	8354	ENSMUSG00000037801.13	Iqch	chr9	-	63454559	63454730	63445473	63445596	63480507	63480794	8354	26,22,17	5,10,3	16,22,10	3,0,0	320	149	0.000622013	0.0350092	0.708,0.506,0.725	0.713,1.0,1.0	-0.258
eSpermatids_3	11352	ENSMUSG00000028549.17	Itgb3bp	chr4	-	99802096	99802232	99789600	99789679	99814057	99814100	11352	20,16,20	8,11,10	7,10,8	0,0,3	285	149	0.000768289	0.0350936	0.567,0.432,0.511	1.0,1.0,0.582	-0.357
eSpermatids_3	12606	ENSMUSG00000042305.12	Tmem183a	chr1	-	134352974	134353137	134352354	134352435	134354660	134354841	12606	0,3,5	1,2,3	0,0,2	5,2,6	312	149	0.000763704	0.0350936	0.0,0.417,0.443	0.0,0.0,0.137	0.241
Tcell	6701	ENSMUSG00000075302.10	Erich2	chr2	+	70521072	70521108	70512759	70512816	70522479	70522507	6701	2,1,1	2,0,3	3,1,3	0,0,0	185	149	0.000416826	0.0351524	0.446,1.0,0.212	1.0,1.0,1.0	-0.447
eSpermatids_2	4173	ENSMUSG00000057230.14	Aak1	chr6	+	86959031	86959274	86956258	86956572	86963992	86964225	4173	3,0,9	2,2,0	1,7,5	0,0,0	392	149	0.000593006	0.0351559	0.363,0.0,1.0	1.0,1.0,1.0	-0.546
EC	7518	ENSMUSG00000053332.13	Gas5	chr1	+	161037123	161037164	161036819	161036852	161037287	161037315	7518	2,5,2	3,2,3	1,2,0	5,7,11	190	149	0.000330979	0.0352038	0.343,0.662,0.343	0.136,0.183,0.0	0.343
EC	8886	ENSMUSG00000026592.13	Tex35	chr1	-	157099703	157099747	157099138	157099403	157100079	157100263	8886	5,10,4	7,2,1	5,7,11	0,2,0	193	149	0.000384391	0.0352038	0.355,0.794,0.755	1.0,0.73,1.0	-0.275
EC	14478	ENSMUSG00000026150.14	Mff	chr1	+	82728066	82728238	82727227	82727336	82729215	82729436	14478	2,6,1	0,3,0	1,1,0	2,0,1	321	149	0.000358921	0.0352038	1.0,0.481,1.0	0.188,1.0,0.0	0.431
eSpermatids_2	5937	ENSMUSG00000084965.1	Gm13857	chr6	-	34421025	34421137	34419556	34419971	34443007	34443114	5937	2,3,2	1,1,1	0,0,2	1,2,1	261	149	0.000605499	0.0352063	0.533,0.631,0.533	0.0,0.0,0.533	0.388
eSpermatids_2	17878	ENSMUSG00000022269.13	Marchf11	chr15	+	26387747	26387940	26310970	26311126	26409096	26409576	17878	9,4,4	0,0,1	3,3,0	0,5,1	342	149	0.000599896	0.0352063	1.0,1.0,0.635	1.0,0.207,0.0	0.476
Spermatocyte_1	2523	ENSMUSG00000053062.16	Jam2	chr16	+	84818759	84818775	84816265	84816373	84821259	84821302	2523	6,6,9	3,1,2	5,3,2	0,0,0	165	149	0.000739878	0.0352295	0.644,0.844,0.803	1.0,1.0,1.0	-0.236
Spermatocyte_1	5273	ENSMUSG00000029422.15	Rsrc2	chr5	-	123746771	123746870	123745496	123745589	123749288	123749367	5273	9,24,15	13,32,4	2,4,1	19,8,5	248	149	0.000748022	0.0352295	0.294,0.311,0.693	0.059,0.231,0.107	0.3
Spermatocyte_1	20456	ENSMUSG00000115324.1	4930527F14Rik	chr14	+	45544274	45544357	45543597	45543789	45545928	45545972	20456	1,2,2	0,0,3	0,1,1	5,2,0	232	149	0.000736032	0.0352295	1.0,1.0,0.3	0.0,0.243,1.0	0.352
eSpermatids_2	11666	ENSMUSG00000026409.14	Pfkfb2	chr1	-	130697016	130698085	130689182	130691148	130698678	130698743	11666	19,40,11	1,1,0	27,27,17	1,5,2	1218	149	0.000614729	0.0354025	0.699,0.83,1.0	0.768,0.398,0.51	0.284
diffSPG_1	21001	ENSMUSG00000038535.17	Zfp280d	chr9	+	72339615	72340339	72339011	72339048	72360285	72360341	21001	1,0,0	1,2,2	4,8,0	1,1,2	873	149	0.000449092	0.0354116	0.146,0.0,0.0	0.406,0.577,0.0	-0.279
undiffSPG	1751	ENSMUSG00000024335.20	Brd2	chr17	-	34116597	34116689	34116197	34116335	34116907	34117211	1751	1,0,2	13,6,2	5,8,1	3,6,3	241	149	0.000439829	0.0354691	0.045,0.0,0.382	0.507,0.452,0.171	-0.234
rSpermatids_2	21206	ENSMUSG00000038412.8	Higd1a	chr9	-	121856720	121856872	121856449	121856585	121857511	121857535	21206	4,9,2	2,0,0	1,1,5	4,0,3	301	149	0.000905992	0.0354918	0.497,1.0,1.0	0.11,1.0,0.452	0.312
rSpermatids_2	22383	ENSMUSG00000054728.17	Phactr1	chr13	+	43127398	43127599	43125919	43126153	43128137	43128199	22383	35,26,17	23,28,15	19,16,14	7,2,3	350	149	0.000908383	0.0354918	0.393,0.283,0.325	0.536,0.773,0.665	-0.324
macrophage	15446	ENSMUSG00000021552.7	Gkap1	chr13	-	58273633	58273821	58263941	58264199	58274073	58274113	15446	0,0,0	1,7,1	2,0,9	0,2,1	337	149	0.000395166	0.0354991	0.0,0.0,0.0	1.0,0.0,0.799	-0.6
diffSPG_2	13942	ENSMUSG00000066500.5	Izumo2	chr7	+	44715327	44715451	44710510	44710531	44719742	44719834	13942	17,5,1	3,3,0	13,18,9	1,0,0	273	149	0.000826143	0.0358297	0.756,0.476,1.0	0.876,1.0,1.0	-0.215
undiffSPG	9919	ENSMUSG00000026135.17	Zfp142	chr1	-	74579324	74579927	74578122	74578287	74585383	74585697	9919	3,2,0	0,5,3	3,1,1	1,0,0	752	149	0.000461004	0.0358948	1.0,0.073,0.0	0.373,1.0,1.0	-0.433
rSpermatids_2	1320	ENSMUSG00000073563.3	Csnk1g3	chr18	+	53936852	53936948	53933449	53933545	53948047	53948154	1320	0,7,2	6,1,5	0,0,0	2,10,2	245	149	0.000947679	0.0361041	0.0,0.81,0.196	0.0,0.0,0.0	0.335
Spermatocyte_1	19901	ENSMUSG00000039542.16	Ncam1	chr9	-	49506852	49507653	49502147	49505563	49508588	49508705	19901	2,1,0	5,1,3	3,1,1	0,0,1	950	149	0.000774165	0.0361221	0.059,0.136,0.0	1.0,1.0,0.136	-0.647
diffSPG_1	7005	ENSMUSG00000022472.16	Desi1	chr15	-	82002540	82002610	81999504	81999614	82003757	82003779	7005	8,4,24	3,2,2	11,7,13	1,0,0	219	149	0.000463752	0.0361373	0.645,0.576,0.891	0.882,1.0,1.0	-0.257
Spermatocyte_1	16637	ENSMUSG00000108622.2	Gm36864	chr7	+	44237412	44237681	44236176	44237073	44242938	44243006	16637	16,14,11	0,1,0	10,2,3	2,0,3	418	149	0.000792933	0.0366021	1.0,0.833,1.0	0.641,1.0,0.263	0.31
rSpermatids_2	11629	ENSMUSG00000032006.15	Pdgfd	chr9	+	6359702	6359917	6337242	6337441	6376894	6377519	11629	5,3,7	1,0,1	5,4,1	2,0,3	364	149	0.000971167	0.0366242	0.672,1.0,0.741	0.506,1.0,0.12	0.262
undiffSPG	17874	ENSMUSG00000032411.15	Tfdp2	chr9	+	96247049	96247088	96232681	96232748	96287600	96287722	17874	0,0,0	1,4,1	1,0,4	1,1,0	188	149	0.000479598	0.036635	0.0,0.0,0.0	0.442,0.0,1.0	-0.481
Spermatocyte_2	10360	ENSMUSG00000060538.14	Tmem219	chr7	-	126898796	126898923	126891602	126891832	126922809	126922900	10360	9,9,9	5,11,1	6,3,3	2,0,0	276	149	0.00103115	0.0367859	0.493,0.306,0.829	0.618,1.0,1.0	-0.33
eSpermatids_2	4255	ENSMUSG00000052337.15	Immt	chr6	+	71852729	71852867	71851771	71851880	71856911	71857048	4255	21,5,24	0,5,2	28,20,12	0,0,0	287	149	0.000657194	0.0374911	1.0,0.342,0.862	1.0,1.0,1.0	-0.265
eSpermatids_3	23029	ENSMUSG00000040451.18	Sgms1	chr19	-	32157465	32157677	32157322	32157379	32159523	32160363	23029	7,5,14	2,2,5	7,8,3	0,2,0	361	149	0.000865257	0.0375467	0.591,0.508,0.536	1.0,0.623,1.0	-0.329
Leydig	16716	ENSMUSG00000032411.15	Tfdp2	chr9	+	96247049	96247088	96232681	96232748	96273838	96273942	16716	2,0,0	10,7,4	2,4,6	11,16,5	188	149	0.000664205	0.0375497	0.137,0.0,0.0	0.126,0.165,0.487	-0.214
eSpermatids_2	15720	ENSMUSG00000048271.14	Rbm33	chr5	+	28342394	28342514	28338995	28339308	28352471	28352643	15720	9,4,6	5,0,1	3,1,8	0,0,0	269	149	0.00066903	0.0378096	0.499,1.0,0.769	1.0,1.0,1.0	-0.244
rSpermatids_1	11605	ENSMUSG00000097303.2	3110083C13Rik	chr14	+	58002309	58002419	57999383	57999462	58002979	58003697	11605	1,3,0	3,3,2	8,1,1	3,0,0	259	149	0.0007062	0.0379526	0.161,0.365,0.0	0.605,1.0,1.0	-0.693
Sertoli	19588	ENSMUSG00000097121.2	D130020L05Rik	chr12	+	101084283	101084499	101083677	101084025	101086187	101086352	19588	10,8,3	1,5,0	14,9,12	0,0,0	365	149	0.000621174	0.0380711	0.803,0.395,1.0	1.0,1.0,1.0	-0.267
Telocyte	4013	ENSMUSG00000029655.17	N4bp2l2	chr5	-	150647000	150647077	150635971	150643315	150647459	150647519	4013	1,1,0	1,0,2	2,2,2	0,0,0	226	149	0.000694829	0.0384829	0.397,1.0,0.0	1.0,1.0,1.0	-0.534
Spermatocyte_2	19063	ENSMUSG00000047022.18	Mipol1	chr12	+	57460841	57460984	57456952	57457183	57496457	57497199	19063	6,2,1	3,8,0	0,0,0	1,3,1	292	149	0.00110758	0.0386019	0.505,0.113,1.0	0.0,0.0,0.0	0.539
eSpermatids_3	5636	ENSMUSG00000029221.15	Slc30a9	chr5	+	67324673	67324733	67315677	67315845	67326852	67326952	5636	5,0,11	3,3,0	4,4,1	0,1,0	209	149	0.000907107	0.0386383	0.543,0.0,1.0	1.0,0.74,1.0	-0.399
EC	13145	ENSMUSG00000063511.11	Snrnp70	chr7	-	45395092	45395172	45394658	45394815	45395508	45395709	13145	0,0,0	3,2,1	0,5,2	4,7,2	229	149	0.000457072	0.0386402	0.0,0.0,0.0	0.0,0.317,0.394	-0.237
eSpermatids_4	2911	ENSMUSG00000099353.7	1700031M16Rik	chr15	+	98409587	98409612	98406873	98406906	98415213	98415384	2911	77,50,64	10,29,19	42,62,70	34,37,61	174	149	0.000854096	0.0390602	0.868,0.596,0.743	0.514,0.589,0.496	0.203
Spermatocyte_1	19680	ENSMUSG00000018449.12	Rpain	chr11	+	70973014	70973075	70971763	70971934	70977657	70977687	19680	4,2,0	0,0,1	1,3,1	3,0,4	210	149	0.000860793	0.0391005	1.0,1.0,0.0	0.191,1.0,0.151	0.219
diffSPG_2	18155	ENSMUSG00000024392.17	Bag6	chr17	+	35146756	35146903	35146245	35146353	35147140	35147305	18155	25,20,21	15,4,6	39,34,26	4,3,2	296	149	0.000914436	0.039123	0.456,0.716,0.638	0.831,0.851,0.867	-0.246
diffSPG_2	8666	ENSMUSG00000022603.9	Mroh4	chr15	-	74606400	74606475	74606028	74606211	74606668	74606771	8666	2,6,7	0,0,0	8,7,10	4,0,2	224	149	0.000930319	0.0392719	1.0,1.0,1.0	0.571,1.0,0.769	0.22
eSpermatids_2	8798	ENSMUSG00000021339.4	Mrs2	chr13	-	25018903	25018973	25018519	25018593	25019445	25019776	8798	1,6,3	2,2,1	2,2,5	0,0,0	219	149	0.000702753	0.0393477	0.254,0.671,0.671	1.0,1.0,1.0	-0.468
rSpermatids_2	497	ENSMUSG00000036013.12	Fam122c	chrX	+	53301357	53301413	53296341	53296396	53331068	53331185	497	19,21,11	0,3,0	4,3,7	5,1,1	205	149	0.00106811	0.0394	1.0,0.836,1.0	0.368,0.686,0.836	0.315
rSpermatids_2	9540	ENSMUSG00000097744.1	D030040B21Rik	chr1	+	16660020	16660228	16657551	16659778	16662020	16662278	9540	2,7,5	3,6,2	6,1,0	0,0,1	357	149	0.00106824	0.0394	0.218,0.327,0.511	1.0,1.0,0.0	-0.315
rSpermatids_2	20549	ENSMUSG00000032386.15	Trip4	chr9	-	65852825	65852950	65851366	65851458	65857323	65857511	20549	60,65,17	1,0,0	13,6,18	3,3,0	274	149	0.00106909	0.0394	0.97,1.0,1.0	0.702,0.521,1.0	0.249
rSpermatids_2	24112	ENSMUSG00000020963.15	Tshr	chr12	+	91493303	91493375	91387281	91387381	91497723	91497798	24112	6,1,2	5,1,0	5,4,1	0,0,0	221	149	0.00106869	0.0394	0.447,0.403,1.0	1.0,1.0,1.0	-0.383
Spermatocyte_2	17065	ENSMUSG00000030659.14	Nucb2	chr7	+	116527999	116528090	116527636	116527822	116528817	116528876	17065	8,9,5	1,5,0	1,4,4	0,0,0	240	149	0.0012069	0.0396862	0.832,0.528,1.0	1.0,1.0,1.0	-0.213
Sertoli	4959	ENSMUSG00000106013.4	4933402J10Rik	chr5	-	59973229	59973345	59963118	59963230	59985279	59986004	4959	5,1,2	1,1,6	4,1,9	1,1,0	265	149	0.000691661	0.0397417	0.738,0.36,0.158	0.692,0.36,1.0	-0.265
Sertoli	17299	ENSMUSG00000019888.16	Mgat4c	chr10	+	102256489	102256568	102158904	102159059	102273363	102273543	17299	0,0,0	6,2,1	4,2,1	3,7,10	228	149	0.000668663	0.0397417	0.0,0.0,0.0	0.466,0.157,0.061	-0.228
eSpermatids_2	16425	ENSMUSG00000030655.15	Smg1	chr7	-	118217719	118217777	118212888	118213052	118243204	118243670	16425	0,2,5	3,6,2	0,0,0	2,5,1	207	149	0.000732312	0.0398945	0.0,0.194,0.643	0.0,0.0,0.0	0.279
diffSPG_2	20136	ENSMUSG00000030805.14	Stx4a	chr7	+	127848568	127848667	127848387	127848498	127848750	127849019	20136	0,1,2	2,3,1	6,6,1	5,0,0	248	149	0.000968921	0.0403632	0.0,0.167,0.546	0.419,1.0,1.0	-0.569
Spermatocyte_1	12399	ENSMUSG00000054003.13	Tdrd9	chr12	+	112007511	112007576	112001723	112001824	112013265	112013320	12399	6,14,3	2,4,0	6,1,1	0,0,0	214	149	0.000898453	0.040393	0.676,0.709,1.0	1.0,1.0,1.0	-0.205
diffSPG_1	2246	ENSMUSG00000062753.14	AI413582	chr17	-	27564384	27564410	27564148	27564254	27564561	27564750	2246	1,0,1	0,3,2	9,6,6	0,2,2	175	149	0.000535455	0.0403984	1.0,0.0,0.299	1.0,0.719,0.719	-0.38
diffSPG_1	20017	ENSMUSG00000035569.17	Ankrd11	chr8	-	122900601	122900698	122899978	122900149	122908667	122908806	20017	0,2,1	5,6,2	7,2,7	2,6,2	246	149	0.000527709	0.0403984	0.0,0.168,0.232	0.679,0.168,0.679	-0.375
eSpermatids_3	19053	ENSMUSG00000113220.1	Gm35208	chr12	+	12988883	12988973	12987316	12988004	12993296	12993498	19053	0,2,2	3,8,9	2,6,7	5,2,4	239	149	0.000969465	0.0407939	0.0,0.135,0.122	0.2,0.652,0.522	-0.372
undiffSPG	20051	ENSMUSG00000018412.16	Kansl1	chr11	-	104426423	104426468	104424936	104425293	104441724	104442291	20051	2,1,0	2,0,2	8,11,6	1,0,0	194	149	0.000578271	0.0408042	0.434,1.0,0.0	0.86,1.0,1.0	-0.475
rSpermatids_2	15679	ENSMUSG00000087475.3	4933406I18Rik	chr7	-	114360540	114360633	114355006	114355159	114414862	114415021	15679	5,0,2	1,3,1	0,1,0	3,2,3	242	149	0.00113401	0.0410119	0.755,0.0,0.552	0.0,0.235,0.0	0.357
Spermatocyte_1	8259	ENSMUSG00000037801.13	Iqch	chr9	-	63445473	63445596	63429012	63429074	63454559	63454730	8259	57,53,52	0,1,4	16,12,19	6,6,0	272	149	0.000924479	0.0411345	1.0,0.967,0.877	0.594,0.523,1.0	0.242
rSpermatids_2	422	ENSMUSG00000032806.13	Slc10a3	chrX	-	74372613	74372682	74369216	74371011	74373190	74373349	422	13,6,1	2,1,3	2,2,4	1,0,0	218	149	0.00114411	0.0412069	0.816,0.804,0.186	0.578,1.0,1.0	-0.257
eSpermatids_2	3231	ENSMUSG00000022305.13	Lrp12	chr15	-	39904538	39904595	39885005	39885141	39943603	39943788	3231	3,1,4	0,0,3	0,1,0	1,0,1	206	149	0.000766523	0.0413854	1.0,1.0,0.491	0.0,1.0,0.0	0.497
eSpermatids_2	13391	ENSMUSG00000115198.1	Gm49729	chr15	-	24373195	24373402	24282067	24282253	24375432	24375675	13391	2,6,14	0,0,0	6,6,7	2,1,2	356	149	0.000782046	0.0414827	1.0,1.0,1.0	0.557,0.715,0.594	0.378
macrophage	11189	ENSMUSG00000087017.7	4930417H01Rik	chr2	+	122717894	122718230	122707121	122707204	122719271	122719364	11189	4,7,8	1,0,0	11,7,5	3,1,1	485	149	0.000488156	0.0415446	0.551,1.0,1.0	0.53,0.683,0.606	0.244
rSpermatids_2	4696	ENSMUSG00000029920.9	Smarcad1	chr6	+	65043835	65044108	65043205	65043445	65052619	65052749	4696	7,27,3	2,0,3	6,13,2	0,0,0	422	149	0.00116773	0.0415447	0.553,1.0,0.261	1.0,1.0,1.0	-0.395
rSpermatids_2	21203	ENSMUSG00000038412.8	Higd1a	chr9	-	121856449	121856585	121852490	121852609	121856720	121856872	21203	3,1,3	27,15,7	1,4,5	0,3,2	285	149	0.00116675	0.0415447	0.055,0.034,0.183	1.0,0.411,0.567	-0.569
rSpermatids_2	23998	ENSMUSG00000056987.8	Fam71d	chr12	+	78723809	78723952	78719549	78719633	78734305	78734380	23998	17,16,5	20,10,4	12,7,10	2,2,2	292	149	0.00117819	0.0415787	0.303,0.449,0.389	0.754,0.641,0.718	-0.324
undiffSPG	16498	ENSMUSG00000031683.16	Lsm6	chr8	-	78819986	78820085	78812975	78813080	78821047	78821140	16498	9,9,5	1,0,0	17,29,4	0,5,3	248	149	0.000598544	0.041585	0.844,1.0,1.0	1.0,0.777,0.445	0.207
Spermatocyte_1	14300	ENSMUSG00000021040.15	Slirp	chr12	+	87447563	87447598	87443935	87444026	87449292	87449400	14300	8,13,13	9,6,5	5,3,1	1,1,0	184	149	0.000940494	0.0416325	0.419,0.637,0.678	0.802,0.708,1.0	-0.259
eSpermatids_3	8850	ENSMUSG00000031774.8	Fam192a	chr8	-	94597050	94597108	94589310	94589407	94601681	94601862	8850	3,4,6	2,4,0	8,10,8	0,0,2	207	149	0.000996963	0.0416983	0.519,0.419,1.0	1.0,1.0,0.742	-0.268
Spermatocyte_2	15875	ENSMUSG00000034063.8	4930590J08Rik	chr6	+	91949287	91949383	91945364	91945507	91949930	91950065	15875	22,26,8	7,5,4	8,4,4	2,0,0	245	149	0.00130691	0.041882	0.657,0.76,0.549	0.709,1.0,1.0	-0.248
eSpermatids_3	5535	ENSMUSG00000030417.15	Pdcd5	chr7	-	35643623	35643715	35642614	35642686	35644350	35644412	5535	2,6,5	0,3,1	1,3,0	3,2,4	241	149	0.001016	0.0419887	1.0,0.553,0.756	0.171,0.481,0.0	0.552
Spermatocyte_2	7197	ENSMUSG00000039298.16	Cdk5rap2	chr4	-	70337340	70337559	70317426	70317597	70349143	70349245	7197	38,38,21	4,4,0	15,5,11	7,1,5	368	149	0.00132925	0.0420634	0.794,0.794,1.0	0.465,0.669,0.471	0.328
rSpermatids_1	11952	ENSMUSG00000026743.16	Mllt10	chr2	+	18139267	18139336	18126133	18126229	18146776	18146872	11952	0,5,1	4,6,3	0,7,5	1,0,1	218	149	0.000815566	0.0421967	0.0,0.363,0.186	0.0,1.0,0.774	-0.408
eSpermatids_4	10243	ENSMUSG00000055013.16	Agap1	chr1	+	89766305	89766464	89743727	89743896	89789162	89789324	10243	3,10,4	2,1,2	2,1,6	0,0,1	308	149	0.000956283	0.0424377	0.421,0.829,0.492	1.0,1.0,0.744	-0.334
Spermatocyte_1	10996	ENSMUSG00000020831.18	0610010K14Rik	chr11	-	70235695	70235800	70235205	70235464	70236023	70236211	10996	26,37,6	4,1,2	21,10,9	0,0,0	254	149	0.000980154	0.0425192	0.792,0.956,0.638	1.0,1.0,1.0	-0.205
Spermatocyte_1	13632	ENSMUSG00000109407.1	Gm34664	chr7	-	68912849	68912899	68909409	68909602	68914505	68914598	13632	6,1,11	5,4,2	2,6,2	1,1,0	199	149	0.000971133	0.0425192	0.473,0.158,0.805	0.6,0.818,1.0	-0.327
Leydig	19936	ENSMUSG00000032525.15	Nktr	chr9	+	121738387	121738415	121731477	121731565	121741121	121741151	19936	0,0,0	1,7,1	5,1,1	4,15,6	177	149	0.00088331	0.0425243	0.0,0.0,0.0	0.513,0.053,0.123	-0.23
diffSPG_1	12135	ENSMUSG00000097303.2	3110083C13Rik	chr14	+	58002309	58002419	57999383	57999462	58002979	58003697	12135	5,1,1	2,0,0	3,2,2	3,1,6	259	149	0.000574175	0.0427823	0.59,1.0,1.0	0.365,0.535,0.161	0.51
rSpermatids_2	22205	ENSMUSG00000050545.10	Fam228b	chr12	-	4761858	4761987	4748263	4748351	4762326	4762407	22205	27,35,14	22,33,15	10,4,2	18,14,8	278	149	0.00124772	0.0428545	0.397,0.362,0.333	0.229,0.133,0.118	0.204
rSpermatids_2	25096	ENSMUSG00000100733.2	4932411K12Rik	chr13	+	101261172	101261399	101254293	101254376	101270009	101270097	25096	4,9,6	3,2,0	2,6,5	0,0,0	376	149	0.00124862	0.0428545	0.346,0.641,1.0	1.0,1.0,1.0	-0.338
Spermatocyte_2	21615	ENSMUSG00000097207.7	6030443J06Rik	chr5	+	22663671	22663730	22582402	22582482	22694679	22694890	21615	0,0,1	17,7,5	0,2,4	2,4,3	208	149	0.0014035	0.043149	0.0,0.0,0.125	0.0,0.264,0.489	-0.209
eSpermatids_1	16922	ENSMUSG00000112019.1	Gm48748	chr10	-	9333201	9333302	9329850	9329975	9334515	9334896	16922	4,4,0	5,0,4	0,0,0	1,3,1	250	149	0.000941017	0.0433755	0.323,1.0,0.0	0.0,0.0,0.0	0.441
eSpermatids_4	21994	ENSMUSG00000057265.13	Bbof1	chr12	+	84426707	84427201	84425135	84425280	84428342	84428444	21994	13,14,11	1,0,0	8,15,9	2,0,3	643	149	0.00100696	0.0434005	0.751,1.0,1.0	0.481,1.0,0.41	0.287
diffSPG_2	18061	ENSMUSG00000020189.15	Osbpl8	chr10	+	111224671	111224708	111204734	111204840	111233552	111233690	18061	5,2,4	0,0,0	12,4,0	1,5,1	186	149	0.00105701	0.0434608	1.0,1.0,1.0	0.906,0.391,0.0	0.568
eSpermatids_3	9249	ENSMUSG00000020622.17	Nt5c1b	chr12	+	10387446	10387539	10386889	10386983	10389803	10390170	9249	5,19,11	0,0,2	6,4,10	2,6,0	242	149	0.00107847	0.0435337	1.0,1.0,0.772	0.649,0.291,1.0	0.277
eSpermatids_3	20899	ENSMUSG00000014633.15	Cmc2	chr8	-	116894087	116894159	116888684	116889859	116911127	116911234	20899	1,1,3	0,3,2	6,1,9	0,1,0	221	149	0.00107789	0.0435337	1.0,0.183,0.503	1.0,0.403,1.0	-0.239
eSpermatids_3	14774	ENSMUSG00000097725.4	4930593A02Rik	chr3	+	58740246	58740345	58732829	58732953	58750372	58750497	14774	3,1,1	3,3,0	3,1,3	1,0,1	248	149	0.00108853	0.0436859	0.375,0.167,1.0	0.643,1.0,0.643	-0.248
eSpermatids_4	837	ENSMUSG00000046230.11	Vps13a	chr19	-	16744823	16744957	16742995	16743058	16745660	16745767	837	9,10,10	2,4,0	14,9,16	1,0,0	283	149	0.00102857	0.0437033	0.703,0.568,1.0	0.881,1.0,1.0	-0.203
eSpermatids_2	6465	ENSMUSG00000029130.12	Rnf32	chr5	+	29196622	29196645	29196057	29196112	29197925	29197991	6465	16,12,3	1,0,0	3,2,5	0,4,2	172	149	0.000847434	0.0437986	0.933,1.0,1.0	1.0,0.302,0.684	0.316
Spermatocyte_1	24933	ENSMUSG00000092165.9	Gm5624	chr14	-	44562672	44562803	44561781	44561944	44627593	44627938	24933	42,29,28	14,22,13	19,12,3	23,18,6	280	149	0.00102036	0.0438194	0.615,0.412,0.534	0.305,0.262,0.21	0.261
undiffSPG	17092	ENSMUSG00000032178.14	Ilf3	chr9	+	21388111	21388150	21387699	21387797	21388523	21388753	17092	6,2,2	1,3,8	10,6,6	2,0,1	188	149	0.000640595	0.0438322	0.826,0.346,0.165	0.798,1.0,0.826	-0.429
Spermatocyte_1	3927	ENSMUSG00000020319.9	Wdpcp	chr11	+	21884983	21885087	21857446	21857609	21898475	21898989	3927	30,22,16	3,0,0	14,7,3	4,1,2	253	149	0.00104154	0.0439267	0.855,1.0,1.0	0.673,0.805,0.469	0.303
Spermatocyte_1	9611	ENSMUSG00000029165.17	Agbl5	chr5	+	30905017	30905155	30904702	30904815	30905630	30905761	9611	16,10,11	6,9,3	6,3,3	1,1,0	287	149	0.0010483	0.0439267	0.581,0.366,0.656	0.757,0.609,1.0	-0.254
Spermatocyte_1	13791	ENSMUSG00000062604.11	Srpk2	chr5	-	23629331	23629477	23565132	23565265	23684378	23684600	13791	7,3,1	2,0,0	6,2,1	5,3,0	295	149	0.00105814	0.0441248	0.639,1.0,1.0	0.377,0.252,1.0	0.337
rSpermatids_2	18070	ENSMUSG00000030877.11	Mfsd13b	chr7	+	120995379	120995534	120991187	120991910	121014519	121014787	18070	17,9,6	10,14,4	0,1,2	1,0,0	304	149	0.00129869	0.0442263	0.455,0.24,0.424	0.0,1.0,1.0	-0.294
Spermatocyte_1	16871	ENSMUSG00000030498.15	Gas2	chr7	+	51896306	51896518	51887911	51888076	51897250	51897372	16871	0,5,1	1,1,1	2,2,0	0,0,1	361	149	0.00107227	0.0444991	0.0,0.674,0.292	1.0,1.0,0.0	-0.345
Spermatocyte_2	13758	ENSMUSG00000070883.3	Ccdc173	chr2	-	69776129	69776269	69761721	69761886	69787159	69787386	13758	19,14,10	5,2,3	1,0,1	2,1,0	289	149	0.00148918	0.0445165	0.662,0.783,0.632	0.205,0.0,1.0	0.291
Leydig	15829	ENSMUSG00000044122.15	Proca1	chr11	+	78204064	78204750	78201811	78201892	78204839	78205408	15829	2,2,1	5,1,4	12,9,19	8,2,7	835	149	0.000944925	0.0445165	0.067,0.263,0.043	0.211,0.445,0.326	-0.203
Spermatocyte_1	7342	ENSMUSG00000097898.8	4930455B14Rik	chr14	+	8671067	8671177	8669291	8669412	8671640	8671745	7342	2,2,6	5,11,5	1,3,2	2,0,0	259	149	0.00108456	0.0445694	0.187,0.095,0.408	0.223,1.0,1.0	-0.511
Spermatocyte_1	11652	ENSMUSG00000101838.6	Gm18800	chr1	-	53330211	53330408	53326231	53326457	53341972	53342186	11652	12,8,2	0,2,0	7,2,2	2,1,2	346	149	0.00109051	0.0445694	1.0,0.633,1.0	0.601,0.463,0.301	0.423
undiffSPG	12733	ENSMUSG00000085486.2	Gm11634	chr11	-	101594919	101594969	101593903	101593984	101595382	101595734	12733	0,6,10	2,1,3	9,5,4	2,0,0	199	149	0.000661512	0.0445879	0.0,0.818,0.714	0.771,1.0,1.0	-0.413
rSpermatids_1	1185	ENSMUSG00000056153.15	Socs6	chr18	-	88666073	88666264	88665223	88665382	88666648	88666790	1185	3,2,0	0,1,3	1,1,2	0,0,0	340	149	0.000889055	0.0446134	1.0,0.467,0.0	1.0,1.0,1.0	-0.511
Spermatocyte_1	20678	ENSMUSG00000060373.15	Hnrnpc	chr14	-	52098014	52098040	52083868	52084391	52103888	52103999	20678	0,1,0	9,6,2	2,4,0	4,2,1	175	149	0.00110429	0.0447524	0.0,0.124,0.0	0.299,0.63,0.0	-0.268
diffSPG_1	16718	ENSMUSG00000097503.2	3110045C21Rik	chr1	+	169970469	169970802	169969451	169969575	169971781	169972370	16718	7,11,1	2,0,0	14,9,9	3,4,8	482	149	0.000606697	0.044878	0.52,1.0,1.0	0.591,0.41,0.258	0.42
eSpermatids_2	22959	ENSMUSG00000109716.1	Gm42196	chr3	+	28209786	28210026	28177757	28177876	28211240	28211397	22959	0,0,2	1,2,0	0,4,1	1,0,0	389	149	0.000901464	0.0454263	0.0,0.0,1.0	0.0,1.0,1.0	-0.333
eSpermatids_4	23040	ENSMUSG00000072723.12	Gm10044	chr14	-	7786006	7786113	7776510	7776812	7788480	7788654	23040	1,4,1	0,3,0	1,0,1	1,6,0	256	149	0.00109608	0.0456014	1.0,0.437,1.0	0.368,0.0,1.0	0.356
rSpermatids_1	1178	ENSMUSG00000100969.7	1700030N03Rik	chr19	-	3153930	3154009	3152027	3152094	3196944	3197029	1178	17,19,6	1,2,4	4,11,11	0,0,1	228	149	0.000914761	0.0456285	0.917,0.861,0.495	1.0,1.0,0.878	-0.202
eSpermatids_3	2178	ENSMUSG00000019320.14	Noxo1	chr17	+	24699897	24700015	24699543	24699657	24700120	24700313	2178	0,2,1	1,0,0	2,0,0	0,1,1	267	149	0.00115523	0.0456453	0.0,1.0,1.0	1.0,0.0,0.0	0.333
eSpermatids_3	14827	ENSMUSG00000063889.16	Crem	chr18	-	3327493	3327591	3325360	3325478	3337379	3337488	14827	5,2,3	0,2,3	4,5,10	0,0,1	247	149	0.00116365	0.0456453	1.0,0.376,0.376	1.0,1.0,0.858	-0.369
eSpermatids_3	19242	ENSMUSG00000111520.1	Gm33125	chr9	+	52425766	52425934	52423841	52423963	52427904	52428020	19242	4,0,1	3,3,6	3,3,2	3,0,0	317	149	0.00116305	0.0456453	0.385,0.0,0.073	0.32,1.0,1.0	-0.621
eSpermatids_1	9467	ENSMUSG00000097223.2	Gm2449	chr9	-	119893067	119893186	119888533	119888602	119894825	119894845	9467	9,20,27	11,6,0	9,5,20	2,0,0	268	149	0.00101881	0.0460919	0.313,0.65,1.0	0.714,1.0,1.0	-0.25
undiffSPG	21151	ENSMUSG00000030805.14	Stx4a	chr7	+	127848568	127848667	127848387	127848498	127848750	127849019	21151	4,8,8	9,1,2	4,13,9	2,0,0	248	149	0.000705317	0.0461625	0.211,0.828,0.706	0.546,1.0,1.0	-0.267
diffSPG_1	23270	ENSMUSG00000020895.14	Tmem107	chr11	+	69071223	69071291	69070805	69071033	69072745	69073024	23270	1,1,1	2,2,0	3,3,1	1,0,0	217	149	0.000628802	0.0461785	0.256,0.256,1.0	0.673,1.0,1.0	-0.387
Spermatocyte_1	13743	ENSMUSG00000028132.15	Tlcd4	chr3	-	121280340	121280452	121247001	121247086	121282899	121282995	13743	13,5,3	1,5,3	11,1,2	2,0,0	261	149	0.00116688	0.0462042	0.881,0.363,0.363	0.758,1.0,1.0	-0.384
Spermatocyte_2	11631	ENSMUSG00000040648.14	Ppip5k2	chr1	-	97716541	97716604	97713003	97713144	97719833	97719906	11631	3,4,0	12,2,7	0,0,0	4,3,2	212	149	0.0015671	0.0462757	0.149,0.584,0.0	0.0,0.0,0.0	0.244
diffSPG_1	9563	ENSMUSG00000032497.19	Lrrfip2	chr9	+	111175776	111175842	111174215	111174422	111188761	111188806	9563	2,1,4	0,0,2	0,2,4	1,5,1	215	149	0.000641023	0.0464082	1.0,1.0,0.581	0.0,0.217,0.735	0.543
eSpermatids_3	13166	ENSMUSG00000109407.1	Gm34664	chr7	-	68912849	68912899	68843323	68843737	68914505	68914598	13166	19,15,19	0,0,4	19,12,20	2,10,7	199	149	0.00120277	0.0465183	1.0,1.0,0.781	0.877,0.473,0.681	0.25
eSpermatids_3	13832	ENSMUSG00000070871.10	Ccnyl1	chr1	+	64691212	64691400	64690454	64690676	64700968	64701043	13832	14,10,23	4,3,3	15,24,24	0,0,3	337	149	0.00119624	0.0465183	0.607,0.596,0.772	1.0,1.0,0.78	-0.268
undiffSPG	4276	ENSMUSG00000029767.16	Calu	chr6	+	29361293	29361487	29356470	29356697	29361559	29361753	4276	2,2,1	1,5,0	3,4,5	0,0,2	343	149	0.000740371	0.0467244	0.465,0.148,1.0	1.0,1.0,0.521	-0.303
undiffSPG	4642	ENSMUSG00000025261.18	Huwe1	chrX	+	151806275	151806407	151803468	151803569	151806719	151806860	4642	21,30,23	9,10,9	42,16,26	30,27,27	281	149	0.000744942	0.0467244	0.553,0.614,0.575	0.426,0.239,0.338	0.246
undiffSPG	20087	ENSMUSG00000020728.17	Cep112	chr11	+	108752577	108752640	108682608	108682875	108757669	108757737	20087	1,4,12	0,4,2	4,1,3	0,0,0	212	149	0.000733382	0.0467244	1.0,0.413,0.808	1.0,1.0,1.0	-0.26
diffSPG_1	21869	ENSMUSG00000037876.17	Jmjd1c	chr10	+	67216982	67217107	67215269	67215375	67218116	67218181	21869	2,0,0	10,4,4	1,6,5	14,7,5	274	149	0.000657353	0.0472553	0.098,0.0,0.0	0.037,0.318,0.352	-0.203
eSpermatids_3	10084	ENSMUSG00000010461.15	Eya4	chr10	-	23163393	23163486	23159087	23159154	23172998	23173123	10084	1,0,0	3,8,4	2,3,2	8,0,6	242	149	0.00123755	0.0474715	0.17,0.0,0.0	0.133,1.0,0.17	-0.378
eSpermatids_1	21195	ENSMUSG00000034442.11	Trmt5	chr12	-	73281004	73281656	73280010	73280632	73282611	73282736	21195	3,2,5	1,2,3	1,1,4	0,1,0	801	149	0.00106484	0.0475074	0.358,0.157,0.237	1.0,0.157,1.0	-0.468
eSpermatids_1	21268	ENSMUSG00000057265.13	Bbof1	chr12	+	84426707	84427201	84425135	84425280	84428342	84428444	21268	8,15,12	1,1,0	2,2,8	2,2,0	643	149	0.00106955	0.0475074	0.65,0.777,1.0	0.188,0.188,1.0	0.35
diffSPG_2	5641	ENSMUSG00000022472.16	Desi1	chr15	-	81999229	81999412	81998109	81998232	81999504	81999614	5641	0,0,0	4,2,2	0,1,8	7,3,3	332	149	0.00117813	0.04782	0.0,0.0,0.0	0.0,0.13,0.545	-0.225
diffSPG_1	14376	ENSMUSG00000028132.15	Tlcd4	chr3	-	121247001	121247086	121235669	121235764	121282899	121283098	14376	1,0,1	3,7,5	1,3,3	1,1,5	234	149	0.000670656	0.0478745	0.175,0.0,0.113	0.389,0.656,0.276	-0.344
eSpermatids_2	21837	ENSMUSG00000113272.1	Gm34809	chr12	-	39074713	39074782	39061906	39061945	39152204	39152529	21837	7,0,0	5,2,4	3,1,6	1,0,2	218	149	0.000966026	0.0478816	0.489,0.0,0.0	0.672,1.0,0.672	-0.618
diffSPG_2	19951	ENSMUSG00000031592.10	Pcm1	chr8	+	41261359	41261476	41261010	41261181	41267186	41267364	19951	2,2,3	0,2,0	6,1,0	3,2,1	266	149	0.00120479	0.0479417	1.0,0.359,1.0	0.528,0.219,0.0	0.537
eSpermatids_4	14051	ENSMUSG00000025903.14	Lypla1	chr1	+	4846783	4846883	4840955	4841132	4848139	4848410	14051	5,7,6	1,1,0	4,5,2	2,0,5	249	149	0.00118856	0.0481125	0.749,0.807,1.0	0.545,1.0,0.193	0.273
EC	16218	ENSMUSG00000038708.10	Golga4	chr9	+	118537241	118537325	118536758	118536943	118538876	118539024	16218	1,1,1	0,0,0	1,0,1	0,1,2	233	149	0.000614573	0.048244	1.0,1.0,1.0	1.0,0.0,0.242	0.586
eSpermatids_3	22576	ENSMUSG00000112407.1	Gm33340	chr12	-	43023838	43023925	43015420	43015479	43032702	43032855	22576	7,3,10	2,4,1	4,8,8	0,0,2	236	149	0.00128021	0.048571	0.688,0.321,0.863	1.0,1.0,0.716	-0.281
Sertoli	356	ENSMUSG00000031214.13	Ophn1	chrX	-	98564291	98564333	98563629	98563680	98564715	98564881	356	1,0,5	2,4,1	2,3,1	0,1,1	191	149	0.000883453	0.0487312	0.281,0.0,0.796	1.0,0.701,0.438	-0.354
rSpermatids_1	15909	ENSMUSG00000086833.2	Gm12440	chr3	+	99053180	99053247	99052267	99052995	99053530	99053744	15909	4,6,0	1,7,3	2,3,2	1,0,1	216	149	0.000992356	0.0489132	0.734,0.372,0.0	0.58,1.0,0.58	-0.351
eSpermatids_2	3978	ENSMUSG00000051586.17	Mical3	chr6	-	121019695	121019779	121014827	121014884	121021182	121021353	3978	7,1,6	1,0,1	3,4,1	2,0,6	233	149	0.00101837	0.0493377	0.817,1.0,0.793	0.49,1.0,0.096	0.341
eSpermatids_2	8469	ENSMUSG00000116689.1	4930405D01Rik	chr16	+	52953908	52954115	52900661	52900784	52971638	52971874	8469	4,7,2	0,0,1	2,4,7	2,3,0	356	149	0.00101086	0.0493377	1.0,1.0,0.456	0.295,0.358,1.0	0.268
Spermatocyte_2	3521	ENSMUSG00000022111.9	Uchl3	chr14	+	101685570	101685762	101668528	101668576	101690571	101690647	3521	6,3,4	2,0,0	1,2,0	2,0,1	341	149	0.00171374	0.0494694	0.567,1.0,1.0	0.179,1.0,0.0	0.463
rSpermatids_1	5699	ENSMUSG00000041879.13	Ipo9	chr1	-	135426930	135427041	135420291	135420353	135430267	135430419	5699	1,4,1	4,0,0	0,1,0	1,0,4	260	149	0.00101401	0.0495927	0.125,1.0,1.0	0.0,1.0,0.0	0.375
diffSPG_1	12231	ENSMUSG00000037286.15	Stag1	chr9	+	100663249	100663298	100597797	100598109	100705152	100705254	12231	4,1,4	0,0,2	5,3,0	4,2,1	198	149	0.000706969	0.0496219	1.0,1.0,0.601	0.485,0.53,0.0	0.529
Leydig	19893	ENSMUSG00000032076.20	Cadm1	chr9	+	47829376	47829409	47818733	47818817	47848166	47848298	19893	0,0,0	4,4,4	1,2,3	0,6,3	182	149	0.00109553	0.0497683	0.0,0.0,0.0	1.0,0.214,0.45	-0.555
diffSPG_1	12566	ENSMUSG00000020385.16	Clk4	chr11	+	51268164	51268231	51267170	51267331	51271799	51272022	12566	6,1,4	4,1,5	4,3,1	1,1,0	216	149	0.000718037	0.049862	0.509,0.408,0.356	0.734,0.674,1.0	-0.378
