# Supplementary material for: Single-cell transcriptome profiling highlights the importance of telocyte, kallikrein genes, and alternative splicing in mouse testes aging
Source: Sci Rep. 2024 Jun 26;14:14795. doi: 10.1038/s41598-024-65710-0 (PMC11208613; doi:10.1038/s41598-024-65710-0)
Supplement: Supplementary file 7 — Supplementary Information 7. [file 41598_2024_65710_MOESM7_ESM.xlsx]

## Sheet: Table S10-A5SS
cellType	ID	GeneID	geneSymbol	chr	strand	longExonStart_0base	longExonEnd	shortES	shortEE	flankingES	flankingEE	ID.1	IJC_SAMPLE_1	SJC_SAMPLE_1	IJC_SAMPLE_2	SJC_SAMPLE_2	IncFormLen	SkipFormLen	PValue	FDR	IncLevel1	IncLevel2	IncLevelDifference
Spermatocyte_1	157	ENSMUSG00000118134.1	4930549G23Rik	chr18	-	67790677	67790949	67790818	67790949	67789351	67789477	157	423361233	138,115,57	390197188	19,12,4	290	149	0	0	0.612,0.617,0.677	0.913,0.894,0.96	-0.287
rSpermatids_1	156	ENSMUSG00000118134.1	4930549G23Rik	chr18	-	67790677	67790949	67790818	67790949	67789351	67789477	156	402420168	165,124,78	361222277	11,10,5	290	149	0	0	0.556,0.635,0.525	0.944,0.919,0.966	-0.371
Spermatocyte_2	157	ENSMUSG00000118134.1	4930549G23Rik	chr18	-	67790677	67790949	67790818	67790949	67789351	67789477	157	751532230	264,232,70	452174267	22,6,7	290	149	0	0	0.594,0.541,0.628	0.913,0.937,0.951	-0.346
rSpermatids_2	157	ENSMUSG00000118134.1	4930549G23Rik	chr18	-	67790677	67790949	67790818	67790949	67789351	67789477	157	354347170	142,143,61	280208203	10,4,7	290	149	0	0	0.562,0.555,0.589	0.935,0.964,0.937	-0.377
eSpermatids_1	154	ENSMUSG00000118134.1	4930549G23Rik	chr18	-	67790677	67790949	67790818	67790949	67789351	67789477	154	22,34,17	19,23,13	19,26,25	1,0,0	290	149	3.33067e-16	1.35225e-13	0.373,0.432,0.402	0.907,1.0,1.0	-0.567
Spermatocyte_2	1338	ENSMUSG00000056962.11	Jmjd6	chr11	-	116839837	116840545	116840447	116840545	116838989	116839128	1338	20,14,12	0,1,0	1,1,4	2,10,2	759	149	3.31735e-13	1.15278e-10	1.0,0.733,1.0	0.089,0.019,0.282	0.781
eSpermatids_3	156	ENSMUSG00000118134.1	4930549G23Rik	chr18	-	67790677	67790949	67790818	67790949	67789351	67789477	156	36,26,36	18,13,11	53,37,42	1,1,1	290	149	5.63105e-13	3.1365e-10	0.507,0.507,0.627	0.965,0.95,0.956	-0.41
Telocyte	74	ENSMUSG00000057858.8	Fam204a	chr19	-	60226231	60226697	60226643	60226697	60221053	60221304	74	0,0,0	1,3,2	4,3,4	0,1,0	561	149	4.3006e-11	7.05299e-09	0.0,0.0,0.0	1.0,0.443,1.0	-0.814
eSpermatids_4	7	ENSMUSG00000031381.16	Piga	chrX	+	164422583	164423672	164422583	164422664	164427931	164428064	7	30,10,12	2,4,2	23,17,14	0,0,0	1157	149	2.51184e-09	7.83163e-07	0.659,0.244,0.436	1.0,1.0,1.0	-0.554
eSpermatids_4	1050	ENSMUSG00000024937.15	Ehbp1l1	chr19	-	5717661	5720407	5719947	5720407	5717038	5717196	1050	1,7,7	0,0,0	10,1,3	2,4,0	2435	149	2.92225e-09	7.83163e-07	1.0,1.0,1.0	0.234,0.015,1.0	0.584
rSpermatids_1	835	ENSMUSG00000029290.12	Zfp326	chr5	+	105886316	105888839	105886316	105886428	105891117	105891316	835	43,49,27	2,3,3	40,22,11	0,0,0	2560	149	3.41721e-09	1.31221e-06	0.556,0.487,0.344	1.0,1.0,1.0	-0.538
eSpermatids_4	1802	ENSMUSG00000020486.19	Septin4	chr11	+	87588717	87589085	87588717	87588852	87589174	87589276	1802	22,5,19	0,0,0	7,6,16	1,1,9	382	149	1.12061e-08	2.00216e-06	1.0,1.0,1.0	0.732,0.701,0.409	0.386
rSpermatids_2	1209	ENSMUSG00000053332.13	Gas5	chr1	+	161035982	161036244	161035982	161036014	161036548	161036579	1209	4,10,9	3,3,3	3,2,4	0,0,0	379	149	6.18579e-09	2.19905e-06	0.344,0.567,0.541	1.0,1.0,1.0	-0.516
Spermatocyte_2	2555	ENSMUSG00000032316.8	Clk3	chr9	-	57758626	57761040	57760823	57761040	57758283	57758350	2555	24,33,14	0,1,0	2,3,4	1,2,1	2346	149	9.86555e-09	2.28552e-06	1.0,0.677,1.0	0.113,0.087,0.203	0.758
rSpermatids_1	628	ENSMUSG00000029766.7	1700012A03Rik	chr6	+	32051332	32051730	32051332	32051412	32058482	32058921	628	24,27,14	9,5,4	10,6,8	0,0,0	467	149	1.44807e-08	2.91442e-06	0.46,0.633,0.528	1.0,1.0,1.0	-0.46
rSpermatids_1	2972	ENSMUSG00000021027.17	Ralgapa1	chr12	-	55721405	55722941	55722773	55722941	55719583	55719708	2972	4,8,4	1,3,1	3,3,1	0,0,0	1517	149	1.51793e-08	2.91442e-06	0.282,0.208,0.282	1.0,1.0,1.0	-0.743
Leydig	614	ENSMUSG00000029766.7	1700012A03Rik	chr6	+	32051332	32051730	32051332	32051412	32058482	32058921	614	10,2,5	0,0,0	6,10,14	2,8,1	467	149	2.09064e-08	3.0837e-06	1.0,1.0,1.0	0.489,0.285,0.817	0.47
Leydig	778	ENSMUSG00000051113.9	Fam71e1	chr7	+	44496914	44497064	44496914	44497033	44497502	44497633	778	1,1,1	0,0,0	3,7,2	1,6,4	180	149	1.04752e-08	3.0837e-06	1.0,1.0,1.0	0.713,0.491,0.293	0.501
undiffSPG	330	ENSMUSG00000022864.14	D16Ertd472e	chr16	-	78576190	78576657	78576390	78576657	78575920	78576054	330	3,1,2	0,0,0	1,1,1	2,2,1	349	149	8.61078e-09	3.86624e-06	1.0,1.0,1.0	0.176,0.176,0.299	0.783
eSpermatids_2	154	ENSMUSG00000118134.1	4930549G23Rik	chr18	-	67790677	67790949	67790818	67790949	67789351	67789477	154	30,36,44	8,12,12	73,42,79	1,1,5	290	149	7.84755e-09	3.86884e-06	0.658,0.607,0.653	0.974,0.956,0.89	-0.301
undiffSPG	2583	ENSMUSG00000032480.17	Dhx30	chr9	-	110115035	110115582	110115490	110115582	110109025	110109121	2583	7,2,2	0,0,0	0,5,0	3,0,2	604	149	1.88922e-08	4.2413e-06	1.0,1.0,1.0	0.0,1.0,0.0	0.667
eSpermatids_4	6	ENSMUSG00000031381.16	Piga	chrX	+	164422583	164423363	164422583	164422664	164427931	164428064	6	31,10,12	2,4,2	22,15,16	0,0,0	848	149	3.20021e-08	4.28828e-06	0.731,0.305,0.513	1.0,1.0,1.0	-0.484
Sertoli	589	ENSMUSG00000002797.9	Ggct	chr6	-	54989411	54989557	54989499	54989557	54986832	54986968	589	12,3,4	1,0,0	2,4,0	5,2,3	237	149	2.83471e-08	8.05058e-06	0.883,1.0,1.0	0.201,0.557,0.0	0.708
rSpermatids_2	2281	ENSMUSG00000030815.11	Phkg2	chr7	+	127577534	127578029	127577534	127577710	127579666	127579732	2281	22,37,11	6,3,4	15,8,6	0,0,0	468	149	3.54273e-08	8.39626e-06	0.539,0.797,0.467	1.0,1.0,1.0	-0.399
diffSPG_1	759	ENSMUSG00000041147.10	Brca2	chr5	+	150531683	150532402	150531683	150531733	150534592	150534642	759	16,12,16	0,0,0	16,27,23	3,6,1	818	149	1.24356e-08	1.11548e-05	1.0,1.0,1.0	0.493,0.45,0.807	0.417
eSpermatids_4	5	ENSMUSG00000031381.16	Piga	chrX	+	164422583	164422986	164422583	164422664	164427931	164428064	5	19,12,10	2,4,2	16,17,10	0,0,0	471	149	1.50491e-07	1.55952e-05	0.75,0.487,0.613	1.0,1.0,1.0	-0.383
eSpermatids_4	156	ENSMUSG00000118134.1	4930549G23Rik	chr18	-	67790677	67790949	67790818	67790949	67789351	67789477	156	15,15,26	3,4,7	23,16,28	0,0,1	290	149	1.74573e-07	1.55952e-05	0.72,0.658,0.656	1.0,1.0,0.935	-0.3
eSpermatids_1	1910	ENSMUSG00000028059.16	Arhgef2	chr3	+	88632275	88632339	88632275	88632333	88632912	88633042	1910	3,5,5	3,3,4	1,6,3	0,0,0	155	149	8.33091e-08	1.69118e-05	0.49,0.616,0.546	1.0,1.0,1.0	-0.449
eSpermatids_4	1129	ENSMUSG00000005262.13	Ufd1	chr16	+	18814829	18814962	18814829	18814936	18815328	18815361	1129	13,5,4	0,1,0	2,3,8	8,2,3	175	149	8.38917e-07	6.42371e-05	1.0,0.81,1.0	0.176,0.561,0.694	0.46
rSpermatids_1	983	ENSMUSG00000034211.14	Mrps17	chr5	+	129715683	129715941	129715683	129715763	129716726	129716866	983	4,4,0	0,0,1	0,0,0	2,6,2	327	149	4.33184e-07	6.65371e-05	1.0,1.0,0.0	0.0,0.0,0.0	0.667
rSpermatids_1	982	ENSMUSG00000034211.14	Mrps17	chr5	+	129715683	129715912	129715683	129715763	129716726	129716866	982	4,3,0	0,0,1	0,0,0	2,6,2	298	149	6.73983e-07	8.42252e-05	1.0,1.0,0.0	0.0,0.0,0.0	0.667
rSpermatids_1	2610	ENSMUSG00000028677.19	Rnf220	chr4	-	117288362	117289068	117289025	117289068	117285850	117285972	2610	13,9,2	4,3,0	4,4,4	0,0,0	812	149	7.67677e-07	8.42252e-05	0.374,0.355,1.0	1.0,1.0,1.0	-0.424
Spermatocyte_1	1436	ENSMUSG00000021714.15	Cenpk	chr13	+	104234146	104234232	104234146	104234219	104236178	104236225	1436	6,11,4	24,20,12	0,1,0	20,8,12	162	149	3.86799e-07	0.00010147	0.187,0.336,0.235	0.0,0.103,0.0	0.218
diffSPG_1	1985	ENSMUSG00000030611.10	Mrps11	chr7	+	78783572	78783686	78783572	78783680	78788674	78788773	1985	1,2,1	1,0,0	1,0,0	1,3,1	155	149	2.49299e-07	0.000103854	0.49,1.0,1.0	0.49,0.0,0.0	0.667
diffSPG_1	2462	ENSMUSG00000031878.18	Nae1	chr8	-	104527377	104530116	104530055	104530116	104527082	104527162	2462	23,25,26	0,0,0	44,33,29	5,0,4	2827	149	3.47339e-07	0.000103854	1.0,1.0,1.0	0.317,1.0,0.276	0.469
Spermatocyte_2	1339	ENSMUSG00000056962.11	Jmjd6	chr11	-	116840409	116840545	116840447	116840545	116838989	116839128	1339	21,17,14	0,1,0	12,3,5	2,10,2	187	149	7.26051e-07	0.000108665	1.0,0.931,1.0	0.827,0.193,0.666	0.415
Spermatocyte_2	1780	ENSMUSG00000027469.16	Tpx2	chr2	+	152854920	152855015	152854920	152855002	152867186	152867357	1780	7,9,2	23,10,2	0,0,0	1,1,4	162	149	7.81761e-07	0.000108665	0.219,0.453,0.479	0.0,0.0,0.0	0.384
eSpermatids_1	815	ENSMUSG00000029020.13	Mfn2	chr4	-	147904449	147904698	147904657	147904698	147903354	147903497	815	5,4,1	0,0,0	4,1,0	2,2,1	357	149	8.23322e-07	0.000111423	1.0,1.0,1.0	0.455,0.173,0.0	0.791
rSpermatids_1	3034	ENSMUSG00000033799.10	Tasor2	chr13	-	3581751	3582193	3582081	3582193	3573486	3577200	3034	18,13,5	2,3,2	8,6,5	0,0,0	479	149	1.94797e-06	0.000187005	0.737,0.574,0.437	1.0,1.0,1.0	-0.417
Spermatocyte_2	1918	ENSMUSG00000028294.15	Cfap206	chr4	-	34730063	34730195	34730066	34730195	34728795	34728908	1918	40,24,8	18,13,4	17,5,9	1,1,0	152	149	1.62634e-06	0.000188384	0.685,0.644,0.662	0.943,0.831,1.0	-0.261
Spermatocyte_2	1107	ENSMUSG00000029833.17	Trim24	chr6	+	37945520	37945789	37945520	37945687	37949221	37949398	1107	15,6,9	2,9,1	2,2,2	0,0,0	251	149	2.13427e-06	0.000211902	0.817,0.284,0.842	1.0,1.0,1.0	-0.352
Spermatocyte_2	1466	ENSMUSG00000059005.13	Hnrnpa3	chr2	+	75659317	75659389	75659317	75659323	75661465	75661588	1466	4,4,1	5,8,1	0,0,0	7,2,1	215	149	2.55204e-06	0.000221708	0.357,0.257,0.409	0.0,0.0,0.0	0.341
eSpermatids_4	2444	ENSMUSG00000029166.14	Mapre3	chr5	+	30862497	30863405	30862497	30862643	30864573	30864728	2444	4,2,5	0,3,2	1,3,8	0,0,0	911	149	3.77103e-06	0.000252659	1.0,0.098,0.29	1.0,1.0,1.0	-0.537
rSpermatids_1	980	ENSMUSG00000034211.14	Mrps17	chr5	+	129715683	129715858	129715683	129715763	129716726	129716866	980	2,3,0	0,0,1	0,0,0	2,6,2	244	149	3.1179e-06	0.000266061	1.0,1.0,0.0	0.0,0.0,0.0	0.667
undiffSPG	2584	ENSMUSG00000032480.17	Dhx30	chr9	-	110115035	110115582	110115490	110115582	110112970	110113090	2584	12,7,2	0,1,0	3,12,2	1,7,1	604	149	2.74096e-06	0.000355162	1.0,0.633,1.0	0.425,0.297,0.33	0.527
undiffSPG	2911	ENSMUSG00000049882.10	Vcpkmt	chr12	-	69582519	69582630	69582530	69582630	69582275	69582345	2911	1,9,4	1,7,1	1,0,0	3,1,3	160	149	3.16402e-06	0.000355162	0.482,0.545,0.788	0.237,0.0,0.0	0.526
Spermatocyte_1	2156	ENSMUSG00000039021.15	Ttc16	chr2	-	32774793	32775095	32775047	32775095	32774390	32774557	2156	4,9,2	12,2,2	0,0,0	10,5,3	403	149	2.07924e-06	0.00040909	0.11,0.625,0.27	0.0,0.0,0.0	0.335
Spermatocyte_2	1897	ENSMUSG00000066892.14	Fbxl12	chr9	-	20642203	20644298	20644194	20644298	20642023	20642096	1897	66,51,20	2,6,0	17,2,5	0,0,0	2140	149	5.33133e-06	0.000411697	0.697,0.372,1.0	1.0,1.0,1.0	-0.31
rSpermatids_2	2076	ENSMUSG00000048100.13	Taf13	chr3	+	108571698	108572113	108571698	108571748	108578115	108578213	2076	5,17,7	4,4,0	3,5,4	0,0,0	514	149	3.52552e-06	0.000417774	0.266,0.552,1.0	1.0,1.0,1.0	-0.394
rSpermatids_1	2609	ENSMUSG00000028677.19	Rnf220	chr4	-	117285850	117285972	117285928	117285972	117285378	117285511	2609	17,6,2	0,0,0	1,3,2	3,0,4	227	149	5.71277e-06	0.00043874	1.0,1.0,1.0	0.18,1.0,0.247	0.524
diffSPG_1	2188	ENSMUSG00000035086.13	Becn1	chr11	-	101296193	101296316	101296257	101296316	101295533	101295624	2188	1,2,1	0,0,1	2,0,0	1,3,1	213	149	1.97347e-06	0.000442551	1.0,1.0,0.412	0.583,0.0,0.0	0.61
eSpermatids_1	457	ENSMUSG00000096971.2	4930556M19Rik	chr15	+	10716647	10716774	10716647	10716718	10767434	10767558	457	0,1,3	3,3,0	5,1,3	0,0,0	205	149	6.81834e-06	0.000692062	0.0,0.195,1.0	1.0,1.0,1.0	-0.602
diffSPG_2	2402	ENSMUSG00000042625.16	Safb2	chr17	-	56578636	56578844	56578640	56578844	56577842	56577905	2402	0,0,0	4,1,2	5,3,1	5,1,7	153	149	1.98823e-06	0.000723715	0.0,0.0,0.0	0.493,0.745,0.122	-0.453
eSpermatids_3	742	ENSMUSG00000029155.16	Spata18	chr5	+	73659227	73659345	73659227	73659334	73668521	73668728	742	5,4,1	1,7,9	0,0,0	7,5,7	160	149	3.2004e-06	0.00089131	0.823,0.347,0.094	0.0,0.0,0.0	0.421
rSpermatids_1	1021	ENSMUSG00000037730.13	Mynn	chr3	+	30603503	30603800	30603503	30603670	30607036	30607830	1021	0,3,0	1,5,2	1,1,2	0,1,0	279	149	1.33999e-05	0.000935557	0.0,0.243,0.0	1.0,0.348,1.0	-0.702
eSpermatids_4	2805	ENSMUSG00000021962.9	Dcp1a	chr14	+	30485081	30485242	30485081	30485181	30487464	30487498	2805	1,2,3	1,1,0	0,2,0	1,1,1	210	149	1.81182e-05	0.00107904	0.415,0.587,1.0	0.0,0.587,0.0	0.472
Telocyte	1003	ENSMUSG00000005625.15	Psmd4	chr3	-	95033908	95034026	95033917	95034026	95033632	95033764	1003	0,0,0	3,1,1	7,2,1	9,17,1	158	149	1.33022e-05	0.00109078	0.0,0.0,0.0	0.423,0.1,0.485	-0.336
Leydig	703	ENSMUSG00000029687.16	Ezh2	chr6	-	47576535	47576664	47576562	47576664	47558177	47558294	703	1,0,0	2,1,2	1,3,3	0,4,2	176	149	1.49828e-05	0.00110498	0.297,0.0,0.0	1.0,0.388,0.559	-0.55
Sertoli	1167	ENSMUSG00000020622.17	Nt5c1b	chr12	+	10374722	10375237	10374722	10375193	10375418	10375586	1167	2,0,1	2,1,3	3,2,5	0,0,2	193	149	8.15909e-06	0.00115859	0.436,0.0,0.205	1.0,1.0,0.659	-0.673
Telocyte	2623	ENSMUSG00000029320.11	1700016H13Rik	chr5	-	103655585	103655723	103655603	103655723	103654921	103655056	2623	3,0,1	0,1,0	1,1,0	6,1,4	167	149	2.49625e-05	0.00136462	1.0,0.0,1.0	0.129,0.472,0.0	0.466
rSpermatids_2	2296	ENSMUSG00000044320.14	1700001O22Rik	chr2	-	30800707	30800816	30800723	30800816	30797867	30797980	2296	1,6,2	12,6,5	0,0,0	2,2,2	165	149	1.58647e-05	0.00140998	0.07,0.475,0.265	0.0,0.0,0.0	0.27
eSpermatids_3	1240	ENSMUSG00000044916.10	1700029I15Rik	chr2	+	92382917	92383113	92382917	92383051	92385426	92385708	1240	4,1,3	0,3,0	1,1,0	2,2,5	211	149	8.29045e-06	0.00153926	1.0,0.191,1.0	0.261,0.261,0.0	0.556
Spermatocyte_1	2514	ENSMUSG00000027829.15	Ccnl1	chr3	-	65955129	65955276	65955203	65955276	65951433	65951554	2514	1,7,4	6,3,1	1,0,0	8,4,1	223	149	9.97942e-06	0.00157076	0.1,0.609,0.728	0.077,0.0,0.0	0.453
eSpermatids_1	2017	ENSMUSG00000048100.13	Taf13	chr3	+	108571698	108572113	108571698	108571748	108578115	108578213	2017	7,3,1	0,0,3	0,0,1	1,3,2	514	149	2.07856e-05	0.00168779	1.0,1.0,0.088	0.0,0.0,0.127	0.654
Spermatocyte_1	465	ENSMUSG00000096971.2	4930556M19Rik	chr15	+	10716647	10716774	10716647	10716718	10719063	10719429	465	9,12,6	37,37,21	15,4,12	14,2,4	205	149	1.4899e-05	0.00195425	0.15,0.191,0.172	0.438,0.592,0.686	-0.401
Spermatocyte_1	1359	ENSMUSG00000056962.11	Jmjd6	chr11	-	116840409	116840545	116840447	116840545	116839837	116839926	1359	4,6,1	3,4,0	5,9,4	0,0,0	187	149	1.74556e-05	0.00196251	0.515,0.544,1.0	1.0,1.0,1.0	-0.314
Spermatocyte_2	2723	ENSMUSG00000029320.11	1700016H13Rik	chr5	-	103655444	103655723	103655585	103655723	103654921	103655056	2723	3,9,3	2,3,4	5,1,1	1,0,0	290	149	4.53252e-05	0.00216305	0.435,0.607,0.278	0.72,1.0,1.0	-0.467
rSpermatids_1	1804	ENSMUSG00000042726.14	Trafd1	chr5	-	121373149	121373474	121373338	121373474	121372602	121372675	1804	27,19,16	5,3,3	18,10,6	1,0,0	338	149	3.76392e-05	0.00222361	0.704,0.736,0.702	0.888,1.0,1.0	-0.249
eSpermatids_3	1184	ENSMUSG00000053332.13	Gas5	chr1	+	161035982	161036244	161035982	161036014	161036548	161036579	1184	5,6,1	0,0,1	2,2,4	4,1,3	379	149	1.65083e-05	0.00229878	1.0,1.0,0.282	0.164,0.44,0.344	0.445
undiffSPG	2391	ENSMUSG00000040124.5	Gorab	chr1	-	163396807	163397169	163396811	163397169	163394590	163394692	2391	1,2,2	0,0,0	2,4,1	4,3,0	153	149	2.73061e-05	0.00245209	1.0,1.0,1.0	0.327,0.565,1.0	0.369
Spermatocyte_2	2643	ENSMUSG00000054362.9	Lexm	chr4	-	106591430	106591687	106591515	106591687	106590908	106591009	2643	5,3,1	3,3,4	2,1,1	1,0,0	234	149	5.77443e-05	0.00250131	0.515,0.389,0.137	0.56,1.0,1.0	-0.506
Spermatocyte_2	3163	ENSMUSG00000034175.13	Rhbdd3	chr11	+	5105180	5105347	5105180	5105313	5105432	5105717	3163	11,6,6	5,1,1	1,2,2	0,0,0	183	149	6.11832e-05	0.00250131	0.642,0.83,0.83	1.0,1.0,1.0	-0.233
rSpermatids_2	375	ENSMUSG00000041617.10	Ccdc74a	chr16	+	17648066	17648329	17648066	17648126	17649994	17650074	375	2,1,5	1,2,0	0,0,0	4,1,1	352	149	4.82147e-05	0.00311642	0.458,0.175,1.0	0.0,0.0,0.0	0.544
rSpermatids_2	1397	ENSMUSG00000036550.16	Cnot1	chr8	-	95754964	95755111	95754979	95755111	95753025	95753150	1397	5,7,10	1,1,0	2,6,2	3,1,5	164	149	7.71333e-05	0.00359905	0.82,0.864,1.0	0.377,0.845,0.267	0.398
rSpermatids_1	1803	ENSMUSG00000042726.14	Trafd1	chr5	-	121373137	121373474	121373338	121373474	121372602	121372675	1803	35,19,20	5,3,3	18,10,6	1,0,0	350	149	7.08225e-05	0.00362611	0.749,0.729,0.739	0.885,1.0,1.0	-0.223
Spermatocyte_2	461	ENSMUSG00000096971.2	4930556M19Rik	chr15	+	10716647	10716774	10716647	10716718	10767434	10767558	461	6,7,6	2,4,2	5,5,1	1,0,0	205	149	0.000101131	0.00369926	0.686,0.56,0.686	0.784,1.0,1.0	-0.284
rSpermatids_2	1892	ENSMUSG00000046774.17	8030474K03Rik	chrX	+	101798101	101798165	101798101	101798156	101798341	101798383	1892	6,4,8	4,13,5	1,1,1	0,1,0	158	149	9.04234e-05	0.00378183	0.586,0.225,0.601	1.0,0.485,1.0	-0.358
Spermatocyte_2	2058	ENSMUSG00000023072.14	Cep89	chr7	+	35420874	35421029	35420874	35420958	35423299	35423403	2058	6,1,1	13,10,2	4,2,1	0,1,1	220	149	0.000115289	0.00400628	0.238,0.063,0.253	1.0,0.575,0.404	-0.475
Telocyte	2621	ENSMUSG00000029320.11	1700016H13Rik	chr5	-	103655444	103655723	103655585	103655723	103654921	103655056	2621	0,4,0	3,0,1	7,4,1	1,1,0	290	149	0.000117798	0.00482972	0.0,1.0,0.0	0.782,0.673,1.0	-0.485
eSpermatids_2	786	ENSMUSG00000022884.16	Eif4a2	chr16	+	23107758	23107880	23107758	23107820	23108587	23108633	786	1,0,0	3,1,2	3,3,1	1,2,4	209	149	2.63078e-05	0.00492773	0.192,0.0,0.0	0.681,0.517,0.151	-0.386
eSpermatids_2	800	ENSMUSG00000022377.16	Asap1	chr15	-	64158881	64159004	64158917	64159004	64152829	64152930	800	1,2,2	0,0,0	1,1,1	7,1,0	185	149	2.99862e-05	0.00492773	1.0,1.0,1.0	0.103,0.446,1.0	0.484
Leydig	2682	ENSMUSG00000101801.6	1700020G17Rik	chr10	-	110893019	110893101	110893028	110893101	110812805	110813013	2682	1,4,1	0,2,1	1,1,0	4,1,2	158	149	9.10849e-05	0.00537401	1.0,0.654,0.485	0.191,0.485,0.0	0.488
eSpermatids_1	1566	ENSMUSG00000004319.15	Clcn3	chr8	-	60922789	60927418	60927231	60927418	60919339	60919556	1566	1,4,3	0,0,0	1,2,3	0,1,1	4591	149	0.000108709	0.005517	1.0,1.0,1.0	1.0,0.061,0.089	0.617
rSpermatids_2	825	ENSMUSG00000022377.16	Asap1	chr15	-	64158881	64159004	64158917	64159004	64152829	64152930	825	5,2,0	1,5,1	1,1,1	0,1,0	185	149	0.000173236	0.00615854	0.801,0.244,0.0	1.0,0.446,1.0	-0.467
rSpermatids_2	1547	ENSMUSG00000029149.14	Krtcap3	chr5	+	31252894	31253007	31252894	31253002	31253097	31253197	1547	2,2,3	9,6,8	0,0,0	4,1,3	154	149	0.000207763	0.00671451	0.177,0.244,0.266	0.0,0.0,0.0	0.229
Leydig	3006	ENSMUSG00000021693.20	Kif2a	chr13	-	106987952	106988075	106988009	106988075	106987268	106987369	3006	9,5,6	1,1,0	7,16,7	5,7,2	206	149	0.000140096	0.00688804	0.867,0.783,1.0	0.503,0.623,0.717	0.269
rSpermatids_1	951	ENSMUSG00000011658.16	Fuz	chr7	+	44897519	44898700	44897519	44897624	44898775	44898871	951	6,13,3	1,4,0	3,4,3	0,0,0	1225	149	0.000165159	0.00746128	0.422,0.283,1.0	1.0,1.0,1.0	-0.432
rSpermatids_1	3127	ENSMUSG00000053453.9	Thoc7	chr14	-	13957459	13957631	13957553	13957631	13957061	13957180	3127	10,23,9	4,2,1	14,3,7	0,0,0	243	149	0.000158503	0.00746128	0.605,0.876,0.847	1.0,1.0,1.0	-0.224
Spermatocyte_1	1035	ENSMUSG00000037730.13	Mynn	chr3	+	30603503	30603800	30603503	30603670	30607036	30607830	1035	7,10,10	5,3,3	2,3,5	1,0,0	279	149	9.67987e-05	0.0076429	0.428,0.64,0.64	0.516,1.0,1.0	-0.269
Spermatocyte_1	1544	ENSMUSG00000028552.13	Eps15	chr4	+	109321127	109321325	109321127	109321217	109322069	109322215	1544	4,7,4	9,5,5	5,7,2	0,0,2	257	149	0.000116537	0.0076429	0.205,0.448,0.317	1.0,1.0,0.367	-0.466
eSpermatids_3	1129	ENSMUSG00000005262.13	Ufd1	chr16	+	18814829	18814962	18814829	18814936	18815328	18815361	1129	14,16,15	3,3,5	5,9,11	8,15,8	175	149	0.000107454	0.00774461	0.799,0.82,0.719	0.347,0.338,0.539	0.371
eSpermatids_3	2040	ENSMUSG00000048100.13	Taf13	chr3	+	108571698	108572113	108571698	108571748	108578115	108578213	2040	12,7,8	6,8,2	6,6,11	1,1,0	514	149	9.35896e-05	0.00774461	0.367,0.202,0.537	0.635,0.635,1.0	-0.388
eSpermatids_3	2186	ENSMUSG00000019710.13	Mrpl24	chr3	+	87919505	87919828	87919505	87919705	87921816	87922048	2186	1,0,11	0,1,0	1,0,2	4,1,0	272	149	0.00010663	0.00774461	1.0,0.0,1.0	0.12,0.0,1.0	0.293
eSpermatids_3	2645	ENSMUSG00000107504.3	Gm35549	chr9	-	122843694	122844035	122843968	122844035	122842715	122842806	2645	22,14,17	10,2,3	14,2,25	2,0,0	423	149	0.000111233	0.00774461	0.437,0.711,0.666	0.711,1.0,1.0	-0.299
rSpermatids_1	537	ENSMUSG00000048668.16	Rhno1	chr6	-	128362367	128362868	128362838	128362868	128359105	128359354	537	14,19,19	3,3,0	8,7,11	0,0,0	620	149	0.000186041	0.00775093	0.529,0.603,1.0	1.0,1.0,1.0	-0.289
rSpermatids_1	2835	ENSMUSG00000020362.13	Cnot6	chr11	-	49685247	49685352	49685262	49685352	49685086	49685155	2835	3,6,2	1,4,1	0,0,1	3,4,0	164	149	0.000191755	0.00775093	0.732,0.577,0.645	0.0,0.0,1.0	0.318
rSpermatids_2	1339	ENSMUSG00000070953.13	Rabepk	chr2	-	34797370	34797433	34797374	34797433	34795171	34795329	1339	0,2,1	27,31,6	2,2,4	9,3,5	153	149	0.000257139	0.00794895	0.0,0.059,0.14	0.178,0.394,0.438	-0.27
diffSPG_1	760	ENSMUSG00000030016.14	Zfp638	chr6	+	83976201	83977429	83976201	83976350	83978021	83978087	760	76,37,36	0,0,1	63,67,59	6,5,0	1228	149	4.44694e-05	0.00797782	1.0,1.0,0.814	0.56,0.619,1.0	0.212
Spermatocyte_2	460	ENSMUSG00000096971.2	4930556M19Rik	chr15	+	10716647	10716774	10716647	10716718	10720728	10722467	460	6,9,6	1,6,0	6,5,1	0,0,0	205	149	0.00027683	0.00836509	0.813,0.522,1.0	1.0,1.0,1.0	-0.222
diffSPG_2	1162	ENSMUSG00000053332.13	Gas5	chr1	+	161035982	161036244	161035982	161036014	161036548	161036579	1162	2,2,1	1,0,0	2,2,1	1,2,3	379	149	5.22336e-05	0.00950652	0.44,1.0,1.0	0.44,0.282,0.116	0.534
Spermatocyte_1	2388	ENSMUSG00000030619.10	Eed	chr7	-	89956254	89956413	89956343	89956413	89955530	89955604	2388	15,10,5	2,5,0	9,2,5	0,0,0	238	149	0.000160308	0.00970478	0.824,0.556,1.0	1.0,1.0,1.0	-0.207
undiffSPG	911	ENSMUSG00000062929.8	Cfl2	chr12	-	54861668	54861833	54861779	54861833	54861336	54861413	911	16,7,10	1,1,0	6,17,8	3,3,4	260	149	0.000150468	0.01126	0.902,0.8,1.0	0.534,0.765,0.534	0.29
eSpermatids_2	98	ENSMUSG00000024943.9	Smc5	chr19	-	23214641	23214740	23214644	23214740	23214065	23214170	98	2,1,6	0,1,3	0,1,0	1,0,4	152	149	0.000120638	0.0118949	1.0,0.495,0.662	0.0,1.0,0.0	0.386
Spermatocyte_2	2663	ENSMUSG00000038412.8	Higd1a	chr9	-	121856437	121856585	121856449	121856585	121852490	121852609	2663	20,15,10	17,14,12	2,2,3	1,0,1	161	149	0.000504174	0.0120828	0.521,0.498,0.435	0.649,1.0,0.735	-0.31
Spermatocyte_1	386	ENSMUSG00000037965.14	Zc3h7a	chr16	-	11145179	11145285	11145241	11145285	11141662	11141771	386	18,18,1	2,3,4	2,4,5	0,0,1	211	149	0.000234077	0.0122813	0.864,0.809,0.15	1.0,1.0,0.779	-0.319
rSpermatids_2	2003	ENSMUSG00000035310.15	Lin54	chr5	-	100485139	100485855	100485802	100485855	100480197	100480321	2003	17,3,14	0,0,0	2,5,3	3,1,0	812	149	0.000439902	0.0125108	1.0,1.0,1.0	0.109,0.478,1.0	0.471
eSpermatids_4	789	ENSMUSG00000029044.9	4930584F24Rik	chr5	-	26490380	26490659	26490584	26490659	26474926	26475327	789	25,13,11	2,2,8	19,10,11	1,1,0	353	149	0.000323835	0.0125241	0.841,0.733,0.367	0.889,0.808,1.0	-0.252
rSpermatids_2	2624	ENSMUSG00000028677.19	Rnf220	chr4	-	117285850	117285972	117285928	117285972	117285378	117285511	2624	4,4,3	0,2,0	7,0,2	3,1,3	227	149	0.000468583	0.0128139	1.0,0.568,1.0	0.605,0.0,0.304	0.553
rSpermatids_1	114	ENSMUSG00000024668.8	Sdhaf2	chr19	-	10517168	10517386	10517319	10517386	10516979	10517089	114	21,22,8	2,1,0	10,11,1	4,2,3	300	149	0.000396988	0.0145184	0.839,0.916,1.0	0.554,0.732,0.142	0.442
Spermatocyte_2	3108	ENSMUSG00000032745.18	Gpbp1	chr13	-	111453023	111453423	111453372	111453423	111448932	111448999	3108	294,196,89	7,6,1	71,25,46	4,4,7	498	149	0.000654662	0.0146771	0.926,0.907,0.964	0.842,0.652,0.663	0.213
Sertoli	447	ENSMUSG00000096971.2	4930556M19Rik	chr15	+	10716647	10716774	10716647	10716718	10718253	10718467	447	2,0,1	4,6,4	3,2,4	2,0,2	205	149	0.000181185	0.0171522	0.267,0.0,0.154	0.522,1.0,0.592	-0.564
Spermatocyte_1	786	ENSMUSG00000028034.15	Fubp1	chr3	+	152226079	152226217	152226079	152226208	152228170	152228245	786	0,4,2	2,0,1	0,1,0	1,1,1	158	149	0.000350151	0.017223	0.0,1.0,0.654	0.0,0.485,0.0	0.39
Spermatocyte_1	1620	ENSMUSG00000054823.16	Nsd3	chr8	+	25706523	25706640	25706523	25706607	25709062	25709204	1620	4,2,3	1,0,0	5,3,3	6,1,0	182	149	0.000421418	0.0177505	0.766,1.0,1.0	0.406,0.711,1.0	0.216
Spermatocyte_1	1761	ENSMUSG00000027944.13	Hax1	chr3	-	89997386	89998003	89997801	89998003	89996246	89996298	1761	5,6,4	0,0,2	1,0,4	3,1,0	564	149	0.000402919	0.0177505	1.0,1.0,0.346	0.081,0.0,1.0	0.422
undiffSPG	1149	ENSMUSG00000030990.18	Pgap2	chr7	+	102236447	102236554	102236447	102236542	102237121	102237230	1149	5,1,2	2,0,0	3,7,1	3,4,4	161	149	0.000384771	0.0188036	0.698,1.0,1.0	0.481,0.618,0.188	0.47
undiffSPG	1716	ENSMUSG00000051811.14	Cox6b2	chr7	-	4752090	4752161	4752107	4752161	4751791	4751975	1716	1,1,6	2,0,0	1,3,2	4,7,1	166	149	0.000418789	0.0188036	0.31,1.0,1.0	0.183,0.278,0.642	0.402
diffSPG_1	546	ENSMUSG00000048668.16	Rhno1	chr6	-	128362367	128362868	128362838	128362868	128359105	128359354	546	4,8,5	0,0,1	9,11,3	2,2,1	620	149	0.000168806	0.0189274	1.0,1.0,0.546	0.52,0.569,0.419	0.346
eSpermatids_2	3075	ENSMUSG00000032745.18	Gpbp1	chr13	-	111453023	111453423	111453372	111453423	111448932	111448999	3075	18,26,21	0,0,0	14,28,18	1,0,6	498	149	0.000236147	0.0194034	1.0,1.0,1.0	0.807,1.0,0.473	0.24
rSpermatids_1	367	ENSMUSG00000041617.10	Ccdc74a	chr16	+	17648066	17648329	17648066	17648126	17649994	17650074	367	2,0,1	3,3,2	2,1,2	0,2,0	352	149	0.000632066	0.0202261	0.22,0.0,0.175	1.0,0.175,1.0	-0.593
Spermatocyte_1	1486	ENSMUSG00000098230.7	1700095B10Rik	chr5	+	112795414	112795691	112795414	112795598	112798828	112798964	1486	3,1,2	0,0,1	1,0,0	0,1,1	242	149	0.000521014	0.0205019	1.0,1.0,0.552	1.0,0.0,0.0	0.517
diffSPG_1	2584	ENSMUSG00000032316.8	Clk3	chr9	-	57758626	57761040	57760823	57761040	57758283	57758350	2584	11,6,8	0,1,0	12,11,9	2,2,1	2346	149	0.000208187	0.0207493	1.0,0.276,1.0	0.276,0.259,0.364	0.459
Spermatocyte_1	472	ENSMUSG00000022111.9	Uchl3	chr14	+	101665760	101668576	101665760	101665889	101690571	101690647	472	38,25,19	0,1,1	6,3,6	2,1,0	2836	149	0.000601535	0.0225433	1.0,0.568,0.5	0.136,0.136,1.0	0.265
rSpermatids_1	1150	ENSMUSG00000028218.19	Fam92a	chr4	-	12168222	12168324	12168228	12168324	12164087	12164192	1150	9,7,4	4,8,1	2,4,5	0,0,2	155	149	0.000736323	0.0226198	0.684,0.457,0.794	1.0,1.0,0.706	-0.257
diffSPG_2	1250	ENSMUSG00000030557.17	Mef2a	chr7	-	67349848	67349921	67349868	67349921	67316791	67316982	1250	0,0,0	2,1,7	2,3,1	5,4,2	169	149	0.000187608	0.0227631	0.0,0.0,0.0	0.261,0.398,0.306	-0.322
diffSPG_1	2087	ENSMUSG00000023072.14	Cep89	chr7	+	35420874	35421029	35420874	35420958	35423299	35423403	2087	0,0,1	3,3,3	2,2,3	3,6,0	220	149	0.000284324	0.0231853	0.0,0.0,0.184	0.311,0.184,1.0	-0.437
diffSPG_1	1500	ENSMUSG00000061028.7	Clasrp	chr7	-	19584779	19584823	19584783	19584823	19584469	19584530	1500	1,2,2	1,1,0	3,0,3	6,4,3	153	149	0.000368255	0.0275271	0.493,0.661,1.0	0.327,0.0,0.493	0.445
Spermatocyte_1	1918	ENSMUSG00000020227.10	Irak3	chr10	-	120165040	120165211	120165092	120165211	120146430	120146629	1918	7,5,5	8,5,0	3,0,0	4,2,5	201	149	0.000861591	0.028253	0.393,0.426,1.0	0.357,0.0,0.0	0.487
rSpermatids_1	12	ENSMUSG00000031381.16	Piga	chrX	+	164422583	164423672	164422583	164422986	164427931	164428064	12	14,18,10	2,3,0	1,6,1	0,0,0	835	149	0.000976189	0.0288351	0.555,0.517,1.0	1.0,1.0,1.0	-0.309
Spermatocyte_2	440	ENSMUSG00000003559.8	As3mt	chr19	+	46709546	46709683	46709546	46709661	46712220	46712290	440	1,0,0	0,1,1	3,1,1	0,0,0	171	149	0.00156578	0.031092	1.0,0.0,0.0	1.0,1.0,1.0	-0.667
eSpermatids_3	1197	ENSMUSG00000020622.17	Nt5c1b	chr12	+	10374722	10375204	10374722	10375193	10375418	10375586	1197	5,7,3	28,26,27	14,5,12	14,15,16	160	149	0.000919967	0.0320263	0.143,0.2,0.094	0.482,0.237,0.411	-0.231
Spermatocyte_1	1429	ENSMUSG00000034248.7	Slc25a37	chr14	-	69248882	69249622	69249393	69249622	69247580	69247637	1429	16,7,10	2,0,3	11,13,8	0,0,0	660	149	0.00102804	0.0323628	0.644,1.0,0.429	1.0,1.0,1.0	-0.309
diffSPG_1	1278	ENSMUSG00000025958.14	Creb1	chr1	+	64532808	64533020	64532808	64532904	64550848	64550970	1278	2,2,2	0,0,0	3,10,3	0,5,1	265	149	0.000509707	0.0326576	1.0,1.0,1.0	1.0,0.529,0.628	0.281
eSpermatids_3	379	ENSMUSG00000022545.13	Ercc4	chr16	+	13130133	13131022	13130133	13130734	13132857	13132950	379	1,3,2	0,0,0	5,3,1	0,2,2	437	149	0.00100297	0.032862	1.0,1.0,1.0	1.0,0.338,0.146	0.505
rSpermatids_2	2019	ENSMUSG00000046085.7	4931422A03Rik	chr2	-	104026129	104026212	104026166	104026212	103966942	103967137	2019	11,6,7	4,2,0	9,8,4	0,0,0	186	149	0.00141626	0.0335654	0.688,0.706,1.0	1.0,1.0,1.0	-0.202
diffSPG_1	808	ENSMUSG00000029044.9	4930584F24Rik	chr5	-	26490380	26490659	26490584	26490659	26479718	26480089	808	2,0,1	4,3,4	3,5,3	3,2,1	353	149	0.00063696	0.033609	0.174,0.0,0.095	0.297,0.513,0.559	-0.367
diffSPG_1	999	ENSMUSG00000034211.14	Mrps17	chr5	+	129715683	129715912	129715683	129715763	129716726	129716866	999	4,5,6	3,3,0	1,2,1	2,8,4	298	149	0.000585125	0.033609	0.4,0.455,1.0	0.2,0.111,0.111	0.478
diffSPG_1	1794	ENSMUSG00000028796.17	Phc2	chr4	+	128743353	128743556	128743353	128743461	128745001	128745131	1794	11,9,9	0,0,0	6,12,7	4,0,2	244	149	0.000608631	0.033609	1.0,1.0,1.0	0.478,1.0,0.681	0.28
undiffSPG	2909	ENSMUSG00000035597.19	Prpf39	chr12	+	65043231	65043877	65043231	65043357	65044005	65044124	2909	2,6,2	0,0,2	1,1,1	0,2,2	669	149	0.000839323	0.0342597	1.0,1.0,0.182	1.0,0.1,0.1	0.327
diffSPG_1	1394	ENSMUSG00000036550.16	Cnot1	chr8	-	95754964	95755111	95754979	95755111	95753025	95753150	1394	3,2,13	1,0,1	4,8,12	5,2,3	164	149	0.000735228	0.0347105	0.732,1.0,0.922	0.421,0.784,0.784	0.222
rSpermatids_2	553	ENSMUSG00000022855.9	Senp2	chr16	+	22011493	22011619	22011493	22011552	22014123	22014257	553	2,1,0	8,11,5	9,4,0	1,3,3	216	149	0.00155207	0.0355975	0.147,0.059,0.0	0.861,0.479,0.0	-0.378
rSpermatids_1	2727	ENSMUSG00000029320.11	1700016H13Rik	chr5	-	103655444	103655723	103655603	103655723	103654921	103655056	2727	2,10,4	2,7,6	3,2,3	0,1,1	308	149	0.00141031	0.036104	0.326,0.409,0.244	1.0,0.492,0.592	-0.368
rSpermatids_2	1127	ENSMUSG00000029833.17	Trim24	chr6	+	37945520	37945789	37945520	37945687	37949221	37949398	1127	2,9,4	2,1,2	3,5,2	1,0,0	251	149	0.00174068	0.0370575	0.372,0.842,0.543	0.64,1.0,1.0	-0.294
eSpermatids_1	1453	ENSMUSG00000061028.7	Clasrp	chr7	-	19584779	19584823	19584783	19584823	19584469	19584530	1453	4,10,5	4,7,0	0,1,1	2,1,1	153	149	0.00138324	0.0374397	0.493,0.582,1.0	0.0,0.493,0.493	0.363
Sertoli	255	ENSMUSG00000062859.15	Tcp11	chr17	-	28079921	28080305	28080158	28080305	28077985	28078058	255	10,3,8	0,1,1	11,7,26	2,2,14	386	149	0.000533342	0.0378673	1.0,0.537,0.755	0.68,0.575,0.418	0.206
Telocyte	2670	ENSMUSG00000101801.6	1700020G17Rik	chr10	-	110893019	110893101	110893028	110893101	110812805	110813013	2670	2,2,1	1,1,0	1,1,4	5,1,2	158	149	0.00121853	0.0399679	0.654,0.654,1.0	0.159,0.485,0.654	0.337
rSpermatids_2	13	ENSMUSG00000031381.16	Piga	chrX	+	164422583	164423672	164422583	164423363	164427931	164428064	13	8,2,4	0,1,2	2,0,0	0,1,1	458	149	0.00197846	0.040191	1.0,0.394,0.394	1.0,0.0,0.0	0.263
Spermatocyte_1	76	ENSMUSG00000035173.14	Ccdc186	chr19	-	56807977	56808190	56808060	56808190	56806965	56807085	76	23,4,5	0,4,3	25,6,7	2,0,0	232	149	0.00132892	0.0402255	1.0,0.391,0.517	0.889,1.0,1.0	-0.327
eSpermatids_1	1387	ENSMUSG00000034248.7	Slc25a37	chr14	-	69248882	69249622	69249393	69249622	69247580	69247637	1387	50,27,32	3,9,9	30,31,35	1,0,3	660	149	0.00169172	0.0404022	0.79,0.404,0.445	0.871,1.0,0.725	-0.319
Leydig	19	ENSMUSG00000031429.14	Psmd10	chrX	-	140952146	140952313	140952225	140952313	140948428	140949309	19	12,5,4	0,0,0	5,11,11	4,0,2	228	149	0.00110884	0.0408887	1.0,1.0,1.0	0.45,1.0,0.782	0.256
diffSPG_1	1678	ENSMUSG00000029267.17	Mtf2	chr5	+	108069161	108069523	108069161	108069363	108080824	108081023	1678	5,3,6	0,0,2	17,9,11	4,6,5	309	149	0.00102723	0.041141	1.0,1.0,0.591	0.672,0.42,0.515	0.328
diffSPG_1	2389	ENSMUSG00000025237.16	Parp6	chr9	+	59630618	59630829	59630618	59630769	59631339	59631393	2389	1,1,0	0,2,1	3,2,4	1,1,0	209	149	0.0010549	0.041141	1.0,0.263,0.0	0.681,0.588,1.0	-0.335
diffSPG_2	44	ENSMUSG00000031362.17	Xlr4c	chrX	-	73242577	73242660	73242613	73242660	73242067	73242195	44	4,1,4	0,0,1	8,4,4	2,2,2	185	149	0.000630225	0.0412354	1.0,1.0,0.763	0.763,0.617,0.617	0.255
diffSPG_2	1007	ENSMUSG00000005625.15	Psmd4	chr3	-	95033908	95034026	95033917	95034026	95033632	95033764	1007	1,0,1	6,1,1	11,3,3	5,5,8	158	149	0.000906274	0.0412354	0.136,0.0,0.485	0.675,0.361,0.261	-0.225
eSpermatids_3	99	ENSMUSG00000024943.9	Smc5	chr19	-	23214641	23214740	23214644	23214740	23214065	23214170	99	4,8,7	0,0,0	1,4,0	1,0,5	152	149	0.00188976	0.0448894	1.0,1.0,1.0	0.495,1.0,0.0	0.502
eSpermatids_3	2430	ENSMUSG00000031728.10	Zfp821	chr8	+	109717761	109717906	109717761	109717887	109721194	109721343	2430	2,4,4	1,3,0	4,0,0	1,3,4	168	149	0.00181399	0.0448894	0.639,0.542,1.0	0.78,0.0,0.0	0.467
diffSPG_1	1857	ENSMUSG00000039536.16	Stau1	chr2	-	166949699	166949829	166949743	166949829	166948146	166949359	1857	0,0,1	7,1,9	3,3,1	3,5,18	193	149	0.0012699	0.0455642	0.0,0.0,0.079	0.436,0.317,0.041	-0.238
undiffSPG	991	ENSMUSG00000025915.14	Sgk3	chr1	+	9868382	9868688	9868382	9868466	9871629	9871702	991	1,0,0	5,1,1	1,3,3	4,4,2	371	149	0.00124058	0.0464185	0.074,0.0,0.0	0.091,0.231,0.376	-0.208
eSpermatids_3	792	ENSMUSG00000029044.9	4930584F24Rik	chr5	-	26490380	26490659	26490584	26490659	26479718	26479867	792	8,9,18	7,4,11	18,9,21	2,2,4	353	149	0.00220801	0.0473024	0.325,0.487,0.409	0.792,0.655,0.689	-0.305
EC	608	ENSMUSG00000029848.11	Stra8	chr6	+	34927718	34927916	34927718	34927853	34930360	34930436	608	3,7,3	0,1,0	0,1,0	1,0,1	212	149	0.000791007	0.0474604	1.0,0.831,1.0	0.0,1.0,0.0	0.61
EC	2996	ENSMUSG00000053453.9	Thoc7	chr14	-	13957459	13957631	13957553	13957631	13954538	13954656	2996	0,1,2	1,0,4	0,1,3	1,0,0	243	149	0.000629377	0.0474604	0.0,1.0,0.235	0.0,1.0,1.0	-0.255
rSpermatids_2	1540	ENSMUSG00000028552.13	Eps15	chr4	+	109321127	109321325	109321127	109321217	109322069	109322215	1540	5,6,5	2,0,3	2,2,1	0,0,0	257	149	0.00257513	0.0481821	0.592,1.0,0.491	1.0,1.0,1.0	-0.306
eSpermatids_3	1586	ENSMUSG00000004319.15	Clcn3	chr8	-	60922789	60927418	60927231	60927418	60919339	60919556	1586	2,3,4	0,7,1	3,8,4	0,1,0	4591	149	0.00240145	0.049541	1.0,0.014,0.115	1.0,0.206,1.0	-0.359
