# Supplementary material for: Single-cell transcriptome profiling highlights the importance of telocyte, kallikrein genes, and alternative splicing in mouse testes aging
Source: Sci Rep. 2024 Jun 26;14:14795. doi: 10.1038/s41598-024-65710-0 (PMC11208613; doi:10.1038/s41598-024-65710-0)
Supplement: Supplementary file 8 — Supplementary Information 8. [file 41598_2024_65710_MOESM8_ESM.xlsx]

## Sheet: Table S11-A3SS
cellType	ID	GeneID	geneSymbol	chr	strand	longExonStart_0base	longExonEnd	shortES	shortEE	flankingES	flankingEE	ID.1	IJC_SAMPLE_1	SJC_SAMPLE_1	IJC_SAMPLE_2	SJC_SAMPLE_2	IncFormLen	SkipFormLen	PValue	FDR	IncLevel1	IncLevel2	IncLevelDifference
rSpermatids_2	3380	ENSMUSG00000024045.6	Akap8	chr17	-	32312285	32313262	32312285	32312373	32314110	32314144	3380	2,0,4	5,1,1	6,2,4	0,0,0	1038	149	2.26485e-14	2.55929e-11	0.054,0.0,0.365	1.0,1.0,1.0	-0.86
rSpermatids_2	5467	ENSMUSG00000108129.2	4930417O13Rik	chr6	+	125268851	125270413	125270322	125270413	125266399	125266526	5467	18,12,5	1,6,7	2,1,8	0,0,0	1620	149	8.57203e-13	4.8432e-10	0.623,0.155,0.062	1.0,1.0,1.0	-0.72
Spermatocyte_1	3177	ENSMUSG00000001017.15	Chtop	chr3	-	90506107	90507258	90506107	90506261	90507544	90507626	3177	17,12,7	2,8,5	7,1,3	0,0,0	1146	149	9.28035e-13	1.16932e-09	0.525,0.163,0.154	1.0,1.0,1.0	-0.719
macrophage	4754	ENSMUSG00000020389.19	Cdkl3	chr11	+	52084370	52084490	52084373	52084490	52040560	52040620	4754	1,2,7	0,0,0	1,0,0	4,1,1	152	149	1.48941e-11	4.11077e-09	1.0,1.0,1.0	0.197,0.0,0.0	0.934
Spermatocyte_2	5430	ENSMUSG00000062822.8	4833420G17Rik	chr13	+	119465279	119466304	119466073	119466304	119464564	119464690	5430	22,16,3	6,2,4	2,2,4	0,0,0	943	149	8.33522e-12	9.26043e-09	0.367,0.558,0.106	1.0,1.0,1.0	-0.656
Spermatocyte_2	3408	ENSMUSG00000036503.13	Rnf13	chr3	+	57801717	57802537	57802446	57802537	57796197	57796285	3408	13,6,10	12,10,1	2,3,3	0,0,0	878	149	2.562e-11	1.42319e-08	0.155,0.092,0.629	1.0,1.0,1.0	-0.708
Leydig	5091	ENSMUSG00000024012.18	Mtch1	chr17	-	29332075	29332257	29332075	29332238	29332660	29332778	5091	1,5,2	0,0,0	1,5,2	10,4,5	168	149	3.89024e-11	1.68059e-08	1.0,1.0,1.0	0.081,0.526,0.262	0.71
Sertoli	1339	ENSMUSG00000034151.13	Zbbx	chr3	-	75093061	75093197	75093061	75093182	75105623	75105798	1339	0,0,0	1,2,1	3,1,10	1,2,0	164	149	8.69194e-11	3.92006e-08	0.0,0.0,0.0	0.732,0.312,1.0	-0.681
undiffSPG	1727	ENSMUSG00000049658.13	Bdp1	chr13	-	100093413	100093545	100093413	100093542	100097537	100097597	1727	2,1,1	0,0,0	1,1,0	4,1,2	152	149	9.47469e-11	6.46174e-08	1.0,1.0,1.0	0.197,0.495,0.0	0.769
eSpermatids_1	4876	ENSMUSG00000032892.14	Rangrf	chr11	-	68972483	68973028	68972483	68972741	68973440	68973557	4876	1,4,4	0,0,0	1,0,5	7,1,1	436	149	1.1073e-10	7.19747e-08	1.0,1.0,1.0	0.047,0.0,0.631	0.774
eSpermatids_2	3704	ENSMUSG00000063511.11	Snrnp70	chr7	-	45380716	45383184	45380716	45380818	45383803	45383885	3704	2,7,3	0,0,0	0,2,6	3,2,0	2515	149	2.63912e-10	9.8835e-08	1.0,1.0,1.0	0.0,0.056,1.0	0.648
eSpermatids_2	3978	ENSMUSG00000020614.13	Fam20a	chr11	-	109675842	109675977	109675842	109675952	109677153	109677334	3978	0,5,2	3,3,5	3,4,5	0,0,0	174	149	2.26731e-10	9.8835e-08	0.0,0.588,0.255	1.0,1.0,1.0	-0.719
Spermatocyte_1	3280	ENSMUSG00000039536.16	Stau1	chr2	-	166951270	166952472	166951270	166951346	166953207	166953351	3280	12,3,15	2,3,2	12,1,6	0,0,0	1275	149	3.43409e-10	2.16348e-07	0.412,0.105,0.467	1.0,1.0,1.0	-0.672
rSpermatids_1	739	ENSMUSG00000037487.7	Ubr5	chr15	-	38037815	38038027	38037815	38038009	38040752	38040902	739	3,3,1	6,7,2	2,3,4	0,0,0	167	149	2.46414e-10	2.9274e-07	0.308,0.277,0.308	1.0,1.0,1.0	-0.702
eSpermatids_4	5102	ENSMUSG00000020659.16	Cbll1	chr12	-	31492078	31492179	31492078	31492176	31494581	31494749	5102	1,1,6	0,0,0	4,0,1	2,4,4	152	149	6.68836e-10	5.15004e-07	1.0,1.0,1.0	0.662,0.0,0.197	0.714
Leydig	5092	ENSMUSG00000024012.18	Mtch1	chr17	-	29332075	29332279	29332075	29332238	29332660	29332778	5092	6,5,2	0,0,0	2,7,11	10,4,5	190	149	3.35686e-09	7.25081e-07	1.0,1.0,1.0	0.136,0.578,0.633	0.551
diffSPG_1	4677	ENSMUSG00000039480.14	Nt5dc1	chr10	-	34398113	34398198	34398113	34398195	34399737	34399817	4677	1,2,6	0,0,0	1,3,2	5,2,3	152	149	7.28966e-10	9.72441e-07	1.0,1.0,1.0	0.164,0.595,0.395	0.615
Leydig	3289	ENSMUSG00000054387.13	Mdm4	chr1	-	133012636	133012714	133012636	133012711	133018776	133018884	3289	1,1,1	0,0,0	1,0,2	1,4,2	152	149	1.135e-08	1.6344e-06	1.0,1.0,1.0	0.495,0.0,0.495	0.67
rSpermatids_1	3846	ENSMUSG00000030774.13	Pak1	chr7	+	97854435	97854649	97854438	97854649	97788540	97788974	3846	2,6,1	1,0,0	1,1,0	1,7,1	152	149	3.62007e-09	2.15032e-06	0.662,1.0,1.0	0.495,0.123,0.0	0.681
rSpermatids_1	5353	ENSMUSG00000042185.14	Nfrkb	chr9	+	31396999	31397137	31397035	31397137	31396322	31396497	5353	4,5,2	2,3,3	0,0,0	1,2,2	185	149	6.13298e-09	2.42866e-06	0.617,0.573,0.349	0.0,0.0,0.0	0.513
eSpermatids_1	4397	ENSMUSG00000022185.19	Acin1	chr14	-	54646450	54646603	54646450	54646567	54646702	54646833	4397	4,5,4	1,8,3	3,1,2	0,0,0	185	149	1.26953e-08	4.12598e-06	0.763,0.335,0.518	1.0,1.0,1.0	-0.461
undiffSPG	4653	ENSMUSG00000040606.13	Kazn	chr4	-	142147017	142147148	142147017	142147145	142150845	142151035	4653	0,0,0	3,10,2	9,5,6	13,9,4	152	149	1.36256e-08	4.64634e-06	0.0,0.0,0.0	0.404,0.353,0.595	-0.451
diffSPG_1	1824	ENSMUSG00000068115.13	Ninl	chr2	-	150966077	150966364	150966077	150966242	150969979	150970132	1824	1,1,3	0,0,0	0,1,0	2,1,1	271	149	8.57469e-09	4.92575e-06	1.0,1.0,1.0	0.0,0.355,0.0	0.882
diffSPG_1	5382	ENSMUSG00000042185.14	Nfrkb	chr9	+	31397719	31398644	31398559	31398644	31397035	31397137	5382	30,35,39	0,0,0	33,52,33	4,3,4	989	149	1.10774e-08	4.92575e-06	1.0,1.0,1.0	0.554,0.723,0.554	0.39
macrophage	3049	ENSMUSG00000037174.18	Elf2	chr3	-	51264868	51265042	51264868	51265006	51266752	51266866	3049	0,1,1	8,3,3	5,8,8	2,4,0	185	149	4.29283e-08	5.92411e-06	0.0,0.212,0.212	0.668,0.617,1.0	-0.62
diffSPG_1	4455	ENSMUSG00000032299.10	Commd4	chr9	-	57155901	57156033	57155901	57155982	57156171	57156291	4455	0,0,0	2,2,1	1,7,3	1,7,1	200	149	3.7563e-08	1.25273e-05	0.0,0.0,0.0	0.427,0.427,0.691	-0.515
diffSPG_2	2147	ENSMUSG00000029068.16	Ccnl2	chr4	+	155818538	155820428	155820328	155820428	155817922	155817987	2147	4,5,4	0,0,0	2,10,6	4,3,0	1939	149	2.56712e-08	1.39652e-05	1.0,1.0,1.0	0.037,0.204,1.0	0.586
rSpermatids_1	2106	ENSMUSG00000059713.12	Rcan3	chr4	-	135412307	135416598	135412307	135412490	135418379	135418551	2106	9,7,2	1,2,1	3,7,2	0,0,0	4257	149	5.7569e-08	1.58321e-05	0.24,0.109,0.065	1.0,1.0,1.0	-0.862
rSpermatids_1	3610	ENSMUSG00000028484.16	Psip1	chr4	-	83461870	83462553	83461870	83462473	83463594	83463713	3610	12,10,7	16,10,5	16,6,5	0,1,1	229	149	6.66333e-08	1.58321e-05	0.328,0.394,0.477	1.0,0.796,0.765	-0.454
diffSPG_1	3173	ENSMUSG00000061079.14	Zfp143	chr7	+	110072118	110072202	110072121	110072202	110071371	110071455	3173	4,3,4	1,0,0	1,1,3	2,4,5	152	149	8.10305e-08	2.16189e-05	0.797,1.0,1.0	0.329,0.197,0.37	0.634
diffSPG_1	4456	ENSMUSG00000032299.10	Commd4	chr9	-	57155901	57156064	57155901	57155982	57156171	57156291	4456	0,0,0	2,2,1	1,7,3	1,7,1	231	149	1.10915e-07	2.46601e-05	0.0,0.0,0.0	0.392,0.392,0.659	-0.481
Spermatocyte_2	5431	ENSMUSG00000062822.8	4833420G17Rik	chr13	+	119466010	119466304	119466073	119466304	119464564	119464690	5431	10,11,3	6,2,4	1,2,1	0,0,0	212	149	6.89089e-08	2.55193e-05	0.539,0.794,0.345	1.0,1.0,1.0	-0.441
rSpermatids_2	2441	ENSMUSG00000034928.16	Rnf44	chr13	-	54683042	54683219	54683042	54683216	54683594	54683762	2441	4,5,1	3,6,0	0,0,0	1,3,2	152	149	9.09562e-08	2.56951e-05	0.567,0.45,1.0	0.0,0.0,0.0	0.672
rSpermatids_2	2950	ENSMUSG00000035021.13	Baz1a	chr12	-	54927563	54927713	54927563	54927624	54929526	54929665	2950	5,7,5	2,6,1	1,2,2	0,0,0	238	149	8.98144e-08	2.56951e-05	0.61,0.422,0.758	1.0,1.0,1.0	-0.403
macrophage	3562	ENSMUSG00000037628.10	Cdkn3	chr14	+	46769832	46769936	46769835	46769936	46768865	46768897	3562	3,3,3	4,3,3	6,9,3	0,1,0	152	149	4.08006e-07	3.75366e-05	0.424,0.495,0.495	1.0,0.898,1.0	-0.495
diffSPG_2	4205	ENSMUSG00000038095.15	Sbno1	chr5	-	124410069	124410382	124410069	124410379	124413184	124413289	4205	14,1,2	0,0,0	10,14,9	4,7,3	152	149	4.40276e-07	0.000119755	1.0,1.0,1.0	0.71,0.662,0.746	0.294
Spermatocyte_2	1187	ENSMUSG00000029422.15	Rsrc2	chr5	-	123740671	123740884	123740671	123740862	123742778	123742856	1187	19,8,7	10,7,6	8,1,8	0,0,1	171	149	5.72121e-07	0.000158907	0.623,0.499,0.504	1.0,1.0,0.875	-0.416
rSpermatids_1	3784	ENSMUSG00000068917.12	Clk2	chr3	+	89169614	89169702	89169617	89169702	89168694	89168923	3784	3,4,0	9,3,2	2,3,3	0,1,0	152	149	1.16953e-06	0.000231568	0.246,0.567,0.0	1.0,0.746,1.0	-0.644
Spermatocyte_1	3836	ENSMUSG00000109907.1	Gm45321	chr8	+	49901570	49901662	49901573	49901662	49899429	49899487	3836	7,6,0	8,5,2	0,0,0	7,3,2	152	149	6.88581e-07	0.000289204	0.462,0.541,0.0	0.0,0.0,0.0	0.334
macrophage	855	ENSMUSG00000030230.15	Plcz1	chr6	-	140028323	140028585	140028323	140028555	140039654	140039778	855	2,1,4	0,0,0	2,1,0	2,1,2	179	149	4.21003e-06	0.000290492	1.0,1.0,1.0	0.454,0.454,0.0	0.697
diffSPG_2	3184	ENSMUSG00000025939.19	Ube2w	chr1	-	16585275	16585431	16585275	16585352	16597950	16598053	3184	10,3,5	0,0,0	17,30,19	1,8,6	228	149	1.71138e-06	0.00031033	1.0,1.0,1.0	0.917,0.71,0.674	0.233
diffSPG_1	1781	ENSMUSG00000049658.13	Bdp1	chr13	-	100093413	100093545	100093413	100093542	100097537	100097597	1781	1,1,2	3,1,2	1,2,1	0,0,0	152	149	1.89861e-06	0.00036182	0.246,0.495,0.495	1.0,1.0,1.0	-0.588
rSpermatids_1	3631	ENSMUSG00000068036.16	Afdn	chr17	+	13808931	13809095	13808934	13809095	13807276	13807392	3631	7,3,6	4,1,3	5,8,3	0,0,0	152	149	3.50691e-06	0.000462912	0.632,0.746,0.662	1.0,1.0,1.0	-0.32
diffSPG_1	1384	ENSMUSG00000021431.15	Snrnp48	chr13	+	38214604	38216513	38216324	38216513	38211066	38211141	1384	19,11,16	0,1,0	33,25,20	5,10,6	1869	149	2.97154e-06	0.000495504	1.0,0.467,1.0	0.345,0.166,0.21	0.582
rSpermatids_2	1537	ENSMUSG00000032680.11	6820408C15Rik	chr2	+	152434032	152434148	152434035	152434148	152428924	152429024	1537	3,7,5	6,9,7	1,0,0	4,4,7	152	149	3.43089e-06	0.000498796	0.329,0.433,0.412	0.197,0.0,0.0	0.326
rSpermatids_2	2336	ENSMUSG00000026434.12	Nucks1	chr1	+	131929612	131929762	131929615	131929762	131928063	131928216	2336	15,18,15	6,14,1	12,10,10	1,0,0	152	149	3.5313e-06	0.000498796	0.71,0.558,0.936	0.922,1.0,1.0	-0.239
rSpermatids_2	2949	ENSMUSG00000035021.13	Baz1a	chr12	-	54927563	54927710	54927563	54927624	54929526	54929665	2949	9,14,10	2,6,1	3,2,2	0,0,0	235	149	2.59004e-06	0.000498796	0.74,0.597,0.864	1.0,1.0,1.0	-0.266
eSpermatids_4	2464	ENSMUSG00000079324.11	4932414N04Rik	chr2	+	68666134	68666208	68666137	68666208	68664328	68664401	2464	3,9,8	9,3,1	2,15,9	0,0,0	152	149	1.33172e-06	0.000512712	0.246,0.746,0.887	1.0,1.0,1.0	-0.374
rSpermatids_2	5342	ENSMUSG00000020461.10	Clhc1	chr11	+	29556035	29556256	29556068	29556256	29553503	29553762	5342	0,0,0	10,13,5	3,0,6	5,2,6	182	149	4.36052e-06	0.000547488	0.0,0.0,0.0	0.329,0.0,0.45	-0.26
rSpermatids_2	2539	ENSMUSG00000001416.13	Cct3	chr3	+	88300799	88300991	88300928	88300991	88299341	88299403	2539	15,26,20	5,0,6	7,6,10	0,0,0	278	149	5.18117e-06	0.000585472	0.617,1.0,0.641	1.0,1.0,1.0	-0.247
eSpermatids_3	3187	ENSMUSG00000021134.17	Srsf5	chr12	+	80949716	80950503	80949719	80950503	80949493	80949604	3187	0,0,0	3,5,2	7,0,5	0,1,4	152	149	1.02642e-06	0.000682364	0.0,0.0,0.0	1.0,0.0,0.551	-0.517
eSpermatids_3	3809	ENSMUSG00000032921.13	Odf4	chr11	-	68922419	68922588	68922419	68922554	68922840	68923014	3809	0,0,1	10,7,11	4,3,5	3,7,10	183	149	1.6344e-06	0.000682364	0.0,0.0,0.069	0.521,0.259,0.289	-0.333
Leydig	2946	ENSMUSG00000005506.16	Celf1	chr2	+	91013490	91019490	91016565	91019490	91013237	91013402	2946	4,2,2	0,0,0	11,14,4	2,1,1	3224	149	7.13541e-06	0.000770625	1.0,1.0,1.0	0.203,0.393,0.156	0.749
Telocyte	864	ENSMUSG00000029064.15	Gnb1	chr4	+	155557467	155559269	155557470	155559269	155557170	155557286	864	0,0,0	1,1,2	6,2,3	15,10,5	152	149	2.90651e-06	0.000773131	0.0,0.0,0.0	0.282,0.164,0.37	-0.272
diffSPG_1	2601	ENSMUSG00000034243.17	Golgb1	chr16	+	36886130	36886228	36886133	36886228	36885010	36885188	2601	6,1,3	28,19,23	20,22,11	31,29,21	152	149	5.4988e-06	0.000815044	0.174,0.049,0.113	0.387,0.426,0.339	-0.272
rSpermatids_1	135	ENSMUSG00000117752.1	Gm35554	chr19	+	27346735	27347545	27347276	27347545	27344768	27345527	135	6,7,7	0,3,3	6,2,3	0,0,0	690	149	7.53054e-06	0.000894628	1.0,0.335,0.335	1.0,1.0,1.0	-0.443
rSpermatids_2	2966	ENSMUSG00000037913.12	Tmem156	chr5	-	65075562	65075823	65075562	65075736	65079921	65080086	2966	40,50,27	0,2,0	7,8,11	4,1,3	236	149	9.99938e-06	0.000941608	1.0,0.94,1.0	0.525,0.835,0.698	0.294
Telocyte	2239	ENSMUSG00000037683.14	Armc3	chr2	+	19296803	19296911	19296815	19296911	19296322	19296424	2239	0,1,0	1,0,3	4,2,1	1,0,0	161	149	7.14142e-06	0.000949809	0.0,1.0,0.0	0.787,1.0,1.0	-0.596
eSpermatids_4	4530	ENSMUSG00000032480.17	Dhx30	chr9	-	110112970	110113090	110112970	110113025	110115035	110115161	4530	5,6,4	1,0,0	1,2,4	2,3,1	214	149	4.93557e-06	0.000950098	0.777,1.0,1.0	0.258,0.317,0.736	0.489
eSpermatids_4	5232	ENSMUSG00000031085.16	Acte1	chr7	+	143883589	143884008	143883923	143884008	143881637	143881716	5232	3,13,11	0,0,0	12,12,9	3,0,5	483	149	3.81865e-06	0.000950098	1.0,1.0,1.0	0.552,1.0,0.357	0.364
rSpermatids_1	4659	ENSMUSG00000035165.14	Kcne3	chr7	+	100181135	100181274	100181150	100181274	100177986	100178242	4659	0,7,5	3,7,5	4,1,3	0,1,0	164	149	9.52722e-06	0.00102894	0.0,0.476,0.476	1.0,0.476,1.0	-0.508
Spermatocyte_2	5435	ENSMUSG00000026017.13	Carf	chr1	+	60109221	60109449	60109326	60109449	60108082	60108200	5435	21,10,5	4,9,0	6,2,2	0,0,0	254	149	4.72017e-06	0.00104882	0.755,0.395,1.0	1.0,1.0,1.0	-0.283
Telocyte	990	ENSMUSG00000036371.6	Serbp1	chr6	+	67272818	67272938	67272863	67272938	67272138	67272228	990	6,2,9	0,1,0	17,8,17	6,16,4	194	149	1.38188e-05	0.00122527	1.0,0.606,1.0	0.685,0.277,0.765	0.293
Spermatocyte_2	4360	ENSMUSG00000032178.14	Ilf3	chr9	+	21388508	21388753	21388523	21388753	21388111	21388150	4360	12,1,5	18,25,19	0,0,0	4,9,4	164	149	7.36494e-06	0.00136374	0.377,0.035,0.193	0.0,0.0,0.0	0.202
Sertoli	1928	ENSMUSG00000092518.9	Fam71e2	chr7	-	4770240	4770521	4770240	4770496	4770574	4770729	1928	3,5,1	4,3,16	0,0,0	10,1,11	174	149	7.22752e-06	0.00162981	0.391,0.588,0.051	0.0,0.0,0.0	0.343
diffSPG_1	5075	ENSMUSG00000040651.9	Tasor	chr14	+	27480641	27483555	27480915	27483555	27479923	27480091	5075	5,6,3	0,0,0	10,2,4	0,3,3	423	149	1.25877e-05	0.0016792	1.0,1.0,1.0	1.0,0.19,0.32	0.497
rSpermatids_2	2191	ENSMUSG00000053332.13	Gas5	chr1	+	161036207	161036579	161036548	161036579	161035982	161036014	2191	33,39,30	3,3,3	16,13,16	0,0,0	490	149	1.98781e-05	0.00172787	0.77,0.798,0.753	1.0,1.0,1.0	-0.226
diffSPG_2	2348	ENSMUSG00000060771.15	Tsga10	chr1	-	37841184	37841352	37841184	37841308	37842454	37842520	2348	2,5,2	0,1,0	4,5,4	2,2,7	193	149	1.55471e-05	0.00176749	1.0,0.794,1.0	0.607,0.659,0.306	0.407
diffSPG_2	4721	ENSMUSG00000018572.10	Phf23	chr11	+	69998300	69999132	69998501	69999132	69997745	69997838	4721	3,4,6	1,0,0	9,6,1	4,3,2	350	149	1.62453e-05	0.00176749	0.561,1.0,1.0	0.489,0.46,0.176	0.479
eSpermatids_3	3139	ENSMUSG00000051910.13	Sox6	chr7	-	115597495	115597619	115597495	115597616	115659515	115659584	3139	1,6,0	0,0,1	0,0,2	3,1,2	152	149	7.313e-06	0.00199098	1.0,1.0,0.0	0.0,0.0,0.495	0.502
Spermatocyte_1	481	ENSMUSG00000062743.9	Zfp677	chr17	+	21392460	21392551	21392465	21392551	21383747	21384020	481	0,0,0	1,3,1	1,3,0	0,0,1	154	149	1.12474e-05	0.00202453	0.0,0.0,0.0	1.0,1.0,0.0	-0.667
eSpermatids_3	1648	ENSMUSG00000061298.14	Agbl4	chr4	+	111657091	111657510	111657157	111657510	111656325	111656422	1648	2,6,2	8,7,14	0,0,0	9,7,9	215	149	1.50413e-05	0.00212607	0.148,0.373,0.09	0.0,0.0,0.0	0.204
eSpermatids_3	1692	ENSMUSG00000034793.15	G6pc3	chr11	+	102192748	102193226	102193084	102193226	102192472	102192563	1692	2,3,4	0,1,0	0,1,1	2,0,1	485	149	1.52772e-05	0.00212607	1.0,0.48,1.0	0.0,1.0,0.235	0.415
diffSPG_2	2128	ENSMUSG00000053332.13	Gas5	chr1	+	161036207	161036579	161036548	161036579	161035982	161036014	2128	6,4,2	1,0,0	9,12,6	1,2,3	490	149	2.45455e-05	0.00222546	0.646,1.0,1.0	0.732,0.646,0.378	0.297
rSpermatids_1	2214	ENSMUSG00000026766.16	Mmadhc	chr2	-	50292808	50292913	50292808	50292898	50296251	50296309	2214	4,2,1	1,3,2	4,3,2	0,1,0	164	149	2.8558e-05	0.00242335	0.784,0.377,0.312	1.0,0.732,1.0	-0.42
eSpermatids_4	4911	ENSMUSG00000014609.16	Chrne	chr11	-	70615207	70615317	70615207	70615314	70615399	70615586	4911	8,1,7	5,2,2	1,1,0	3,3,6	152	149	1.57476e-05	0.00242513	0.611,0.329,0.774	0.246,0.246,0.0	0.407
eSpermatids_2	540	ENSMUSG00000116976.1	4930500H12Rik	chr16	+	73137973	73138336	73138033	73138336	73098906	73099041	540	2,4,1	1,0,0	0,5,1	4,2,1	209	149	1.14344e-05	0.0025767	0.588,1.0,1.0	0.0,0.641,0.416	0.51
eSpermatids_2	4620	ENSMUSG00000084829.7	Gm14266	chr2	+	171268987	171269200	171269036	171269200	171256910	171257139	4620	4,1,1	2,1,0	0,0,0	3,2,3	198	149	1.37608e-05	0.0025767	0.601,0.429,1.0	0.0,0.0,0.0	0.677
Spermatocyte_1	5516	ENSMUSG00000036023.6	Parp2	chr14	+	50814869	50815427	50815351	50815427	50811775	50811826	5516	71,91,42	0,0,0	56,25,26	4,0,4	631	149	1.63849e-05	0.00258063	1.0,1.0,1.0	0.768,1.0,0.606	0.209
Spermatocyte_1	4540	ENSMUSG00000097195.10	Snhg5	chr9	-	88522483	88522628	88522483	88522586	88522850	88522888	4540	4,3,5	3,3,3	0,1,0	1,2,2	191	149	1.86393e-05	0.0026095	0.51,0.438,0.565	0.0,0.281,0.0	0.411
eSpermatids_3	2166	ENSMUSG00000053332.13	Gas5	chr1	+	161036207	161036579	161036548	161036579	161035982	161036014	2166	7,10,6	0,0,1	5,5,17	4,1,3	490	149	2.33082e-05	0.00278033	1.0,1.0,0.646	0.275,0.603,0.633	0.378
Spermatocyte_1	2200	ENSMUSG00000006920.14	Ezh1	chr11	-	101217242	101217368	101217242	101217363	101218653	101218720	2200	2,4,2	13,4,10	0,0,0	2,6,3	154	149	2.76668e-05	0.00316911	0.13,0.492,0.162	0.0,0.0,0.0	0.261
Spermatocyte_1	4247	ENSMUSG00000042156.16	Dzip1	chr14	-	118909433	118909571	118909433	118909568	118911341	118911503	4247	8,10,1	6,2,4	2,8,3	0,0,1	152	149	2.74029e-05	0.00316911	0.567,0.831,0.197	1.0,1.0,0.746	-0.384
eSpermatids_4	243	ENSMUSG00000024483.19	Ankhd1	chr18	+	36614714	36614817	36614762	36614817	36613832	36613976	243	3,5,2	0,1,0	3,1,3	3,1,2	197	149	2.47683e-05	0.00317859	1.0,0.791,1.0	0.431,0.431,0.532	0.466
diffSPG_1	592	ENSMUSG00000022822.16	Abcc5	chr16	-	20392450	20392922	20392450	20392807	20396014	20396122	592	1,2,6	6,7,5	0,0,0	1,7,4	264	149	2.76709e-05	0.00332141	0.086,0.139,0.404	0.0,0.0,0.0	0.21
diffSPG_1	3729	ENSMUSG00000045411.16	2410002F23Rik	chr7	+	44247237	44247416	44247250	44247416	44246786	44246823	3729	1,4,3	0,0,0	5,3,1	3,0,5	162	149	3.23676e-05	0.00332141	1.0,1.0,1.0	0.605,1.0,0.155	0.413
diffSPG_1	5489	ENSMUSG00000057594.12	Arl16	chr11	-	120466653	120466767	120466653	120466732	120467181	120467240	5489	2,2,8	1,1,4	17,8,10	0,1,0	184	149	3.09534e-05	0.00332141	0.618,0.618,0.618	1.0,0.866,1.0	-0.337
Spermatocyte_2	3216	ENSMUSG00000027469.16	Tpx2	chr2	+	152867183	152867357	152867186	152867357	152854920	152855015	3216	42,22,3	4,8,1	6,3,5	0,0,0	152	149	2.33785e-05	0.00339067	0.911,0.729,0.746	1.0,1.0,1.0	-0.205
Spermatocyte_2	4852	ENSMUSG00000018572.10	Phf23	chr11	+	69998300	69999132	69998501	69999132	69997745	69997838	4852	40,25,7	3,3,2	10,4,3	0,0,0	350	149	2.44153e-05	0.00339067	0.85,0.78,0.598	1.0,1.0,1.0	-0.257
macrophage	3548	ENSMUSG00000009687.14	Fxyd5	chr7	-	31037820	31037931	31037820	31037928	31039037	31039094	3548	0,1,0	7,6,4	1,6,2	2,11,10	152	149	6.28804e-05	0.003471	0.0,0.14,0.0	0.329,0.348,0.164	-0.234
Spermatocyte_1	884	ENSMUSG00000030230.15	Plcz1	chr6	-	140028323	140028585	140028323	140028558	140039654	140039778	884	5,9,7	2,0,2	5,0,0	3,3,5	176	149	3.65786e-05	0.00377	0.679,1.0,0.748	0.585,0.0,0.0	0.614
Spermatocyte_1	4207	ENSMUSG00000002395.14	Use1	chr8	+	71367643	71367848	71367769	71367848	71367216	71367369	4207	10,10,0	2,5,3	6,3,2	0,0,1	275	149	4.09118e-05	0.00377	0.73,0.52,0.0	1.0,1.0,0.52	-0.423
Leydig	4277	ENSMUSG00000018449.12	Rpain	chr11	+	70974899	70975040	70974993	70975040	70974068	70974132	4277	4,7,5	0,0,0	13,32,26	6,0,4	243	149	4.3717e-05	0.00377715	1.0,1.0,1.0	0.571,1.0,0.799	0.21
diffSPG_2	58	ENSMUSG00000054626.11	Xlr	chrX	-	53796142	53796268	53796142	53796220	53797631	53797696	58	0,0,1	1,1,1	2,5,4	3,2,3	197	149	7.00771e-05	0.0037979	0.0,0.0,0.431	0.335,0.654,0.502	-0.353
diffSPG_2	1212	ENSMUSG00000029276.13	Glmn	chr5	-	107575231	107575364	107575231	107575340	107578450	107578567	1212	0,0,0	3,7,2	3,2,3	11,11,6	173	149	6.62779e-05	0.0037979	0.0,0.0,0.0	0.19,0.135,0.301	-0.209
diffSPG_2	1673	ENSMUSG00000011350.15	Gm5893	chr7	+	24838276	24838495	24838447	24838495	24837881	24837954	1673	7,2,11	1,0,0	7,8,7	3,5,0	320	149	7.67957e-05	0.0037979	0.765,1.0,1.0	0.521,0.427,1.0	0.272
diffSPG_2	3764	ENSMUSG00000030774.13	Pak1	chr7	+	97854435	97854649	97854438	97854649	97788540	97788974	3764	10,5,10	2,0,0	39,32,11	13,10,7	152	149	5.00916e-05	0.0037979	0.831,1.0,1.0	0.746,0.758,0.606	0.24
diffSPG_2	4172	ENSMUSG00000027346.15	Gpcpd1	chr2	-	132572184	132572257	132572184	132572254	132578067	132578248	4172	1,0,2	0,1,0	1,0,0	3,1,1	152	149	6.30746e-05	0.0037979	1.0,0.0,1.0	0.246,0.0,0.0	0.585
eSpermatids_4	3773	ENSMUSG00000029517.13	Ankrd7	chr6	+	18868240	18868417	18868243	18868417	18867981	18868096	3773	0,0,1	5,10,7	0,5,4	2,2,4	152	149	3.59163e-05	0.00395079	0.0,0.0,0.123	0.0,0.71,0.495	-0.361
rSpermatids_2	2120	ENSMUSG00000027620.16	Rbm39	chr2	-	156154238	156154289	156154238	156154271	156158399	156158477	2120	1,4,2	0,1,0	4,0,1	3,5,0	167	149	6.33896e-05	0.00397946	1.0,0.781,1.0	0.543,0.0,1.0	0.413
rSpermatids_2	2465	ENSMUSG00000037458.15	Azin1	chr15	-	38492243	38492359	38492243	38492356	38493473	38493636	2465	5,6,3	4,3,0	1,3,2	0,0,0	152	149	6.27112e-05	0.00397946	0.551,0.662,1.0	1.0,1.0,1.0	-0.262
macrophage	1641	ENSMUSG00000028392.15	Bspry	chr4	+	62495997	62497298	62496981	62497298	62494732	62494857	1641	1,4,5	0,3,1	10,11,8	0,0,0	1133	149	0.000104182	0.00410774	1.0,0.149,0.397	1.0,1.0,1.0	-0.485
Spermatocyte_1	5454	ENSMUSG00000026017.13	Carf	chr1	+	60109221	60109449	60109326	60109449	60108082	60108200	5454	9,9,1	7,5,0	7,1,3	1,0,0	254	149	5.2505e-05	0.00413477	0.43,0.514,1.0	0.804,1.0,1.0	-0.287
rSpermatids_1	3371	ENSMUSG00000037266.18	Rsrp1	chr4	+	134926025	134926818	134926734	134926818	134925776	134925821	3371	37,18,12	3,4,0	23,11,7	1,0,0	858	149	5.22247e-05	0.0041362	0.682,0.439,1.0	0.8,1.0,1.0	-0.226
rSpermatids_2	4799	ENSMUSG00000069539.11	Scyl2	chr10	-	89645461	89645557	89645461	89645554	89645676	89645743	4799	0,0,0	2,3,1	5,0,2	4,1,1	152	149	9.0175e-05	0.00485227	0.0,0.0,0.0	0.551,0.0,0.662	-0.404
rSpermatids_1	4635	ENSMUSG00000037608.16	Bclaf1	chr10	+	20322962	20323868	20322968	20323868	20322002	20322116	4635	6,8,7	2,5,1	2,6,4	0,1,0	155	149	7.31661e-05	0.00511302	0.743,0.606,0.871	1.0,0.852,1.0	-0.211
eSpermatids_4	3086	ENSMUSG00000061882.12	Ccdc62	chr5	+	123951751	123951867	123951800	123951867	123951198	123951287	3086	15,6,7	1,0,0	4,9,12	4,3,1	198	149	5.49242e-05	0.00528646	0.919,1.0,1.0	0.429,0.693,0.9	0.299
Leydig	3286	ENSMUSG00000024045.6	Akap8	chr17	-	32312285	32313262	32312285	32312373	32314110	32314144	3286	6,2,2	1,0,0	2,3,6	3,5,1	1038	149	7.3871e-05	0.00531871	0.463,1.0,1.0	0.087,0.079,0.463	0.611
Spermatocyte_1	2240	ENSMUSG00000026766.16	Mmadhc	chr2	-	50292808	50292953	50292808	50292898	50296251	50296309	2240	8,13,4	2,7,1	6,5,1	0,1,0	204	149	7.26587e-05	0.00538529	0.745,0.576,0.745	1.0,0.785,1.0	-0.24
diffSPG_1	4186	ENSMUSG00000025231.17	Sufu	chr19	+	46453158	46453315	46453161	46453315	46450890	46450963	4186	3,3,1	0,1,2	1,0,0	0,1,4	152	149	6.76922e-05	0.00564384	1.0,0.746,0.329	1.0,0.0,0.0	0.358
eSpermatids_1	1682	ENSMUSG00000033885.15	Pxk	chr14	+	8155282	8155345	8155285	8155345	8152080	8152150	1682	0,0,4	4,2,1	1,2,3	0,0,2	152	149	4.52272e-05	0.00587954	0.0,0.0,0.797	1.0,1.0,0.595	-0.599
eSpermatids_1	4145	ENSMUSG00000063253.11	Scoc	chr8	-	83437552	83437636	83437552	83437633	83437984	83438056	4145	11,16,5	3,1,4	5,10,5	0,0,0	152	149	4.438e-05	0.00587954	0.782,0.94,0.551	1.0,1.0,1.0	-0.242
eSpermatids_4	293	ENSMUSG00000024044.19	Epb41l3	chr17	+	69262125	69262346	69262179	69262346	69259012	69259188	293	7,4,13	0,0,1	3,1,7	2,1,3	203	149	7.21199e-05	0.00617026	1.0,1.0,0.905	0.524,0.423,0.631	0.442
eSpermatids_4	2243	ENSMUSG00000026790.19	Odf2	chr2	+	29893000	29893154	29893037	29893154	29892185	29892276	2243	4,2,5	0,1,0	2,6,3	3,2,2	186	149	8.38119e-05	0.00645352	1.0,0.616,1.0	0.348,0.706,0.546	0.339
undiffSPG	2319	ENSMUSG00000056228.10	Cars2	chr8	-	11530294	11530427	11530294	11530424	11537271	11537355	2319	1,0,0	3,2,1	3,1,1	2,1,0	152	149	3.93667e-05	0.00671202	0.246,0.0,0.0	0.595,0.495,1.0	-0.615
diffSPG_2	3553	ENSMUSG00000068036.16	Afdn	chr17	+	13808931	13809095	13808934	13809095	13807276	13807392	3553	13,13,4	0,3,0	15,24,17	5,28,4	152	149	0.000161647	0.0067643	1.0,0.809,1.0	0.746,0.457,0.806	0.267
rSpermatids_1	5352	ENSMUSG00000042185.14	Nfrkb	chr9	+	31396793	31397137	31397035	31397137	31396322	31396497	5352	4,2,2	2,3,3	0,0,1	1,2,2	391	149	0.000103583	0.00683646	0.433,0.203,0.203	0.0,0.0,0.16	0.226
Spermatocyte_2	4448	ENSMUSG00000055720.10	Ubl7	chr9	+	57911709	57911825	57911716	57911825	57911050	57911171	4448	13,12,6	56,28,11	2,0,0	13,9,2	156	149	8.7467e-05	0.00694113	0.181,0.29,0.343	0.128,0.0,0.0	0.229
eSpermatids_3	731	ENSMUSG00000022338.8	Eny2	chr15	+	44433853	44433973	44433898	44433973	44432437	44432508	731	2,0,3	0,3,0	0,1,0	2,3,11	194	149	7.20474e-05	0.00751994	1.0,0.0,1.0	0.0,0.204,0.0	0.599
diffSPG_1	1137	ENSMUSG00000039449.14	Prpf18	chr2	-	4643650	4643784	4643650	4643764	4645568	4645673	1137	1,2,3	1,1,2	2,0,0	4,7,10	169	149	9.82891e-05	0.0077128	0.469,0.638,0.569	0.306,0.0,0.0	0.457
rSpermatids_2	375	ENSMUSG00000024308.15	Tapbp	chr17	+	33926626	33926706	33926629	33926706	33926427	33926517	375	6,7,2	4,3,1	3,2,1	1,0,0	152	149	0.0001905	0.00893551	0.595,0.696,0.662	0.746,1.0,1.0	-0.264
rSpermatids_2	683	ENSMUSG00000022388.14	Ttll8	chr15	-	88933834	88933963	88933834	88933958	88934957	88935028	683	8,4,3	7,13,8	1,0,0	2,1,1	154	149	0.000205596	0.00893551	0.525,0.229,0.266	0.326,0.0,0.0	0.231
rSpermatids_2	3887	ENSMUSG00000047248.20	C2cd3	chr7	+	100413325	100413448	100413329	100413448	100410331	100410450	3887	7,6,3	1,8,0	5,2,5	0,0,0	153	149	0.000193934	0.00893551	0.872,0.422,1.0	1.0,1.0,1.0	-0.235
diffSPG_1	2346	ENSMUSG00000025983.11	Ccdc150	chr1	+	54367913	54368033	54367957	54368033	54366132	54366219	2346	2,6,5	0,0,1	4,4,4	2,2,2	193	149	0.000124991	0.0092632	1.0,1.0,0.794	0.607,0.607,0.607	0.324
rSpermatids_2	745	ENSMUSG00000022338.8	Eny2	chr15	+	44433853	44433973	44433900	44433973	44432437	44432508	745	2,3,2	1,6,4	4,0,5	0,1,0	196	149	0.000239687	0.0093452	0.603,0.275,0.275	1.0,0.0,1.0	-0.282
Spermatocyte_2	1397	ENSMUSG00000029141.16	Slc4a1ap	chr5	+	31548610	31548681	31548613	31548681	31546179	31546266	1397	12,7,4	5,1,1	4,2,2	0,0,0	152	149	0.000144413	0.00949808	0.702,0.873,0.797	1.0,1.0,1.0	-0.209
Spermatocyte_2	1777	ENSMUSG00000034101.14	Ctnnd1	chr2	-	84600780	84602903	84600780	84602900	84603648	84603752	1777	24,6,4	1,6,1	3,3,5	0,0,0	152	149	0.000145335	0.00949808	0.959,0.495,0.797	1.0,1.0,1.0	-0.25
rSpermatids_1	5502	ENSMUSG00000007591.15	Tssk4	chr14	+	55651470	55651852	55651488	55651852	55650900	55651115	5502	2,2,0	0,0,3	0,0,0	9,1,2	167	149	0.000160148	0.0100135	1.0,1.0,0.0	0.0,0.0,0.0	0.667
undiffSPG	4371	ENSMUSG00000000838.17	Fmr1	chrX	+	68712230	68712413	68712305	68712413	68710583	68710779	4371	3,4,1	0,0,0	0,9,1	2,1,2	224	149	7.49235e-05	0.0102196	1.0,1.0,1.0	0.0,0.857,0.25	0.631
eSpermatids_4	32	ENSMUSG00000031323.8	Dmrtc1a	chrX	-	102903221	102903846	102903221	102903763	102904749	102904879	32	26,24,29	14,12,12	22,19,8	24,21,37	232	149	0.000159303	0.0106975	0.544,0.562,0.608	0.371,0.368,0.122	0.284
eSpermatids_3	1900	ENSMUSG00000037801.13	Iqch	chr9	-	63445473	63445596	63445473	63445509	63454559	63454730	1900	9,19,19	0,1,2	14,10,14	4,4,6	236	149	0.000119762	0.0111112	1.0,0.923,0.857	0.688,0.612,0.596	0.295
Spermatocyte_1	1538	ENSMUSG00000032680.11	6820408C15Rik	chr2	+	152434032	152434148	152434035	152434148	152428924	152429024	1538	2,1,2	2,2,0	0,0,1	1,1,3	152	149	0.000193825	0.012211	0.495,0.329,1.0	0.0,0.0,0.246	0.526
Spermatocyte_2	2997	ENSMUSG00000038685.18	Rtel1	chr2	+	181356345	181356616	181356357	181356616	181356157	181356258	2997	7,2,6	2,10,0	1,1,0	4,1,3	161	149	0.000214953	0.0125691	0.764,0.156,1.0	0.188,0.481,0.0	0.417
Spermatocyte_2	4519	ENSMUSG00000023150.14	Ivns1abp	chr1	+	151355166	151356236	151356128	151356236	151354633	151354759	4519	58,32,20	0,4,4	21,1,8	1,0,0	1111	149	0.00023652	0.0131387	1.0,0.518,0.401	0.738,1.0,1.0	-0.273
diffSPG_1	279	ENSMUSG00000024234.7	Mtpap	chr18	+	4383184	4383413	4383188	4383413	4380653	4380887	279	1,0,0	2,3,3	4,1,2	5,3,3	153	149	0.00019682	0.0138189	0.327,0.0,0.0	0.438,0.245,0.394	-0.25
diffSPG_1	1549	ENSMUSG00000020736.12	Nt5c	chr11	-	115490419	115490769	115490419	115490744	115490852	115490967	1549	0,0,0	9,5,11	2,3,2	9,3,10	174	149	0.00021987	0.013852	0.0,0.0,0.0	0.16,0.461,0.146	-0.256
diffSPG_1	3752	ENSMUSG00000003421.13	Nosip	chr7	+	45076551	45076739	45076626	45076739	45076309	45076428	3752	22,9,15	5,3,2	37,31,31	2,0,1	224	149	0.000220982	0.013852	0.745,0.666,0.833	0.925,1.0,0.954	-0.212
diffSPG_1	4225	ENSMUSG00000036977.8	Anapc10	chr8	+	79713104	79713279	79713152	79713279	79711819	79711844	4225	2,3,3	11,8,0	0,0,1	14,12,16	197	149	0.000237438	0.013852	0.121,0.221,1.0	0.0,0.0,0.045	0.432
diffSPG_1	3691	ENSMUSG00000063808.14	Gpatch1	chr7	-	35308178	35308339	35308178	35308331	35309300	35309386	3691	2,2,1	0,0,0	5,3,11	7,1,0	157	149	0.000308527	0.0156466	1.0,1.0,1.0	0.404,0.74,1.0	0.285
eSpermatids_4	3019	ENSMUSG00000027855.13	Sycp1	chr3	-	102935543	102935665	102935543	102935659	102935985	102936100	3019	2,2,4	0,1,0	3,0,1	0,4,2	155	149	0.000276339	0.0163678	1.0,0.658,1.0	1.0,0.0,0.325	0.444
eSpermatids_1	3236	ENSMUSG00000029022.18	Miip	chr4	-	147860790	147861085	147860790	147861013	147861353	147861491	3236	14,26,26	6,11,17	14,9,8	0,0,3	221	149	0.000151454	0.0164075	0.611,0.614,0.508	1.0,1.0,0.643	-0.303
rSpermatids_2	596	ENSMUSG00000003531.15	Dgcr6	chr16	+	18070081	18070231	18070090	18070231	18069423	18069524	596	7,6,4	11,9,5	2,0,0	3,5,2	158	149	0.000527963	0.0165722	0.375,0.386,0.43	0.386,0.0,0.0	0.268
rSpermatids_1	1548	ENSMUSG00000028669.15	Pithd1	chr4	-	135986391	135986466	135986391	135986435	135986937	135987264	1548	0,2,4	2,6,0	1,1,1	1,0,0	180	149	0.000293105	0.0165814	0.0,0.216,1.0	0.453,1.0,1.0	-0.412
rSpermatids_1	3006	ENSMUSG00000040812.14	Agbl2	chr2	+	90783985	90784125	90784061	90784125	90783575	90783673	3006	4,3,0	2,6,2	0,0,0	5,2,4	225	149	0.000285372	0.0165814	0.57,0.249,0.0	0.0,0.0,0.0	0.273
eSpermatids_1	1611	ENSMUSG00000028689.14	Ccdc163	chr4	+	116714015	116714149	116714087	116714149	116710100	116710284	1611	5,4,2	1,0,0	1,8,4	2,0,5	221	149	0.000205255	0.016677	0.771,1.0,1.0	0.252,1.0,0.35	0.39
diffSPG_1	4680	ENSMUSG00000055862.7	Izumo4	chr10	+	80704620	80704713	80704698	80704713	80704417	80704435	4680	1,0,0	0,1,1	1,2,0	0,0,1	227	149	0.000369156	0.0169812	1.0,0.0,0.0	1.0,1.0,0.0	-0.333
Spermatocyte_2	3801	ENSMUSG00000068917.12	Clk2	chr3	+	89168694	89168923	89168697	89168923	89167034	89167204	3801	6,3,0	7,0,2	2,4,3	0,0,0	152	149	0.000382836	0.0184926	0.457,1.0,0.0	1.0,1.0,1.0	-0.514
Tcell	3271	ENSMUSG00000037266.18	Rsrp1	chr4	+	134926025	134926818	134926734	134926818	134925776	134925821	3271	1,2,5	3,0,1	3,6,2	0,0,1	858	149	0.000282455	0.0209017	0.055,1.0,0.465	1.0,1.0,0.258	-0.246
undiffSPG	5302	ENSMUSG00000062822.8	4833420G17Rik	chr13	+	119465279	119466304	119466073	119466304	119464564	119464690	5302	3,1,3	0,0,0	6,6,6	0,1,4	943	149	0.000188197	0.0213917	1.0,1.0,1.0	1.0,0.487,0.192	0.44
eSpermatids_1	866	ENSMUSG00000030230.15	Plcz1	chr6	-	140028323	140028585	140028323	140028555	140039654	140039778	866	20,25,41	2,9,0	6,13,12	11,9,4	179	149	0.000394977	0.0216862	0.893,0.698,1.0	0.312,0.546,0.714	0.34
eSpermatids_1	4244	ENSMUSG00000038095.15	Sbno1	chr5	-	124410069	124410382	124410069	124410379	124413184	124413289	4244	5,9,4	5,1,2	4,2,5	0,1,0	152	149	0.000347954	0.0216862	0.495,0.898,0.662	1.0,0.662,1.0	-0.202
rSpermatids_1	4261	ENSMUSG00000031921.17	Terf2	chr8	-	107076609	107076999	107076609	107076996	107079368	107079469	4261	2,1,1	2,3,6	1,1,2	2,0,0	152	149	0.000442613	0.0217682	0.495,0.246,0.14	0.329,1.0,1.0	-0.483
Spermatocyte_1	5273	ENSMUSG00000116048.1	Septin2	chr1	+	93489123	93489154	93489127	93489154	93478992	93479068	5273	10,2,1	4,2,1	8,1,1	0,1,0	153	149	0.000416178	0.0228916	0.709,0.493,0.493	1.0,0.493,1.0	-0.266
eSpermatids_4	3743	ENSMUSG00000001120.15	Pcbp3	chr10	-	76770960	76771039	76770960	76771036	76781831	76781873	3743	2,1,0	3,1,2	0,5,3	1,1,0	152	149	0.000442427	0.0237205	0.395,0.495,0.0	0.0,0.831,1.0	-0.314
rSpermatids_2	3984	ENSMUSG00000030795.18	Fus	chr7	+	127971837	127971982	127971840	127971982	127969716	127969871	3984	9,17,1	7,9,2	2,2,4	0,0,2	152	149	0.000899464	0.0241999	0.558,0.649,0.329	1.0,1.0,0.662	-0.375
Spermatocyte_1	4634	ENSMUSG00000060373.15	Hnrnpc	chr14	-	52075254	52075436	52075254	52075415	52075612	52075726	4634	8,12,7	9,10,3	6,5,7	2,1,0	170	149	0.000518851	0.024213	0.438,0.513,0.672	0.724,0.814,1.0	-0.305
undiffSPG	1429	ENSMUSG00000000600.15	Krit1	chr5	+	3806418	3806568	3806464	3806568	3803183	3803483	1429	4,0,1	6,12,6	5,14,5	9,4,0	195	149	0.000321444	0.0243583	0.337,0.0,0.113	0.298,0.728,1.0	-0.525
undiffSPG	5230	ENSMUSG00000015937.15	Macroh2a1	chr13	-	56096123	56096234	56096123	56096231	56104301	56104499	5230	1,1,0	11,2,3	5,5,2	4,13,3	152	149	0.000276524	0.0243583	0.082,0.329,0.0	0.551,0.274,0.395	-0.27
Spermatocyte_2	2329	ENSMUSG00000025983.11	Ccdc150	chr1	+	54367913	54368033	54367957	54368033	54366132	54366219	2329	8,12,3	2,2,2	4,1,1	0,0,0	193	149	0.000584222	0.0249643	0.755,0.822,0.537	1.0,1.0,1.0	-0.295
rSpermatids_1	1060	ENSMUSG00000027751.13	Supt20	chr3	+	54722520	54722640	54722556	54722640	54720405	54720461	1060	17,27,4	4,1,3	11,9,3	0,1,0	185	149	0.000559226	0.0255523	0.774,0.956,0.518	1.0,0.879,1.0	-0.21
eSpermatids_1	507	ENSMUSG00000023873.13	1700010I14Rik	chr17	+	9007896	9008319	9008005	9008319	9005692	9005754	507	22,36,20	1,2,0	6,9,12	3,1,4	258	149	0.000565648	0.026007	0.927,0.912,1.0	0.536,0.839,0.634	0.277
eSpermatids_1	1068	ENSMUSG00000039742.15	Fam71f1	chr6	+	29330648	29330686	29330651	29330686	29326572	29326694	1068	11,9,6	0,2,7	1,7,8	0,0,1	152	149	0.00058559	0.026007	1.0,0.815,0.457	1.0,1.0,0.887	-0.205
rSpermatids_2	1580	ENSMUSG00000030057.15	Cnbp	chr6	-	87845121	87845323	87845121	87845320	87845464	87845557	1580	11,2,10	11,15,3	1,1,0	1,5,3	152	149	0.0010128	0.0263568	0.495,0.116,0.766	0.495,0.164,0.0	0.239
Spermatocyte_2	3786	ENSMUSG00000001105.15	Ift20	chr11	+	78538811	78538962	78538833	78538962	78538509	78538738	3786	20,4,3	8,12,1	0,0,1	3,1,0	171	149	0.000690377	0.0265802	0.685,0.225,0.723	0.0,0.0,1.0	0.211
undiffSPG	3287	ENSMUSG00000031452.15	1700029H14Rik	chr8	-	13551647	13551921	13551647	13551832	13554653	13554732	3287	3,5,11	17,7,17	7,21,21	2,18,5	238	149	0.000502933	0.0268079	0.099,0.309,0.288	0.687,0.422,0.724	-0.379
undiffSPG	4416	ENSMUSG00000023150.14	Ivns1abp	chr1	+	151355166	151356236	151356128	151356236	151354633	151354759	4416	5,1,2	1,0,0	5,8,3	2,1,1	1111	149	0.000466882	0.0268079	0.401,1.0,1.0	0.251,0.518,0.287	0.448
undiffSPG	4781	ENSMUSG00000026159.13	Agfg1	chr1	+	82894475	82894567	82894481	82894567	82893423	82893582	4781	3,3,2	0,0,1	3,6,6	3,3,1	155	149	0.000465984	0.0268079	1.0,1.0,0.658	0.49,0.658,0.852	0.219
eSpermatids_3	3962	ENSMUSG00000044320.14	1700001O22Rik	chr2	-	30797867	30798028	30797867	30797980	30800707	30800816	3962	4,1,2	2,3,5	0,0,1	4,8,1	197	149	0.000450337	0.0268594	0.602,0.201,0.232	0.0,0.0,0.431	0.201
rSpermatids_2	2593	ENSMUSG00000034243.17	Golgb1	chr16	+	36886130	36886228	36886133	36886228	36885010	36885188	2593	7,8,4	9,10,1	1,1,0	3,1,2	152	149	0.00107217	0.0269234	0.433,0.44,0.797	0.246,0.495,0.0	0.31
eSpermatids_4	1047	ENSMUSG00000027751.13	Supt20	chr3	+	54701486	54701616	54701489	54701616	54698592	54698659	1047	1,0,3	0,1,1	0,1,0	6,6,1	152	149	0.000571646	0.0275105	1.0,0.0,0.746	0.0,0.14,0.0	0.535
rSpermatids_2	5537	ENSMUSG00000007591.15	Tssk4	chr14	+	55651427	55651852	55651488	55651852	55650900	55651115	5537	6,2,0	2,5,1	0,0,1	1,4,2	210	149	0.00112836	0.0277184	0.68,0.221,0.0	0.0,0.0,0.262	0.213
Spermatocyte_1	5490	ENSMUSG00000041408.18	Wapl	chr14	+	34694986	34695105	34695004	34695105	34691681	34692734	5490	28,20,21	3,1,1	11,9,8	4,5,3	167	149	0.000618249	0.0278212	0.893,0.947,0.949	0.71,0.616,0.704	0.253
Telocyte	1642	ENSMUSG00000055436.18	Srsf11	chr3	-	158012779	158012896	158012779	158012875	158013951	158014041	1642	0,0,0	1,1,3	4,1,1	5,6,2	170	149	0.000539691	0.0287115	0.0,0.0,0.0	0.412,0.127,0.305	-0.281
Spermatocyte_1	3648	ENSMUSG00000028484.16	Psip1	chr4	-	83461870	83462553	83461870	83462473	83463594	83463713	3648	20,38,14	37,24,14	7,5,7	31,19,14	229	149	0.000702767	0.0295162	0.26,0.507,0.394	0.128,0.146,0.245	0.214
eSpermatids_4	2396	ENSMUSG00000056962.11	Jmjd6	chr11	-	116839837	116839931	116839837	116839926	116840447	116840545	2396	1,1,8	4,0,3	4,6,7	0,1,0	154	149	0.000705411	0.0301759	0.195,1.0,0.721	1.0,0.853,1.0	-0.312
undiffSPG	4078	ENSMUSG00000032212.10	Sltm	chr9	+	70573456	70573925	70573510	70573925	70572148	70572176	4078	4,2,3	0,0,0	9,5,5	4,0,2	203	149	0.000647018	0.031519	1.0,1.0,1.0	0.623,1.0,0.647	0.243
diffSPG_1	608	ENSMUSG00000022792.16	Yars2	chr16	+	16306462	16306618	16306497	16306618	16304535	16304703	608	2,1,3	0,0,1	3,1,4	7,1,0	184	149	0.000991022	0.0320634	1.0,1.0,0.708	0.258,0.447,1.0	0.334
diffSPG_1	2012	ENSMUSG00000026333.14	Gin1	chr1	+	97782926	97783232	97783193	97783232	97777325	97777519	2012	8,4,3	2,0,3	3,8,5	0,0,1	416	149	0.000981138	0.0320634	0.589,1.0,0.264	1.0,1.0,0.642	-0.263
diffSPG_1	2306	ENSMUSG00000026020.9	Nop58	chr1	+	59692551	59692728	59692611	59692728	59692336	59692389	2306	0,7,2	9,6,4	2,0,1	20,16,28	209	149	0.00095201	0.0320634	0.0,0.454,0.263	0.067,0.0,0.025	0.208
diffSPG_1	2856	ENSMUSG00000026988.15	Wdsub1	chr2	-	59861560	59861740	59861560	59861737	59862619	59862726	2856	2,0,1	0,1,0	1,7,0	2,4,1	152	149	0.000992899	0.0320634	1.0,0.0,1.0	0.329,0.632,0.0	0.346
diffSPG_1	3929	ENSMUSG00000039671.18	Zmynd8	chr2	-	165846020	165846239	165846020	165846164	165851999	165852148	3929	1,5,5	0,0,0	1,9,6	2,4,0	224	149	0.00110261	0.0320634	1.0,1.0,1.0	0.25,0.599,1.0	0.384
Sertoli	3409	ENSMUSG00000032621.8	Srek1	chr13	-	103758185	103758488	103758185	103758300	103759168	103759299	3409	0,0,0	3,1,4	1,3,2	1,2,1	337	149	0.000215732	0.0324318	0.0,0.0,0.0	0.307,0.399,0.469	-0.392
diffSPG_1	3818	ENSMUSG00000068917.12	Clk2	chr3	+	89169614	89170115	89170048	89170115	89168694	89168923	3818	2,2,2	1,0,0	5,1,4	0,1,4	583	149	0.00115071	0.0326604	0.338,1.0,1.0	1.0,0.204,0.204	0.31
rSpermatids_1	4818	ENSMUSG00000024908.15	Ppp6r3	chr19	-	3473768	3473866	3473768	3473815	3478277	3478364	4818	9,8,1	0,6,1	2,2,2	0,0,0	200	149	0.000882082	0.0327473	1.0,0.498,0.427	1.0,1.0,1.0	-0.358
eSpermatids_4	2349	ENSMUSG00000028758.12	Kif17	chr4	+	138289237	138289324	138289240	138289324	138287928	138288485	2349	1,2,1	2,0,0	3,1,1	1,7,5	152	149	0.000810249	0.0328364	0.329,1.0,1.0	0.746,0.123,0.164	0.432
rSpermatids_1	933	ENSMUSG00000030276.19	Ttll3	chr6	+	113399666	113399771	113399704	113399771	113398769	113398884	933	3,17,0	4,3,3	3,3,3	0,0,2	187	149	0.000943366	0.0332916	0.374,0.819,0.0	1.0,1.0,0.544	-0.45
rSpermatids_1	4992	ENSMUSG00000034940.15	Synrg	chr11	+	83977079	83977201	83977082	83977201	83971551	83971592	4992	28,19,8	23,23,8	25,14,20	4,6,9	152	149	0.00095279	0.0332916	0.544,0.447,0.495	0.86,0.696,0.685	-0.252
Spermatocyte_1	2160	ENSMUSG00000086775.7	Snhg7os	chr2	+	26645722	26645944	26645747	26645944	26645501	26645603	2160	0,3,4	5,14,2	0,0,0	3,2,1	174	149	0.00107546	0.0366534	0.0,0.155,0.631	0.0,0.0,0.0	0.262
Spermatocyte_1	2988	ENSMUSG00000026774.11	Potegl	chr2	+	23263669	23263743	23263672	23263743	23256930	23257003	2988	18,8,6	20,12,18	2,1,0	9,5,3	152	149	0.00118456	0.0389835	0.469,0.395,0.246	0.179,0.164,0.0	0.256
Spermatocyte_1	3822	ENSMUSG00000068917.12	Clk2	chr3	+	89169614	89169702	89169617	89169702	89168694	89168923	3822	4,3,0	1,5,9	7,2,4	1,2,0	152	149	0.00125027	0.0393835	0.797,0.37,0.0	0.873,0.495,1.0	-0.4
undiffSPG	2525	ENSMUSG00000005687.14	Bcas2	chr3	+	103175618	103177419	103177338	103177419	103174339	103174501	2525	15,13,11	0,0,0	8,30,7	1,1,2	1869	149	0.000929841	0.0422768	1.0,1.0,1.0	0.389,0.705,0.218	0.563
rSpermatids_1	1220	ENSMUSG00000097962.7	1700034G24Rik	chr5	-	112584032	112584207	112584032	112584176	112585931	112586096	1220	5,1,1	2,8,6	1,0,0	8,4,1	180	149	0.0014047	0.0432018	0.674,0.094,0.121	0.094,0.0,0.0	0.265
rSpermatids_1	3223	ENSMUSG00000052922.9	Bpi	chr2	+	158276957	158277003	158276960	158277003	158275921	158275989	3223	11,2,4	0,8,1	9,8,4	0,0,0	152	149	0.00140948	0.0432018	1.0,0.197,0.797	1.0,1.0,1.0	-0.335
rSpermatids_1	5336	ENSMUSG00000015937.15	Macroh2a1	chr13	-	56096123	56096234	56096123	56096231	56104301	56104499	5336	4,4,1	5,6,4	8,8,4	2,3,1	152	149	0.00141824	0.0432018	0.44,0.395,0.197	0.797,0.723,0.797	-0.428
rSpermatids_2	315	ENSMUSG00000023994.13	Nfya	chr17	-	48392339	48392506	48392339	48392488	48393179	48393285	315	11,11,2	2,0,0	2,4,2	1,3,1	167	149	0.00191829	0.0433533	0.831,1.0,1.0	0.641,0.543,0.641	0.335
Spermatocyte_1	3013	ENSMUSG00000038685.18	Rtel1	chr2	+	181356345	181356616	181356357	181356616	181356157	181356258	3013	5,4,3	7,4,1	1,0,2	8,4,3	161	149	0.00149983	0.044995	0.398,0.481,0.735	0.104,0.0,0.382	0.376
diffSPG_1	3190	ENSMUSG00000030846.15	Tial1	chr7	-	128446730	128447107	128446730	128446798	128448120	128448208	3190	7,9,4	4,3,1	13,16,9	3,0,0	458	149	0.00165648	0.0458258	0.363,0.494,0.565	0.585,1.0,1.0	-0.388
eSpermatids_3	3358	ENSMUSG00000037266.18	Rsrp1	chr4	+	134926025	134926818	134926734	134926818	134925292	134925432	3358	5,2,5	1,0,1	3,0,3	2,4,2	858	149	0.000937517	0.0460486	0.465,1.0,0.465	0.207,0.0,0.207	0.505
Spermatocyte_1	3109	ENSMUSG00000034566.10	Atp5h	chr11	-	115418385	115418550	115418385	115418516	115419891	115419962	3109	10,4,6	12,9,4	1,2,0	7,5,2	183	149	0.00161915	0.0474448	0.404,0.266,0.55	0.104,0.246,0.0	0.29
eSpermatids_3	1166	ENSMUSG00000020198.8	Ap3d1	chr10	-	80727881	80727989	80727881	80727919	80729977	80730058	1166	16,5,10	1,1,4	7,6,8	0,0,0	219	149	0.00108419	0.0476471	0.916,0.773,0.63	1.0,1.0,1.0	-0.227
eSpermatids_3	5322	ENSMUSG00000032525.15	Nktr	chr9	+	121742564	121742787	121742639	121742787	121741597	121741743	5322	6,13,17	6,9,7	22,13,15	1,2,4	224	149	0.00104735	0.0476471	0.399,0.49,0.618	0.936,0.812,0.714	-0.318
diffSPG_1	1394	ENSMUSG00000037426.18	Depdc5	chr5	+	32937520	32937704	32937547	32937704	32933949	32934015	1394	3,1,0	1,0,1	0,1,1	3,3,1	176	149	0.00191502	0.0491277	0.717,1.0,0.0	0.0,0.22,0.458	0.346
eSpermatids_2	2305	ENSMUSG00000026434.12	Nucks1	chr1	+	131929612	131929762	131929615	131929762	131928063	131928216	2305	0,5,14	2,5,2	4,11,9	0,2,0	152	149	0.000390813	0.0493685	0.0,0.495,0.873	1.0,0.844,1.0	-0.492
rSpermatids_1	224	ENSMUSG00000025420.13	Katnal2	chr18	-	76978429	76978672	76978429	76978532	76979998	76980161	224	3,1,1	24,15,7	3,2,5	5,2,7	289	149	0.00179698	0.0496468	0.061,0.033,0.069	0.236,0.34,0.269	-0.227
rSpermatids_1	2761	ENSMUSG00000039205.16	Ciz1	chr2	+	32370031	32370125	32370046	32370125	32367302	32367532	2761	2,1,5	2,3,0	4,7,6	0,0,0	164	149	0.00176446	0.0496468	0.476,0.232,1.0	1.0,1.0,1.0	-0.431
eSpermatids_2	1261	ENSMUSG00000062270.14	Morf4l1	chr9	-	90103654	90103771	90103654	90103768	90107234	90107302	1261	21,30,6	4,0,1	17,9,14	5,5,7	152	149	0.000579304	0.0497525	0.837,1.0,0.855	0.769,0.638,0.662	0.208
eSpermatids_2	1897	ENSMUSG00000037801.13	Iqch	chr9	-	63445473	63445596	63445473	63445509	63454559	63454730	1897	10,6,9	2,4,2	8,4,11	0,0,2	236	149	0.000666753	0.0497525	0.759,0.486,0.74	1.0,1.0,0.776	-0.264
eSpermatids_2	2732	ENSMUSG00000029149.14	Krtcap3	chr5	+	31253093	31253197	31253097	31253197	31252894	31253002	2732	2,2,2	5,1,0	0,0,1	1,1,0	153	149	0.000682699	0.0497525	0.28,0.661,1.0	0.0,0.0,1.0	0.314
