# Supplementary material for: Single-cell transcriptome profiling highlights the importance of telocyte, kallikrein genes, and alternative splicing in mouse testes aging
Source: Sci Rep. 2024 Jun 26;14:14795. doi: 10.1038/s41598-024-65710-0 (PMC11208613; doi:10.1038/s41598-024-65710-0)
Supplement: Supplementary file 9 — Supplementary Information 9. [file 41598_2024_65710_MOESM9_ESM.xlsx]

## Sheet: Table S12-MXE
cellType	ID	GeneID	geneSymbol	chr	strand	X1stExonStart_0base	X1stExonEnd	X2ndExonStart_0base	X2ndExonEnd	upstreamES	upstreamEE	downstreamES	downstreamEE	ID.1	IJC_SAMPLE_1	SJC_SAMPLE_1	IJC_SAMPLE_2	SJC_SAMPLE_2	IncFormLen	SkipFormLen	PValue	FDR	IncLevel1	IncLevel2	IncLevelDifference
Spermatocyte_1	617	ENSMUSG00000028549.17	Itgb3bp	chr4	-	99798695	99798762	99802096	99802232	99789600	99789679	99814057	99814100	617	232184111	431331205	84,46,32	17,19,11	285	216	0	0	0.29,0.296,0.291	0.789,0.647,0.688	-0.416
eSpermatids_3	513	ENSMUSG00000089798.10	1700028K03Rik	chr5	+	107545687	107545856	107546200	107546279	107543919	107544013	107548116	107548220	513	3,2,3	1,1,0	0,0,0	4,3,5	318	228	1.84233e-11	1.19567e-08	0.683,0.589,1.0	0.0,0.0,0.0	0.757
Telocyte	467	ENSMUSG00000034544.17	Rsrc1	chr3	+	66996464	66996590	67082535	67082709	66994516	66994712	67180828	67180865	467	1,1,4	0,0,0	1,6,2	7,9,7	275	323	4.82608e-10	3.47477e-08	1.0,1.0,1.0	0.144,0.439,0.251	0.722
diffSPG_1	1173	ENSMUSG00000032604.16	Qars	chr9	+	108511138	108511210	108511330	108511416	108510287	108510348	108511531	108511618	1173	0,0,0	2,1,3	5,7,2	2,4,3	221	235	2.63899e-10	2.18772e-07	0.0,0.0,0.0	0.727,0.65,0.415	-0.597
rSpermatids_2	63	ENSMUSG00000085800.7	1700066O22Rik	chr18	-	57532815	57532956	57533425	57533495	57515689	57515940	57533649	57533739	63	27,22,10	47,53,20	11,9,11	3,1,3	219	290	4.42323e-09	3.75975e-06	0.432,0.355,0.398	0.829,0.923,0.829	-0.465
Sertoli	679	ENSMUSG00000019888.16	Mgat4c	chr10	+	102244663	102244770	102256489	102256568	102158904	102159059	102273363	102273543	679	2,8,2	0,0,0	0,3,1	4,2,1	256	228	5.10538e-08	6.89227e-06	1.0,1.0,1.0	0.0,0.572,0.471	0.652
diffSPG_1	1361	ENSMUSG00000033632.16	AW554918	chr18	+	25344863	25344962	25399925	25400107	25339713	25340384	25419966	25420075	1361	0,0,0	3,1,1	2,4,2	3,5,0	248	331	1.77454e-08	7.35548e-06	0.0,0.0,0.0	0.471,0.516,1.0	-0.662
rSpermatids_2	1272	ENSMUSG00000032478.14	Nme6	chr9	+	109839607	109839710	109841475	109841515	109835317	109835414	109841926	109842087	1272	13,18,8	11,7,9	8,3,3	0,0,0	252	189	1.98568e-08	8.43912e-06	0.47,0.659,0.4	1.0,1.0,1.0	-0.49
Leydig	489	ENSMUSG00000028437.14	Ubap1	chr4	+	41378946	41379870	41387174	41387357	41371724	41371849	41388095	41388197	489	0,3,0	1,1,2	2,3,2	0,0,0	1073	332	2.02567e-07	2.63337e-05	0.0,0.481,0.0	1.0,1.0,1.0	-0.84
rSpermatids_2	408	ENSMUSG00000037669.15	Ldah	chr12	+	8227219	8227363	8238442	8238615	8220599	8220755	8268363	8268598	408	2,3,2	4,1,1	0,0,0	2,2,2	293	322	1.82667e-07	5.17556e-05	0.355,0.767,0.687	0.0,0.0,0.0	0.603
EC	559	ENSMUSG00000074247.10	Dda1	chr8	+	71472194	71472246	71473774	71473836	71472036	71472117	71474487	71476098	559	1,1,0	4,3,5	4,7,3	2,3,1	201	211	9.62271e-07	5.48495e-05	0.208,0.259,0.0	0.677,0.71,0.759	-0.56
Spermatocyte_2	1132	ENSMUSG00000020481.15	Ankrd36	chr11	+	5644833	5644867	5646886	5646959	5643679	5643850	5660642	5660838	1132	5,6,1	13,11,5	0,0,0	3,1,9	183	222	1.96887e-07	0.000133489	0.318,0.398,0.195	0.0,0.0,0.0	0.304
Sertoli	248	ENSMUSG00000032534.18	Cep63	chr9	-	102621695	102621728	102623555	102623593	102619691	102619760	102625903	102625981	248	9,5,2	0,2,1	2,0,0	2,2,2	187	182	2.00595e-06	0.000135402	1.0,0.709,0.661	0.493,0.0,0.0	0.626
eSpermatids_2	669	ENSMUSG00000060227.15	Casc4	chr2	+	121906697	121906778	121910798	121910897	121905929	121906071	121911870	121912041	669	0,1,5	1,6,5	5,2,1	1,0,0	230	248	6.71841e-07	0.000185764	0.0,0.152,0.519	0.844,1.0,1.0	-0.724
eSpermatids_2	948	ENSMUSG00000032411.15	Tfdp2	chr9	+	96223093	96223198	96232681	96232748	96202130	96202188	96273838	96273942	948	0,0,2	1,2,1	1,1,1	1,0,0	254	216	6.50274e-07	0.000185764	0.0,0.0,0.63	0.46,1.0,1.0	-0.61
undiffSPG	531	ENSMUSG00000016833.14	Mrps18c	chr5	+	100799551	100799613	100803052	100803110	100798626	100798860	100803969	100804029	531	0,0,0	18,7,13	6,2,6	16,20,16	211	207	9.02755e-07	0.000251869	0.0,0.0,0.0	0.269,0.089,0.269	-0.209
Leydig	593	ENSMUSG00000074247.10	Dda1	chr8	+	71472194	71472246	71473774	71473836	71472036	71472117	71474487	71476098	593	1,0,0	5,12,1	8,2,3	6,8,4	201	211	4.5733e-06	0.000297265	0.174,0.0,0.0	0.583,0.208,0.441	-0.353
diffSPG_1	219	ENSMUSG00000021428.9	Riok1	chr13	+	38043908	38043978	38045272	38045315	38043050	38043141	38047244	38047337	219	1,4,3	0,1,0	6,6,2	6,10,3	219	192	1.80471e-06	0.00029922	1.0,0.778,1.0	0.467,0.345,0.369	0.532
diffSPG_1	532	ENSMUSG00000032366.15	Tpm1	chr9	-	67031950	67032026	67032465	67032541	67031451	67031514	67032793	67032864	532	5,4,5	0,0,1	2,0,2	2,4,1	225	225	1.25693e-06	0.00029922	1.0,1.0,0.833	0.5,0.0,0.667	0.555
diffSPG_1	729	ENSMUSG00000049971.17	Glt1d1	chr5	+	127644318	127644467	127650682	127650788	127632261	127632351	127657086	127657138	729	17,8,16	0,0,0	11,13,11	1,5,4	298	255	1.65544e-06	0.00029922	1.0,1.0,1.0	0.904,0.69,0.702	0.235
rSpermatids_2	6	ENSMUSG00000101396.1	Gm28510	chrY	+	10425508	10425575	10433179	10433246	10414164	10414296	10433830	10433865	6	7,1,3	7,11,8	0,0,0	9,1,5	216	216	1.96839e-06	0.000334627	0.5,0.083,0.273	0.0,0.0,0.0	0.285
rSpermatids_2	345	ENSMUSG00000028522.16	Mier1	chr4	+	103118238	103118315	103127272	103127297	103115559	103115660	103130965	103131111	345	15,3,6	3,10,5	8,7,4	0,1,0	226	174	1.71463e-06	0.000334627	0.794,0.188,0.48	1.0,0.843,1.0	-0.46
diffSPG_1	1141	ENSMUSG00000090626.9	Tex9	chr9	-	72482446	72482529	72484068	72484114	72480596	72480775	72488011	72488075	1141	0,0,0	14,5,9	1,4,4	6,15,7	195	232	2.47527e-06	0.000341999	0.0,0.0,0.0	0.165,0.241,0.405	-0.27
rSpermatids_1	576	ENSMUSG00000046519.15	Golph3l	chr3	+	95591716	95591905	95607905	95608037	95588968	95589134	95609671	95609786	576	3,8,10	1,0,0	0,0,3	2,2,1	338	281	8.26941e-07	0.000364866	0.714,1.0,1.0	0.0,0.0,0.714	0.667
rSpermatids_2	97	ENSMUSG00000051611.9	Olfr112	chr17	-	37565552	37565688	37566608	37566705	37565088	37565356	37569377	37569451	97	3,3,4	13,7,10	0,0,0	4,6,2	246	285	2.74608e-06	0.000389029	0.211,0.332,0.317	0.0,0.0,0.0	0.287
Leydig	638	ENSMUSG00000032411.15	Tfdp2	chr9	+	96273838	96273942	96287600	96287722	96247049	96247088	96290579	96290627	638	1,0,0	8,18,2	2,5,10	19,15,15	253	271	1.03458e-05	0.000448317	0.118,0.0,0.0	0.101,0.263,0.417	-0.221
rSpermatids_2	952	ENSMUSG00000020268.14	Lyrm7	chr11	-	54840929	54841202	54850344	54850415	54834574	54834857	54853226	54853299	952	109,81,62	226372143	62,49,40	61,57,45	220	422	4.2871e-06	0.000520576	0.481,0.295,0.454	0.661,0.622,0.63	-0.228
undiffSPG	219	ENSMUSG00000015882.18	Lcorl	chr5	-	45776419	45776499	45795292	45795358	45775391	45775521	45857346	45857467	219	0,0,0	2,5,6	3,3,2	7,6,3	215	229	4.23733e-06	0.000591107	0.0,0.0,0.0	0.313,0.347,0.415	-0.358
rSpermatids_1	320	ENSMUSG00000031938.15	4931406C07Rik	chr9	-	15294685	15294759	15297842	15297941	15294431	15294533	15301366	15301513	320	32,34,24	1,0,0	7,3,6	3,4,1	248	223	3.18658e-06	0.000599322	0.966,1.0,1.0	0.677,0.403,0.844	0.347
rSpermatids_1	1252	ENSMUSG00000033632.16	AW554918	chr18	+	25339713	25340384	25344863	25344962	25289938	25290066	25399925	25400107	1252	39,39,15	5,3,2	14,9,8	0,0,0	820	248	3.40041e-06	0.000599322	0.702,0.797,0.694	1.0,1.0,1.0	-0.269
Spermatocyte_2	1052	ENSMUSG00000118396.2	Iqcf2	chr9	-	106554122	106554227	106557460	106557565	106553581	106553668	106560950	106561019	1052	11,21,8	2,7,3	9,12,5	0,0,0	254	254	1.86781e-06	0.000633186	0.846,0.75,0.727	1.0,1.0,1.0	-0.226
eSpermatids_4	960	ENSMUSG00000019888.16	Mgat4c	chr10	+	102182799	102182892	102244663	102244770	102177657	102177780	102273363	102273543	960	6,3,4	13,8,22	0,0,0	12,1,5	242	256	1.39771e-06	0.000724016	0.328,0.284,0.161	0.0,0.0,0.0	0.258
macrophage	222	ENSMUSG00000028520.12	4921539E11Rik	chr4	-	103270705	103270851	103284387	103284479	103266339	103266452	103290298	103290863	222	0,1,0	2,10,4	2,3,7	7,8,4	241	295	9.02359e-06	0.000739934	0.0,0.109,0.0	0.259,0.315,0.682	-0.382
eSpermatids_2	575	ENSMUSG00000020385.16	Clk4	chr11	+	51268164	51268231	51268768	51268846	51267170	51267331	51270536	51270595	575	9,7,5	3,5,3	9,5,7	0,1,0	216	227	9.40381e-06	0.00104006	0.759,0.595,0.637	1.0,0.84,1.0	-0.283
rSpermatids_2	1263	ENSMUSG00000054728.17	Phactr1	chr13	+	43127279	43127309	43127398	43127599	43125887	43125916	43128137	43128199	1263	4,0,6	35,18,14	0,0,0	14,15,11	179	350	1.89962e-05	0.00146789	0.183,0.0,0.456	0.0,0.0,0.0	0.213
rSpermatids_2	1334	ENSMUSG00000113644.1	4930448C13Rik	chr12	-	15017597	15017645	15022364	15022413	15014955	15015045	15049341	15049432	1334	8,1,5	2,1,0	1,0,0	1,1,1	198	197	1.73001e-05	0.00146789	0.799,0.499,1.0	0.499,0.0,0.0	0.6
eSpermatids_2	602	ENSMUSG00000031620.16	Iqcm	chr8	+	75554842	75554924	75669383	75669499	75448693	75449006	75714769	75714828	602	7,0,5	11,19,15	1,0,0	28,17,11	231	265	1.79053e-05	0.00165027	0.422,0.0,0.277	0.039,0.0,0.0	0.22
undiffSPG	463	ENSMUSG00000030007.8	Cct7	chr6	+	85461044	85461170	85461507	85461560	85459941	85460048	85462025	85462197	463	13,19,13	0,0,1	10,24,8	2,5,3	275	202	2.01698e-05	0.00187579	1.0,1.0,0.905	0.786,0.779,0.662	0.226
diffSPG_2	464	ENSMUSG00000027635.15	Dsn1	chr2	-	157002688	157002762	157005167	157005491	157001682	157001755	157005847	157005873	464	2,0,0	6,9,4	7,11,6	16,15,6	473	223	2.31459e-05	0.00204841	0.136,0.0,0.0	0.171,0.257,0.32	-0.204
diffSPG_2	481	ENSMUSG00000020380.16	Rad50	chr11	-	53686149	53686307	53688094	53688277	53684125	53684301	53692112	53692319	481	4,4,0	7,1,1	4,4,2	0,0,0	332	307	1.97983e-05	0.00204841	0.346,0.787,0.0	1.0,1.0,1.0	-0.622
rSpermatids_2	714	ENSMUSG00000063145.10	Bbs5	chr2	+	69656896	69656992	69661035	69661098	69655498	69655634	69663025	69663160	714	23,47,6	44,52,15	17,19,12	7,8,1	245	212	3.53084e-05	0.00214372	0.311,0.439,0.257	0.678,0.673,0.912	-0.419
diffSPG_1	875	ENSMUSG00000034593.16	Myo5a	chr9	+	75120672	75120844	75122910	75123055	75116185	75116296	75129971	75130128	875	7,5,6	0,4,2	2,3,2	6,11,10	321	294	2.14509e-05	0.00222285	1.0,0.534,0.733	0.234,0.2,0.155	0.559
rSpermatids_2	1443	ENSMUSG00000100733.2	4932411K12Rik	chr13	+	101261172	101261399	101270009	101270097	101254293	101254376	101270754	101270854	1443	1,3,1	5,6,1	5,6,4	1,0,2	376	237	4.06222e-05	0.00230193	0.112,0.24,0.387	0.759,1.0,0.558	-0.526
eSpermatids_3	700	ENSMUSG00000005899.14	Smpd4	chr16	+	17625719	17625862	17625943	17626019	17623904	17623991	17626429	17626538	700	1,0,0	0,1,3	1,2,3	1,0,1	292	225	7.81196e-06	0.00253498	1.0,0.0,0.0	0.435,1.0,0.698	-0.378
rSpermatids_1	943	ENSMUSG00000053046.16	Brsk2	chr7	+	141998632	141998722	141998919	141999014	141998377	141998558	142000841	142000889	943	10,31,3	5,4,1	4,7,8	0,0,0	239	244	2.28065e-05	0.00267976	0.671,0.888,0.754	1.0,1.0,1.0	-0.229
Telocyte	220	ENSMUSG00000028520.12	4921539E11Rik	chr4	-	103270705	103270851	103284387	103284479	103266339	103266452	103290298	103290863	220	1,1,0	3,4,4	6,11,3	5,6,7	241	295	8.87507e-05	0.00319503	0.29,0.234,0.0	0.595,0.692,0.344	-0.369
Telocyte	574	ENSMUSG00000074247.10	Dda1	chr8	+	71472194	71472246	71473774	71473836	71472036	71472117	71474487	71476098	574	1,4,6	0,2,1	1,5,2	11,6,3	201	211	0.000134671	0.00323211	1.0,0.677,0.863	0.087,0.467,0.412	0.525
diffSPG_1	395	ENSMUSG00000053856.7	Dnajc5g	chr5	+	31109494	31109708	31110177	31110319	31108886	31109002	31111112	31111179	395	4,3,9	3,3,10	3,10,11	1,0,2	363	291	3.60148e-05	0.00331736	0.517,0.445,0.419	0.706,1.0,0.815	-0.38
eSpermatids_3	51	ENSMUSG00000024566.10	Atp9b	chr18	-	80808611	80808772	80836354	80836431	80795289	80795432	80844526	80844602	51	0,3,2	4,1,3	1,3,5	0,1,0	226	310	1.58037e-05	0.00341886	0.0,0.804,0.478	1.0,0.804,1.0	-0.507
rSpermatids_2	346	ENSMUSG00000028522.16	Mier1	chr4	+	103118241	103118315	103127272	103127297	103115559	103115660	103130965	103131111	346	2,4,5	3,10,5	1,1,1	0,1,0	223	174	7.83958e-05	0.00380087	0.342,0.238,0.438	1.0,0.438,1.0	-0.473
rSpermatids_2	888	ENSMUSG00000112323.1	Gm32828	chr12	-	7576012	7576117	7755393	7755554	7525853	7525971	7755856	7755971	888	4,3,3	0,8,2	6,3,6	1,0,0	310	254	7.89861e-05	0.00380087	1.0,0.235,0.551	0.831,1.0,1.0	-0.348
eSpermatids_3	844	ENSMUSG00000020268.14	Lyrm7	chr11	-	54832486	54832640	54834574	54834857	54826865	54827065	54840929	54841202	844	11,2,18	15,12,10	0,0,1	2,5,2	432	303	2.92766e-05	0.00391418	0.34,0.105,0.558	0.0,0.0,0.26	0.248
eSpermatids_3	895	ENSMUSG00000063065.13	Mapk3	chr7	+	126763740	126763855	126764233	126764365	126763397	126763514	126764533	126764643	895	9,5,7	8,4,9	20,16,16	1,3,4	264	281	3.01555e-05	0.00391418	0.545,0.571,0.453	0.955,0.85,0.81	-0.349
eSpermatids_2	1157	ENSMUSG00000021557.15	Agtpbp1	chr13	-	59536248	59536373	59544386	59544451	59533171	59533239	59557222	59557311	1157	17,10,17	40,34,41	8,3,4	59,37,35	214	274	6.6602e-05	0.00409232	0.352,0.274,0.347	0.148,0.094,0.128	0.201
eSpermatids_3	503	ENSMUSG00000041144.12	Dnah7b	chr1	+	46083704	46083813	46085554	46085702	46081434	46081497	46097997	46098085	503	2,1,7	3,1,2	0,2,0	4,3,6	258	297	4.22357e-05	0.00456849	0.434,0.535,0.801	0.0,0.434,0.0	0.445
Telocyte	460	ENSMUSG00000031452.15	1700029H14Rik	chr8	-	13557651	13557702	13560081	13560133	13555924	13555989	13562158	13562405	460	2,0,1	5,3,4	4,9,7	7,2,2	201	200	0.000282004	0.00507608	0.285,0.0,0.199	0.362,0.817,0.777	-0.491
undiffSPG	395	ENSMUSG00000039068.16	Zzz3	chr3	+	152427276	152428832	152446628	152446689	152422617	152422771	152446798	152446937	395	13,10,21	0,0,0	28,22,20	0,6,1	1705	210	7.81034e-05	0.00544771	1.0,1.0,1.0	1.0,0.311,0.711	0.326
Telocyte	663	ENSMUSG00000107008.3	Gm2762	chr13	+	53432445	53432622	53434693	53434796	53397898	53398033	53452517	53452629	663	2,0,0	0,2,1	3,0,4	1,1,0	326	252	0.000416824	0.00600226	1.0,0.0,0.0	0.699,0.0,1.0	-0.233
undiffSPG	318	ENSMUSG00000071454.13	Dtnb	chr12	+	3773550	3773640	3779618	3779654	3772586	3772746	3781105	3781398	318	0,0,2	2,4,6	2,2,4	1,4,1	239	185	0.000111952	0.00624695	0.0,0.0,0.205	0.608,0.279,0.756	-0.479
Telocyte	676	ENSMUSG00000054400.16	Cklf	chr8	+	104261473	104261569	104262167	104262281	104257284	104257443	104263270	104263447	676	1,0,0	0,3,1	14,10,8	20,9,2	245	263	0.000622107	0.00746528	1.0,0.0,0.0	0.429,0.544,0.811	-0.261
diffSPG_1	506	ENSMUSG00000079557.11	Marchf2	chr17	-	33696036	33696246	33703012	33703208	33691514	33692153	33709744	33709972	506	1,1,0	4,1,3	3,4,2	0,3,2	345	359	0.000117178	0.00870659	0.206,0.51,0.0	1.0,0.581,0.51	-0.458
diffSPG_1	1313	ENSMUSG00000112407.1	Gm33340	chr12	-	43023838	43023925	43032702	43032855	43015420	43015479	43034076	43034182	1313	6,0,0	1,5,1	2,1,4	0,1,1	302	236	0.00012603	0.00870659	0.824,0.0,0.0	1.0,0.439,0.758	-0.458
Spermatocyte_1	968	ENSMUSG00000031575.18	Ash2l	chr8	-	25828765	25828859	25831272	25831348	25827173	25827391	25832639	25832735	968	7,11,5	5,3,3	2,3,6	0,0,1	225	243	5.9972e-05	0.00870793	0.602,0.798,0.643	1.0,1.0,0.866	-0.274
Telocyte	496	ENSMUSG00000032595.10	Cdhr4	chr9	+	107998512	107998569	107998701	107998765	107997919	107998062	107998996	107999027	496	4,0,0	5,2,2	5,0,1	1,1,0	206	213	0.000919155	0.00945417	0.453,0.0,0.0	0.838,0.0,1.0	-0.462
rSpermatids_1	656	ENSMUSG00000035325.16	Sec31a	chr5	-	100388533	100388611	100389067	100389106	100386127	100386203	100390758	100390833	656	3,4,0	2,9,4	0,0,0	4,4,3	188	227	0.00010756	0.00947875	0.644,0.349,0.0	0.0,0.0,0.0	0.331
rSpermatids_2	1310	ENSMUSG00000061474.11	Mrps36	chr13	-	100739013	100739201	100741167	100741231	100735954	100736273	100744529	100744659	1310	10,8,1	0,1,3	2,0,0	2,2,1	213	337	0.000225422	0.00958044	1.0,0.927,0.345	0.613,0.0,0.0	0.553
Spermatocyte_1	871	ENSMUSG00000020289.15	Nprl3	chr11	-	32253874	32253949	32255438	32255568	32250124	32250278	32263024	32263094	871	6,6,3	3,2,1	4,2,1	0,0,0	279	224	0.000110338	0.0100799	0.616,0.707,0.707	1.0,1.0,1.0	-0.323
Spermatocyte_1	1180	ENSMUSG00000017548.15	Suz12	chr11	+	79999056	79999125	80007512	80007562	79995744	79995809	80010557	80010643	1180	9,6,7	3,5,1	9,4,1	1,0,0	218	199	9.73096e-05	0.0100799	0.733,0.523,0.865	0.891,1.0,1.0	-0.257
Spermatocyte_1	1058	ENSMUSG00000032411.15	Tfdp2	chr9	+	96223093	96223198	96232681	96232748	96202130	96202188	96273838	96273942	1058	3,1,3	0,1,1	2,0,3	1,6,5	254	216	0.000125095	0.010091	1.0,0.46,0.718	0.63,0.0,0.338	0.403
Spermatocyte_1	165	ENSMUSG00000115164.2	Gm30159	chr15	-	63118735	63118824	63138689	63138949	63070697	63070761	63139442	63139547	165	16,2,0	2,1,4	1,0,0	2,2,1	409	238	0.00014871	0.0105174	0.823,0.538,0.0	0.225,0.0,0.0	0.379
Spermatocyte_1	426	ENSMUSG00000037801.13	Iqch	chr9	-	63445473	63445596	63454559	63454730	63429012	63429074	63480507	63480794	426	3,6,6	47,42,47	9,10,4	14,10,17	320	272	0.000159354	0.0105174	0.051,0.108,0.098	0.353,0.459,0.167	-0.241
Spermatocyte_1	1098	ENSMUSG00000111042.1	Gm18252	chr10	+	34881804	34881900	34936842	34937032	34878623	34878804	34957477	34957537	1098	1,1,2	1,4,5	1,2,0	0,0,1	245	339	0.00020801	0.0109232	0.58,0.257,0.356	1.0,1.0,0.0	-0.269
eSpermatids_1	52	ENSMUSG00000085800.7	1700066O22Rik	chr18	-	57532815	57532956	57533425	57533495	57515689	57515940	57533649	57533739	52	1,3,3	8,15,9	0,0,0	1,6,4	219	290	0.000143057	0.0116448	0.142,0.209,0.306	0.0,0.0,0.0	0.219
eSpermatids_1	72	ENSMUSG00000117066.1	Gm49860	chr17	-	62393564	62393640	62428197	62428501	62384257	62384473	62434530	62434603	72	1,0,1	8,13,0	2,2,1	0,2,0	453	225	0.000133613	0.0116448	0.058,0.0,1.0	1.0,0.332,1.0	-0.425
eSpermatids_1	453	ENSMUSG00000112437.1	Gm35188	chr12	-	52498985	52499020	52499504	52499666	52496325	52496528	52581274	52581409	453	10,12,11	7,9,5	5,9,3	0,2,0	311	184	5.18525e-05	0.0116448	0.458,0.441,0.566	1.0,0.727,1.0	-0.421
Spermatocyte_1	318	ENSMUSG00000087037.1	4930432L08Rik	chr5	+	76333191	76333270	76340277	76340334	76332351	76332550	76340791	76341885	318	4,2,0	2,0,1	1,0,0	1,1,2	228	206	0.000289827	0.0116897	0.644,1.0,0.0	0.475,0.0,0.0	0.39
Spermatocyte_1	1041	ENSMUSG00000026915.16	Strbp	chr2	-	37574830	37574920	37580672	37580806	37570020	37570123	37586509	37586554	1041	19,30,6	4,0,4	12,3,5	0,0,0	283	239	0.000286045	0.0116897	0.8,1.0,0.559	1.0,1.0,1.0	-0.214
Spermatocyte_1	1054	ENSMUSG00000097195.10	Snhg5	chr9	-	88521917	88521975	88522306	88522381	88521051	88521716	88522483	88522888	1054	15,6,6	2,3,2	2,2,1	8,3,1	224	207	0.000270189	0.0116897	0.874,0.649,0.735	0.188,0.381,0.48	0.403
diffSPG_1	607	ENSMUSG00000029647.15	Pan3	chr5	+	147503084	147503202	147519504	147519752	147488110	147488258	147521829	147521934	607	8,1,2	2,3,3	2,0,0	4,3,4	267	397	0.000201607	0.011938	0.856,0.331,0.498	0.426,0.0,0.0	0.42
diffSPG_1	742	ENSMUSG00000057335.11	Cep170	chr1	-	176761350	176761500	176769232	176769526	176758396	176758517	176769712	176769870	742	4,5,2	0,1,1	2,2,10	1,6,6	443	299	0.000246709	0.0127826	1.0,0.771,0.574	0.574,0.184,0.529	0.353
rSpermatids_2	361	ENSMUSG00000029044.9	4930584F24Rik	chr5	-	26483289	26483425	26490584	26490659	26479718	26480089	26493241	26493314	361	18,17,9	10,10,13	19,9,6	2,0,3	224	285	0.000364058	0.0134543	0.696,0.684,0.468	0.924,1.0,0.718	-0.265
diffSPG_1	292	ENSMUSG00000046753.10	Ccdc66	chr14	-	27500240	27500682	27505637	27505663	27498723	27498889	27506650	27506715	292	2,0,0	30,8,29	5,5,2	40,36,26	175	591	0.000311408	0.0143421	0.184,0.0,0.0	0.297,0.319,0.206	-0.213
Sertoli	639	ENSMUSG00000104718.1	Gm31752	chr5	-	18487606	18487686	18489618	18489705	18484866	18484963	18489926	18490194	639	0,1,0	8,3,7	5,0,2	3,4,2	236	229	0.000430373	0.0145251	0.0,0.244,0.0	0.618,0.0,0.492	-0.289
Sertoli	654	ENSMUSG00000032411.15	Tfdp2	chr9	+	96223093	96223198	96273838	96273942	96202130	96202188	96287600	96287722	654	0,0,0	1,4,2	0,3,5	5,8,0	254	253	0.000338363	0.0145251	0.0,0.0,0.0	0.0,0.272,1.0	-0.424
rSpermatids_2	200	ENSMUSG00000115304.1	4930434J06Rik	chr14	+	71901875	71902010	71912984	71913149	71898791	71898855	71920239	71920438	200	17,17,1	2,4,2	3,4,7	0,0,0	284	314	0.000437941	0.01489	0.904,0.825,0.356	1.0,1.0,1.0	-0.305
diffSPG_1	325	ENSMUSG00000042719.17	Naa25	chr5	+	121409085	121409204	121413006	121413081	121408196	121408335	121414488	121414596	325	6,3,4	1,1,0	6,2,4	1,6,3	268	224	0.000434438	0.0171499	0.834,0.715,1.0	0.834,0.218,0.527	0.323
diffSPG_1	605	ENSMUSG00000001039.12	B9d1	chr11	+	61507627	61507739	61509071	61509168	61506343	61506412	61509469	61509532	605	2,0,0	9,1,2	2,2,2	8,2,1	261	246	0.000406438	0.0171499	0.173,0.0,0.0	0.191,0.485,0.653	-0.385
eSpermatids_1	326	ENSMUSG00000032534.18	Cep63	chr9	-	102621695	102621728	102623555	102623593	102619691	102619760	102625903	102625981	326	9,4,12	8,5,6	8,5,8	1,2,0	187	182	0.000271884	0.0184428	0.523,0.438,0.661	0.886,0.709,1.0	-0.324
Spermatocyte_1	1163	ENSMUSG00000001542.7	Ell2	chr13	+	75724952	75725000	75746291	75746413	75707710	75707797	75749924	75750088	1163	1,2,4	3,4,0	1,0,1	6,2,2	197	271	0.000524542	0.0190409	0.314,0.408,1.0	0.187,0.0,0.408	0.376
Spermatocyte_2	423	ENSMUSG00000042508.16	Dmtf1	chr5	-	9140385	9140480	9148899	9149022	9137125	9137240	9150375	9150492	423	27,11,2	26,22,3	1,1,1	10,5,2	272	244	0.000410369	0.0191719	0.482,0.31,0.374	0.082,0.152,0.31	0.207
Spermatocyte_2	774	ENSMUSG00000022255.16	Mtdh	chr15	+	34114798	34114975	34116310	34116376	34114023	34114108	34117879	34118110	774	67,39,12	14,13,6	20,10,12	1,0,2	326	215	0.000233939	0.0191719	0.759,0.664,0.569	0.93,1.0,0.798	-0.245
macrophage	738	ENSMUSG00000021051.10	Ppp2r5e	chr12	-	75493413	75493515	75515601	75515798	75485131	75485224	75593168	75593332	738	0,0,1	1,1,0	2,2,10	3,0,0	346	251	0.000704525	0.019257	0.0,0.0,1.0	0.326,1.0,1.0	-0.442
rSpermatids_1	574	ENSMUSG00000112437.1	Gm35188	chr12	-	52498985	52499020	52499504	52499666	52496325	52496528	52581274	52581409	574	3,2,3	1,0,1	2,0,2	0,2,7	311	184	0.000285447	0.020124	0.64,1.0,0.64	1.0,0.0,0.145	0.378
Leydig	633	ENSMUSG00000032411.15	Tfdp2	chr9	+	96223093	96223198	96287600	96287722	96202130	96202188	96294964	96295127	633	3,1,4	2,0,0	12,3,8	7,7,3	254	271	0.00097887	0.0212088	0.615,1.0,1.0	0.647,0.314,0.74	0.305
eSpermatids_3	562	ENSMUSG00000105797.1	Gm5149	chr3	+	149341159	149341248	149343786	149343893	149340599	149340687	149345228	149345840	562	0,5,2	9,6,8	0,0,0	5,7,6	238	256	0.000296311	0.0213673	0.0,0.473,0.212	0.0,0.0,0.0	0.228
eSpermatids_1	722	ENSMUSG00000021254.9	Gpatch2l	chr12	+	86265181	86265249	86281448	86281543	86261615	86261695	86288799	86291784	722	7,5,4	11,8,17	5,5,6	0,6,0	217	244	0.000384793	0.022373	0.417,0.413,0.209	1.0,0.484,1.0	-0.482
eSpermatids_1	137	ENSMUSG00000033029.12	1700088E04Rik	chr15	-	79136306	79136489	79139237	79139300	79135636	79135765	79140880	79140992	137	4,4,2	8,2,2	0,0,2	2,12,2	212	332	0.000483641	0.0223741	0.439,0.758,0.61	0.0,0.0,0.61	0.399
rSpermatids_2	417	ENSMUSG00000028492.13	Saxo1	chr4	-	86478872	86479078	86487739	86487919	86444640	86445817	86557974	86558303	417	150,193,84	59,83,26	12,20,3	17,15,11	329	355	0.000750032	0.0236121	0.733,0.715,0.777	0.432,0.59,0.227	0.325
diffSPG_1	1339	ENSMUSG00000040451.18	Sgms1	chr19	-	32142745	32142863	32159523	32160363	32129540	32129694	32223508	32223590	1339	21,19,17	0,1,1	19,19,23	3,3,2	989	267	0.000761357	0.0242756	1.0,0.837,0.821	0.631,0.631,0.756	0.213
diffSPG_1	571	ENSMUSG00000030557.17	Mef2a	chr7	-	67268066	67268204	67268268	67268400	67265942	67266162	67295374	67295578	571	0,0,0	4,3,2	3,2,1	12,7,2	281	287	0.000837601	0.0257175	0.0,0.0,0.0	0.203,0.226,0.338	-0.256
diffSPG_1	1199	ENSMUSG00000019978.16	Epb41l2	chr10	+	25501823	25502138	25504136	25504259	25488950	25489093	25506174	25506273	1199	7,8,14	4,3,5	4,9,11	7,17,15	464	272	0.000873679	0.0258671	0.506,0.61,0.621	0.251,0.237,0.301	0.316
eSpermatids_4	780	ENSMUSG00000113218.1	4933409F18Rik	chr12	-	26821663	26821771	26822961	26823101	26820495	26820652	26833132	26833325	780	0,0,1	9,3,5	4,5,0	2,3,7	289	257	0.000101953	0.0264059	0.0,0.0,0.151	0.64,0.597,0.0	-0.362
diffSPG_1	213	ENSMUSG00000025925.14	Terf1	chr1	+	15815885	15815972	15818933	15819083	15813040	15813162	15819650	15819763	213	1,1,3	19,8,7	19,4,8	14,12,10	236	299	0.000953815	0.027266	0.063,0.137,0.352	0.632,0.297,0.503	-0.293
undiffSPG	659	ENSMUSG00000025323.10	Sp4	chr12	-	118298637	118300192	118300698	118300808	118261726	118261955	118301226	118301368	659	0,0,0	11,4,1	2,0,2	8,8,3	259	1704	0.000689749	0.0274914	0.0,0.0,0.0	0.622,0.0,0.814	-0.479
eSpermatids_3	358	ENSMUSG00000100799.2	1700027H10Rik	chr3	-	45419443	45419597	45430834	45431008	45416583	45416783	45439254	45439310	358	5,5,10	3,3,3	1,3,1	7,5,3	323	303	0.000489645	0.0288891	0.61,0.61,0.758	0.118,0.36,0.238	0.421
undiffSPG	347	ENSMUSG00000053332.13	Gas5	chr1	+	161036207	161036244	161036819	161036852	161035982	161036014	161037287	161037315	347	0,0,2	3,1,5	1,5,2	0,15,1	186	182	0.0012224	0.0341049	0.0,0.0,0.281	1.0,0.246,0.662	-0.542
eSpermatids_1	44	ENSMUSG00000024566.10	Atp9b	chr18	-	80877314	80877373	80891814	80891923	80869741	80869793	80909591	80909705	44	1,8,8	0,1,0	3,1,1	2,0,3	258	208	0.00109241	0.034201	1.0,0.866,1.0	0.547,1.0,0.212	0.369
eSpermatids_1	643	ENSMUSG00000114963.1	Gm29010	chr2	+	128435121	128435248	128456757	128456820	128433722	128433881	128458630	128458738	643	10,13,7	3,2,1	7,2,7	0,0,0	276	212	0.00101196	0.034201	0.719,0.833,0.843	1.0,1.0,1.0	-0.202
rSpermatids_2	290	ENSMUSG00000034088.15	Hdlbp	chr1	-	93429377	93429485	93430097	93430304	93428147	93428252	93430954	93431170	290	64,44,24	11,9,6	12,7,5	7,6,4	356	257	0.0017017	0.0361612	0.808,0.779,0.743	0.553,0.457,0.474	0.282
diffSPG_1	578	ENSMUSG00000001036.17	Epn2	chr11	-	61553509	61553579	61565821	61565894	61548007	61548042	61579566	61579658	578	0,2,0	2,1,1	5,3,1	2,4,0	222	219	0.00146704	0.0361809	0.0,0.664,0.0	0.712,0.425,1.0	-0.491
diffSPG_1	1203	ENSMUSG00000018651.14	Tada2a	chr11	-	84118247	84118307	84121081	84121188	84109953	84110045	84126987	84127095	1203	6,4,3	0,1,1	3,8,3	7,1,1	256	209	0.0014839	0.0361809	1.0,0.766,0.71	0.259,0.867,0.71	0.213
Sertoli	496	ENSMUSG00000063889.16	Crem	chr18	-	3276693	3276729	3287903	3288092	3273421	3273578	3295039	3295182	496	2,6,3	5,2,6	0,0,2	2,5,2	338	185	0.00141239	0.0381346	0.18,0.622,0.215	0.0,0.0,0.354	0.221
Telocyte	507	ENSMUSG00000066500.5	Izumo2	chr7	+	44710510	44710531	44712997	44713078	44710254	44710341	44715327	44715451	507	3,0,1	8,8,17	4,11,6	20,15,10	170	230	0.00426966	0.038427	0.337,0.0,0.074	0.213,0.498,0.448	-0.249
diffSPG_1	885	ENSMUSG00000022789.15	Dnm1l	chr16	-	16318444	16318477	16318763	16318841	16316601	16316778	16319451	16319508	885	0,1,3	14,11,4	8,7,2	12,5,5	227	182	0.0016769	0.0386153	0.0,0.068,0.376	0.348,0.529,0.243	-0.225
Spermatocyte_1	909	ENSMUSG00000078765.11	U2af1l4	chr7	+	30564081	30564131	30564202	30564301	30563929	30563996	30564473	30564607	909	1,5,0	4,4,3	0,0,0	1,1,4	199	248	0.00122733	0.0387409	0.238,0.609,0.0	0.0,0.0,0.0	0.282
Spermatocyte_1	923	ENSMUSG00000023084.11	Lrrc71	chr3	-	87742623	87742713	87742785	87742869	87741713	87741863	87742942	87743102	923	66,50,17	194,138,59	17,12,9	24,14,10	233	239	0.00137499	0.0415936	0.259,0.271,0.228	0.421,0.468,0.48	-0.204
eSpermatids_4	964	ENSMUSG00000019978.16	Epb41l2	chr10	+	25501823	25502138	25504136	25504259	25488950	25489093	25506174	25506273	964	19,9,9	1,0,0	7,17,15	4,2,1	464	272	0.000335545	0.0434531	0.918,1.0,1.0	0.506,0.833,0.898	0.227
Spermatocyte_1	546	ENSMUSG00000027939.11	Nup210l	chr3	+	90210353	90210458	90211755	90211830	90207282	90207484	90211916	90212017	546	27,16,11	20,8,6	3,5,3	9,15,3	254	224	0.00173352	0.0466125	0.543,0.638,0.618	0.227,0.227,0.469	0.292
undiffSPG	735	ENSMUSG00000032411.15	Tfdp2	chr9	+	96287600	96287722	96290579	96290627	96232681	96232748	96294964	96295127	735	2,4,1	7,2,1	1,2,0	20,10,3	271	197	0.00203466	0.0473059	0.172,0.592,0.421	0.035,0.127,0.0	0.341
diffSPG_1	1142	ENSMUSG00000024122.16	Pdpk1	chr17	-	24100810	24100908	24107228	24107271	24098093	24098169	24110847	24111117	1142	6,5,4	9,7,8	9,11,18	3,5,9	192	247	0.0021925	0.0478311	0.462,0.479,0.391	0.794,0.739,0.72	-0.307
