# Supplementary material for: Single-cell transcriptome profiling highlights the importance of telocyte, kallikrein genes, and alternative splicing in mouse testes aging
Source: Sci Rep. 2024 Jun 26;14:14795. doi: 10.1038/s41598-024-65710-0 (PMC11208613; doi:10.1038/s41598-024-65710-0)
Supplement: Supplementary file 10 — Supplementary Information 10. [file 41598_2024_65710_MOESM10_ESM.xlsx]

## Sheet: Table S13-RI
cellType	ID	GeneID	geneSymbol	chr	strand	riExonStart_0base	riExonEnd	upstreamES	upstreamEE	downstreamES	downstreamEE	ID.1	IJC_SAMPLE_1	SJC_SAMPLE_1	IJC_SAMPLE_2	SJC_SAMPLE_2	IncFormLen	SkipFormLen	PValue	FDR	IncLevel1	IncLevel2	IncLevelDifference
Sertoli	1217	ENSMUSG00000034211.14	Mrps17	chr5	+	129715683	129716866	129715683	129715763	129716726	129716866	1217	2,4,0	3,3,2	7,1,1	0,0,0	1112	149	6.66134e-16	3.25739e-13	0.082,0.152,0.0	1.0,1.0,1.0	-0.922
diffSPG_1	2575	ENSMUSG00000020156.16	Pwwp3a	chr10	+	80236110	80238920	80236110	80236181	80238314	80238920	2575	1,4,2	0,0,0	3,4,5	1,4,3	2282	149	3.77476e-15	5.70743e-12	1.0,1.0,1.0	0.164,0.061,0.098	0.892
eSpermatids_3	1232	ENSMUSG00000056211.13	R3hdm1	chr1	+	128181985	128184654	128181985	128182212	128184399	128184654	1232	4,1,2	1,1,4	2,4,2	0,0,0	2336	149	7.43849e-15	6.15163e-12	0.203,0.06,0.031	1.0,1.0,1.0	-0.902
rSpermatids_2	1860	ENSMUSG00000028687.17	Mutyh	chr4	+	116817887	116818282	116817887	116818037	116818240	116818282	1860	2,3,0	13,3,2	3,1,1	0,0,0	352	149	1.09912e-14	1.20354e-11	0.061,0.297,0.0	1.0,1.0,1.0	-0.881
eSpermatids_4	99	ENSMUSG00000071657.12	Bscl2	chr19	+	8845170	8846324	8845170	8845314	8846189	8846324	99	4,2,1	0,0,0	0,0,0	1,3,5	1024	149	1.69864e-14	1.3776e-11	1.0,1.0,1.0	0.0,0.0,0.0	1
eSpermatids_1	2761	ENSMUSG00000039608.6	Olfr303	chr7	-	86391809	86395629	86391809	86394025	86394512	86395629	2761	7,1,6	4,3,3	1,1,2	0,0,0	636	149	1.10578e-13	6.5794e-11	0.291,0.072,0.319	1.0,1.0,1.0	-0.773
eSpermatids_1	3592	ENSMUSG00000019897.8	Ccdc59	chr10	+	105842541	105845449	105842541	105842848	105845349	105845449	3592	0,4,1	2,3,4	1,2,2	0,0,0	2650	149	4.74287e-13	1.411e-10	0.0,0.07,0.014	1.0,1.0,1.0	-0.972
rSpermatids_2	1144	ENSMUSG00000022420.16	Dnal4	chr15	-	79761452	79762525	79761452	79762049	79762426	79762525	1144	5,7,4	2,6,4	2,1,3	0,0,0	526	149	3.82916e-13	2.09646e-10	0.415,0.248,0.221	1.0,1.0,1.0	-0.705
Spermatocyte_1	2253	ENSMUSG00000001017.15	Chtop	chr3	-	90506107	90507626	90506107	90506261	90507544	90507626	2253	28,18,11	2,8,5	13,1,3	0,0,0	1432	149	9.85922e-12	1.33888e-08	0.593,0.19,0.186	1.0,1.0,1.0	-0.677
eSpermatids_1	2853	ENSMUSG00000030795.18	Fus	chr7	+	127972553	127975920	127972553	127972770	127975887	127975920	2853	30,42,26	1,5,2	12,11,7	0,0,0	3266	149	1.43406e-10	2.84422e-08	0.578,0.277,0.372	1.0,1.0,1.0	-0.591
Spermatocyte_2	2527	ENSMUSG00000026034.17	Clk1	chr1	-	58419666	58421308	58419666	58419733	58421082	58421308	2527	11,8,6	5,1,1	1,2,2	0,0,0	1498	149	5.5504e-11	6.49952e-08	0.18,0.443,0.374	1.0,1.0,1.0	-0.668
undiffSPG	709	ENSMUSG00000053907.10	Mat2a	chr6	-	72436994	72437448	72436994	72437117	72437370	72437448	709	1,1,5	0,0,0	2,0,0	2,2,1	402	149	1.07331e-10	9.40222e-08	1.0,1.0,1.0	0.27,0.0,0.0	0.91
eSpermatids_3	913	ENSMUSG00000028248.15	Pnisr	chr4	+	21869515	21870405	21869515	21869615	21870351	21870405	913	3,5,16	0,0,0	1,1,1	5,0,2	885	149	4.72159e-10	1.95238e-07	1.0,1.0,1.0	0.033,1.0,0.078	0.63
eSpermatids_1	1429	ENSMUSG00000025766.14	D3Ertd751e	chr3	+	41756048	41758939	41756048	41756129	41758623	41758939	1429	7,8,1	0,3,4	2,1,1	0,0,0	2643	149	2.51834e-09	3.74603e-07	1.0,0.131,0.014	1.0,1.0,1.0	-0.618
rSpermatids_2	1752	ENSMUSG00000001416.13	Cct3	chr3	+	88299341	88300991	88299341	88299403	88300928	88300991	1752	4,5,2	5,0,6	1,1,1	0,0,0	1674	149	1.61691e-09	5.90173e-07	0.066,1.0,0.029	1.0,1.0,1.0	-0.635
diffSPG_2	2239	ENSMUSG00000001017.15	Chtop	chr3	-	90506107	90507626	90506107	90506261	90507544	90507626	2239	2,1,1	0,0,0	1,0,1	5,1,0	1432	149	1.19819e-09	8.12375e-07	1.0,1.0,1.0	0.02,0.0,1.0	0.66
eSpermatids_1	2844	ENSMUSG00000030815.11	Phkg2	chr7	+	127577534	127578029	127577534	127577646	127577974	127578029	2844	5,5,4	1,3,3	5,7,2	0,0,0	477	149	8.16025e-09	9.7107e-07	0.61,0.342,0.294	1.0,1.0,1.0	-0.585
Spermatocyte_1	1594	ENSMUSG00000039660.16	Spout1	chr2	-	30177592	30177965	30177592	30177721	30177919	30177965	1594	23,27,10	19,7,5	12,5,9	0,0,0	347	149	2.91472e-09	1.97909e-06	0.342,0.624,0.462	1.0,1.0,1.0	-0.524
diffSPG_2	1509	ENSMUSG00000029068.16	Ccnl2	chr4	+	155817922	155820428	155817922	155817987	155820328	155820428	1509	3,5,4	0,0,0	2,8,6	4,3,0	2490	149	6.16124e-09	2.08866e-06	1.0,1.0,1.0	0.029,0.138,1.0	0.611
Spermatocyte_1	3446	ENSMUSG00000032480.17	Dhx30	chr9	-	110086931	110087195	110086931	110087036	110087119	110087195	3446	1,2,0	3,2,5	5,1,4	1,0,0	232	149	6.34049e-09	2.87013e-06	0.176,0.391,0.0	0.763,1.0,1.0	-0.732
Spermatocyte_2	1619	ENSMUSG00000014873.15	Surf2	chr2	+	26917427	26919055	26917427	26917531	26918872	26919055	1619	41,40,20	4,2,3	17,4,8	0,0,0	1490	149	5.51668e-09	3.23002e-06	0.506,0.667,0.4	1.0,1.0,1.0	-0.476
Spermatocyte_1	3447	ENSMUSG00000032480.17	Dhx30	chr9	-	110092315	110093159	110092315	110092436	110092857	110093159	3447	1,2,0	3,7,1	5,1,4	1,0,0	570	149	3.40172e-08	1.15488e-05	0.08,0.069,0.0	0.567,1.0,1.0	-0.806
Leydig	2997	ENSMUSG00000037971.10	1110032A03Rik	chr9	-	50764223	50764926	50764223	50764290	50764764	50764926	2997	7,7,2	0,0,0	9,22,3	3,1,4	623	149	4.4567e-08	2.05166e-05	1.0,1.0,1.0	0.418,0.84,0.152	0.53
Leydig	3896	ENSMUSG00000024012.18	Mtch1	chr17	-	29332075	29332778	29332075	29332238	29332660	29332778	3896	34,38,17	0,0,0	57,59,60	10,4,5	571	149	7.19882e-08	2.05166e-05	1.0,1.0,1.0	0.598,0.794,0.758	0.283
Spermatocyte_1	2172	ENSMUSG00000049676.14	Catsperg1	chr7	-	29184678	29185090	29184678	29184768	29184994	29185090	2172	20,15,6	0,0,1	10,1,0	2,2,3	375	149	1.01786e-07	2.76451e-05	1.0,1.0,0.704	0.665,0.166,0.0	0.624
diffSPG_2	4037	ENSMUSG00000094870.8	Zfp131	chr13	-	119775766	119776449	119775766	119775989	119776091	119776449	4037	4,2,4	0,0,0	8,5,0	2,1,9	251	149	1.35685e-07	3.06648e-05	1.0,1.0,1.0	0.704,0.748,0.0	0.516
Spermatocyte_2	3478	ENSMUSG00000109160.1	4930598N05Rik	chr10	+	10234993	10235506	10234993	10235040	10235383	10235506	3478	38,35,7	9,6,4	9,4,1	0,0,0	492	149	8.6397e-08	3.37236e-05	0.561,0.639,0.346	1.0,1.0,1.0	-0.485
Leydig	2666	ENSMUSG00000045411.16	2410002F23Rik	chr7	+	44247250	44248295	44247250	44247416	44248251	44248295	2666	1,2,2	1,1,2	8,9,7	0,0,1	984	149	2.10241e-07	3.99458e-05	0.132,0.232,0.132	1.0,1.0,0.515	-0.673
rSpermatids_1	2244	ENSMUSG00000001017.15	Chtop	chr3	-	90506107	90507626	90506107	90506261	90507544	90507626	2244	3,3,5	2,4,0	7,1,2	0,0,0	1432	149	8.71847e-08	5.45823e-05	0.135,0.072,1.0	1.0,1.0,1.0	-0.598
rSpermatids_1	1218	ENSMUSG00000034211.14	Mrps17	chr5	+	129715683	129716866	129715683	129715763	129716726	129716866	1218	15,20,4	0,0,1	7,2,2	2,6,2	1112	149	1.85032e-07	5.74893e-05	1.0,1.0,0.349	0.319,0.043,0.118	0.623
rSpermatids_1	1706	ENSMUSG00000013155.10	Enkd1	chr8	-	105704634	105706738	105704634	105704760	105706565	105706738	1706	21,15,10	4,5,0	8,5,4	0,0,0	1954	149	1.91631e-07	5.74893e-05	0.286,0.186,1.0	1.0,1.0,1.0	-0.509
undiffSPG	1438	ENSMUSG00000000740.12	Rpl13	chr8	+	123103897	123105244	123103897	123103954	123105043	123105244	1438	14,11,5	0,0,0	19,32,10	1,4,2	1238	149	1.44549e-07	6.33125e-05	1.0,1.0,1.0	0.696,0.491,0.376	0.479
macrophage	514	ENSMUSG00000022562.15	Oplah	chr15	-	76296602	76297018	76296602	76296781	76296920	76297018	514	5,7,14	3,6,3	5,18,21	0,1,0	288	149	1.83115e-07	6.90343e-05	0.463,0.376,0.707	1.0,0.903,1.0	-0.452
Telocyte	1545	ENSMUSG00000020059.9	Sycp3	chr10	+	88472675	88473236	88472675	88472780	88472904	88473236	1545	5,2,1	0,0,0	6,6,9	4,1,3	273	149	3.16838e-07	7.19982e-05	1.0,1.0,1.0	0.45,0.766,0.621	0.388
diffSPG_2	3003	ENSMUSG00000071103.10	1700029J07Rik	chr8	-	45973503	45975252	45973503	45973680	45975078	45975252	3003	5,1,0	1,0,3	5,9,11	0,0,1	1547	149	4.9488e-07	8.38822e-05	0.325,1.0,0.0	1.0,1.0,0.514	-0.396
Spermatocyte_1	1679	ENSMUSG00000056962.11	Jmjd6	chr11	-	116839837	116840545	116839837	116839926	116840447	116840545	1679	6,3,3	3,4,0	3,6,6	0,0,0	670	149	3.90117e-07	8.82965e-05	0.308,0.143,1.0	1.0,1.0,1.0	-0.516
rSpermatids_1	3515	ENSMUSG00000031897.9	Psmb10	chr8	-	105936695	105936981	105936695	105936754	105936865	105936981	3515	2,1,2	0,0,1	0,0,1	1,4,0	260	149	6.71156e-07	0.000161078	1.0,1.0,0.534	0.0,0.0,1.0	0.511
undiffSPG	2755	ENSMUSG00000035086.13	Becn1	chr11	-	101295533	101296316	101295533	101295624	101296257	101296316	2755	4,4,3	1,0,0	1,1,0	2,0,2	782	149	7.08511e-07	0.000206885	0.433,1.0,1.0	0.087,1.0,0.0	0.449
Spermatocyte_2	2820	ENSMUSG00000090862.3	Rps13	chr7	-	116332928	116333774	116332928	116333098	116333695	116333774	2820	17,12,6	2,0,0	1,0,3	2,1,1	746	149	7.24133e-07	0.00021199	0.629,1.0,1.0	0.091,0.0,0.375	0.721
diffSPG_2	265	ENSMUSG00000059208.15	Hnrnpm	chr17	-	33666493	33666685	33666493	33666529	33666646	33666685	265	0,0,0	2,4,1	11,2,8	10,14,5	266	149	1.73243e-06	0.000234918	0.0,0.0,0.0	0.381,0.074,0.473	-0.309
eSpermatids_4	2428	ENSMUSG00000024045.6	Akap8	chr17	-	32312285	32313262	32312285	32312373	32313104	32313262	2428	2,1,0	3,0,1	2,1,3	0,0,0	880	149	5.89514e-07	0.000239048	0.101,1.0,0.0	1.0,1.0,1.0	-0.633
rSpermatids_2	3921	ENSMUSG00000024012.18	Mtch1	chr17	-	29332075	29332778	29332075	29332238	29332660	29332778	3921	15,7,9	5,0,4	5,2,3	0,0,0	571	149	9.48814e-07	0.000259738	0.439,1.0,0.37	1.0,1.0,1.0	-0.397
rSpermatids_2	813	ENSMUSG00000029718.14	Pcolce	chr5	-	137605722	137607107	137605722	137605800	137606826	137607107	813	23,37,12	5,1,1	8,4,7	0,0,0	1175	149	1.2181e-06	0.000266763	0.368,0.824,0.603	1.0,1.0,1.0	-0.402
diffSPG_2	1668	ENSMUSG00000024097.11	Srsf7	chr17	-	80204312	80205438	80204312	80204387	80205261	80205438	1668	87,54,26	0,0,1	58,72,42	2,8,3	1023	149	2.43928e-06	0.000275639	1.0,1.0,0.791	0.809,0.567,0.671	0.248
undiffSPG	677	ENSMUSG00000028104.14	Polr3gl	chr3	-	96579797	96580089	96579797	96579911	96580015	96580089	677	0,0,1	1,1,4	3,1,2	0,2,0	253	149	1.32447e-06	0.000290059	0.0,0.0,0.128	1.0,0.227,1.0	-0.7
diffSPG_1	3015	ENSMUSG00000071103.10	1700029J07Rik	chr8	-	45973503	45975252	45973503	45973680	45975078	45975252	3015	5,8,2	0,0,0	8,7,8	2,5,0	1547	149	3.92295e-07	0.000296575	1.0,1.0,1.0	0.278,0.119,1.0	0.534
Spermatocyte_1	2736	ENSMUSG00000030512.13	Snrpa1	chr7	+	66069423	66070665	66069423	66069526	66070589	66070665	2736	9,14,6	3,4,3	1,3,0	8,4,4	1212	149	1.5848e-06	0.000307451	0.269,0.301,0.197	0.015,0.084,0.0	0.223
rSpermatids_1	715	ENSMUSG00000044906.6	4930503L19Rik	chr18	-	70467334	70468517	70467334	70467485	70467758	70468517	715	12,19,7	0,6,4	6,9,5	0,0,0	422	149	1.95996e-06	0.000391992	1.0,0.528,0.382	1.0,1.0,1.0	-0.363
undiffSPG	2560	ENSMUSG00000028102.15	Pex11b	chr3	+	96643574	96644726	96643574	96644015	96644435	96644726	2560	5,8,8	0,0,0	2,11,10	2,2,2	569	149	2.68958e-06	0.000471215	1.0,1.0,1.0	0.208,0.59,0.567	0.545
diffSPG_1	2035	ENSMUSG00000026848.14	Tor1b	chr2	+	30953751	30955953	30953751	30954017	30955777	30955953	2035	0,1,5	2,1,0	8,9,6	0,1,0	1909	149	9.80393e-07	0.000494118	0.0,0.072,1.0	1.0,0.413,1.0	-0.447
diffSPG_1	3311	ENSMUSG00000032299.10	Commd4	chr9	-	57155901	57156555	57155901	57155982	57156171	57156555	3311	0,0,0	2,2,1	1,7,3	1,7,1	338	149	1.32501e-06	0.000500853	0.0,0.0,0.0	0.306,0.306,0.569	-0.394
Spermatocyte_1	3653	ENSMUSG00000025369.15	Smarcc2	chr10	+	128474371	128474813	128474371	128474409	128474682	128474813	3653	8,14,2	1,0,1	1,1,0	4,0,1	422	149	3.16792e-06	0.000537754	0.739,1.0,0.414	0.081,1.0,0.0	0.357
Leydig	2124	ENSMUSG00000005506.16	Celf1	chr2	+	91013237	91019497	91013237	91013402	91016565	91019497	2124	4,2,2	0,0,0	11,12,4	2,1,1	3312	149	4.04002e-06	0.000575703	1.0,1.0,1.0	0.198,0.351,0.153	0.766
rSpermatids_2	918	ENSMUSG00000029386.15	Tctn2	chr5	+	124598748	124599242	124598748	124598956	124599134	124599242	918	0,1,1	1,1,4	1,5,2	1,1,0	327	149	6.42615e-06	0.000586386	0.0,0.313,0.102	0.313,0.695,1.0	-0.531
rSpermatids_2	1622	ENSMUSG00000014873.15	Surf2	chr2	+	26917427	26919055	26917427	26917531	26918928	26919055	1622	23,22,10	0,3,3	9,5,3	0,0,0	1546	149	6.27307e-06	0.000586386	1.0,0.414,0.243	1.0,1.0,1.0	-0.448
rSpermatids_2	3239	ENSMUSG00000035919.16	Bbs9	chr9	+	22887861	22888274	22887861	22887996	22888226	22888274	3239	77,56,21	6,6,3	24,5,10	0,0,0	379	149	5.25841e-06	0.000586386	0.835,0.786,0.733	1.0,1.0,1.0	-0.215
undiffSPG	1174	ENSMUSG00000011350.15	Gm5893	chr7	+	24838276	24838495	24838276	24838328	24838447	24838495	1174	7,5,4	1,0,0	4,5,4	3,1,6	268	149	4.31391e-06	0.00062983	0.796,1.0,1.0	0.426,0.735,0.27	0.455
eSpermatids_1	2630	ENSMUSG00000009687.14	Fxyd5	chr7	-	31032729	31033018	31032729	31032880	31032972	31033018	2630	13,29,23	10,1,7	13,13,22	0,1,0	241	149	6.40236e-06	0.000634901	0.446,0.947,0.67	1.0,0.889,1.0	-0.275
rSpermatids_2	2544	ENSMUSG00000031787.8	Katnb1	chr8	+	95095888	95096406	95095888	95096019	95096355	95096406	2544	4,4,8	2,4,4	1,0,0	4,1,2	485	149	7.55533e-06	0.000636392	0.381,0.235,0.381	0.071,0.0,0.0	0.309
Spermatocyte_1	2612	ENSMUSG00000041921.16	Metap1d	chr2	+	71509740	71511560	71509740	71509890	71511411	71511560	2612	15,23,6	4,0,2	11,5,3	0,0,0	1670	149	4.98917e-06	0.00075281	0.251,1.0,0.211	1.0,1.0,1.0	-0.513
eSpermatids_3	1013	ENSMUSG00000041459.15	Tardbp	chr4	-	148612381	148618791	148612381	148617705	148618664	148618791	1013	3,2,2	1,4,0	2,3,3	0,0,0	1108	149	4.0734e-06	0.000842174	0.287,0.063,1.0	1.0,1.0,1.0	-0.55
eSpermatids_3	3302	ENSMUSG00000032030.16	Cul5	chr9	-	53632272	53633839	53632272	53632337	53633731	53633839	3302	50,58,39	0,0,0	46,36,46	3,2,2	1543	149	3.89112e-06	0.000842174	1.0,1.0,1.0	0.597,0.635,0.69	0.359
eSpermatids_4	914	ENSMUSG00000028248.15	Pnisr	chr4	+	21869515	21870405	21869515	21869615	21870351	21870405	914	2,9,2	0,0,0	0,2,2	1,3,0	885	149	3.18488e-06	0.000860978	1.0,1.0,1.0	0.0,0.101,1.0	0.633
macrophage	649	ENSMUSG00000068860.5	Gm128	chr3	-	95239949	95241598	95239949	95240111	95240594	95241598	649	4,10,7	0,1,0	5,12,24	2,7,5	632	149	7.06592e-06	0.000887951	1.0,0.702,1.0	0.371,0.288,0.531	0.504
macrophage	1729	ENSMUSG00000034248.7	Slc25a37	chr14	-	69247580	69249622	69247580	69247637	69249393	69249622	1729	2,1,2	2,1,0	3,2,1	0,0,0	1905	149	6.81413e-06	0.000887951	0.073,0.073,1.0	1.0,1.0,1.0	-0.618
Spermatocyte_2	1563	ENSMUSG00000115245.1	4930478E11Rik	chr15	-	54982090	54982795	54982090	54982162	54982680	54982795	1563	3,8,3	2,1,2	2,1,4	0,0,0	667	149	5.66941e-06	0.000888574	0.251,0.641,0.251	1.0,1.0,1.0	-0.619
Spermatocyte_2	2915	ENSMUSG00000022621.16	Rabl2	chr15	-	89583909	89584390	89583909	89584007	89584278	89584390	2915	3,5,4	3,4,1	1,0,0	3,1,9	420	149	6.07053e-06	0.000888574	0.262,0.307,0.587	0.106,0.0,0.0	0.35
Spermatocyte_2	3012	ENSMUSG00000071103.10	1700029J07Rik	chr8	-	45973503	45975252	45973503	45973680	45975078	45975252	3012	70,78,7	2,7,0	5,7,15	0,0,0	1547	149	4.50436e-06	0.000888574	0.771,0.518,1.0	1.0,1.0,1.0	-0.237
Spermatocyte_1	3001	ENSMUSG00000033543.17	Gtf2a2	chr9	+	70016818	70017191	70016818	70016923	70017072	70017191	3001	4,4,3	1,1,0	2,1,0	3,1,1	298	149	7.92474e-06	0.000896816	0.667,0.667,1.0	0.25,0.333,0.0	0.584
Spermatocyte_1	3187	ENSMUSG00000044122.15	Proca1	chr11	+	78204064	78204750	78204064	78204197	78204593	78204750	3187	7,2,4	2,0,0	0,0,2	1,2,0	545	149	7.73687e-06	0.000896816	0.489,1.0,1.0	0.0,0.0,1.0	0.496
Spermatocyte_2	1994	ENSMUSG00000029599.13	Ddx54	chr5	+	120624537	120625844	120624537	120624729	120625701	120625844	1994	17,6,0	3,3,2	0,0,0	3,3,1	1121	149	8.39056e-06	0.00109171	0.43,0.21,0.0	0.0,0.0,0.0	0.213
Sertoli	1009	ENSMUSG00000041459.15	Tardbp	chr4	-	148612381	148618791	148612381	148617705	148618664	148618791	1009	10,3,1	1,5,1	8,6,8	1,0,0	1108	149	4.64918e-06	0.00113672	0.574,0.075,0.119	0.518,1.0,1.0	-0.583
Leydig	2021	ENSMUSG00000022330.5	Osr2	chr15	+	35300188	35302011	35300188	35300955	35301911	35302011	2021	2,2,2	1,2,1	7,7,3	0,0,1	1105	149	1.13389e-05	0.00129264	0.212,0.119,0.212	1.0,1.0,0.288	-0.582
Spermatocyte_2	3538	ENSMUSG00000003226.7	Ranbp2	chr10	+	58455218	58455954	58455218	58455449	58455808	58455954	3538	10,11,5	16,16,3	5,8,1	0,0,1	508	149	1.25171e-05	0.0013325	0.155,0.168,0.328	1.0,1.0,0.227	-0.525
eSpermatids_4	3184	ENSMUSG00000031939.16	Taf1d	chr9	+	15315382	15316978	15315382	15315440	15316888	15316978	3184	13,6,6	0,0,0	10,2,11	2,0,3	1597	149	9.12181e-06	0.00147956	1.0,1.0,1.0	0.318,1.0,0.255	0.476
Spermatocyte_1	1746	ENSMUSG00000034248.7	Slc25a37	chr14	-	69247580	69249622	69247580	69247637	69249393	69249622	1746	16,8,10	2,0,3	11,14,9	0,0,0	1905	149	1.73923e-05	0.00168705	0.385,1.0,0.207	1.0,1.0,1.0	-0.469
diffSPG_2	1547	ENSMUSG00000040928.15	S100pbp	chr4	-	129181966	129182532	129181966	129182100	129182331	129182532	1547	17,16,4	0,1,0	19,33,11	3,5,3	380	149	2.45557e-05	0.00184986	1.0,0.863,1.0	0.713,0.721,0.59	0.28
rSpermatids_2	2049	ENSMUSG00000000561.14	Wdr77	chr3	+	105965764	105966425	105965764	105965856	105966356	105966425	2049	9,13,5	3,3,0	1,1,2	0,0,0	649	149	2.65386e-05	0.0020757	0.408,0.499,1.0	1.0,1.0,1.0	-0.364
eSpermatids_3	1656	ENSMUSG00000029647.15	Pan3	chr5	+	147545605	147548496	147545605	147545735	147546364	147548496	1656	6,8,0	2,0,3	7,8,10	0,0,1	778	149	1.30555e-05	0.00215938	0.365,1.0,0.0	1.0,1.0,0.657	-0.431
Spermatocyte_2	2045	ENSMUSG00000000561.14	Wdr77	chr3	+	105965764	105966425	105965764	105965873	105966356	105966425	2045	6,5,4	4,6,4	0,0,0	1,1,1	632	149	2.49186e-05	0.00224459	0.261,0.164,0.191	0.0,0.0,0.0	0.205
eSpermatids_1	3978	ENSMUSG00000021488.8	Nsd1	chr13	+	55213203	55214150	55213203	55213317	55214060	55214150	3978	1,0,0	4,2,2	3,4,2	0,2,0	892	149	2.72527e-05	0.00231648	0.04,0.0,0.0	1.0,0.25,1.0	-0.737
diffSPG_1	2375	ENSMUSG00000021066.9	Atl1	chr12	+	69932216	69934920	69932216	69932321	69934869	69934920	2375	5,6,2	2,1,3	9,7,12	0,0,1	2697	149	9.65459e-06	0.00291955	0.121,0.249,0.036	1.0,1.0,0.399	-0.664
rSpermatids_1	2992	ENSMUSG00000033543.17	Gtf2a2	chr9	+	70016818	70017191	70016818	70016923	70017072	70017191	2992	4,2,0	4,3,3	4,6,2	2,0,0	298	149	2.47136e-05	0.00296563	0.333,0.25,0.0	0.5,1.0,1.0	-0.639
macrophage	1546	ENSMUSG00000020059.9	Sycp3	chr10	+	88472675	88473236	88472675	88472780	88472904	88473236	1546	6,7,1	0,1,0	4,2,4	0,4,3	273	149	4.7435e-05	0.0029805	1.0,0.793,1.0	1.0,0.214,0.421	0.386
Spermatocyte_2	3358	ENSMUSG00000097195.10	Snhg5	chr9	-	88521065	88521975	88521065	88521716	88521917	88521975	3358	1,8,3	9,10,2	0,0,0	2,1,2	350	149	3.84288e-05	0.00300001	0.045,0.254,0.39	0.0,0.0,0.0	0.23
Spermatocyte_2	2011	ENSMUSG00000041264.16	Uspl1	chr5	+	149213351	149215434	149213351	149213522	149214022	149215434	2011	28,12,7	3,2,1	1,5,9	0,0,0	649	149	4.10629e-05	0.00300529	0.682,0.579,0.616	1.0,1.0,1.0	-0.374
EC	649	ENSMUSG00000068860.5	Gm128	chr3	-	95239949	95241598	95239949	95240111	95240594	95241598	649	5,4,5	0,1,0	5,4,5	2,3,3	632	149	1.32162e-05	0.00318511	1.0,0.485,1.0	0.371,0.239,0.282	0.531
eSpermatids_4	1504	ENSMUSG00000053332.13	Gas5	chr1	+	161036819	161037315	161036819	161037164	161037287	161037315	1504	0,0,1	7,5,3	1,13,1	1,7,0	272	149	2.76501e-05	0.00320346	0.0,0.0,0.154	0.354,0.504,1.0	-0.568
EC	2278	ENSMUSG00000042745.9	Id1	chr2	+	152736250	152737410	152736250	152736745	152736971	152737410	2278	1,0,0	3,4,3	6,7,2	5,4,7	375	149	2.68143e-05	0.00323113	0.117,0.0,0.0	0.323,0.41,0.102	-0.239
eSpermatids_1	277	ENSMUSG00000024026.13	Glo1	chr17	-	30592860	30594226	30592860	30593074	30594114	30594226	277	2,16,9	4,2,4	4,3,8	0,0,1	1189	149	4.94272e-05	0.00326768	0.059,0.501,0.22	1.0,1.0,0.501	-0.574
eSpermatids_4	2752	ENSMUSG00000035086.13	Becn1	chr11	-	101295533	101296316	101295533	101295624	101296257	101296316	2752	37,27,24	4,0,3	40,30,39	0,0,0	782	149	3.44667e-05	0.00332385	0.638,1.0,0.604	1.0,1.0,1.0	-0.253
eSpermatids_4	2908	ENSMUSG00000025499.18	Hras	chr7	-	141190929	141191467	141190929	141191227	141191341	141191467	2908	9,1,4	3,2,1	7,5,10	0,0,0	263	149	3.68862e-05	0.00332385	0.63,0.221,0.694	1.0,1.0,1.0	-0.485
Spermatocyte_1	875	ENSMUSG00000029326.13	Enoph1	chr5	+	100067798	100068760	100067798	100067941	100068295	100068760	875	11,17,7	3,1,3	11,1,1	1,0,0	503	149	3.92861e-05	0.00333441	0.521,0.834,0.409	0.765,1.0,1.0	-0.334
diffSPG_1	3171	ENSMUSG00000035278.9	Plekhj1	chr10	-	80796590	80796822	80796590	80796654	80796731	80796822	3171	0,0,0	5,7,8	1,5,4	12,9,6	226	149	1.57032e-05	0.0033919	0.0,0.0,0.0	0.052,0.268,0.305	-0.208
diffSPG_1	2787	ENSMUSG00000078765.11	U2af1l4	chr7	+	30564081	30564607	30564081	30564301	30564473	30564607	2787	0,1,0	1,5,2	9,1,5	7,2,6	321	149	1.82663e-05	0.00345232	0.0,0.085,0.0	0.374,0.188,0.279	-0.252
rSpermatids_2	4083	ENSMUSG00000038619.12	Ensa	chr3	+	95628540	95632102	95628540	95628707	95631431	95632102	4083	26,25,26	0,5,1	6,5,5	0,0,0	2873	149	4.92189e-05	0.00359298	1.0,0.206,0.574	1.0,1.0,1.0	-0.407
undiffSPG	3172	ENSMUSG00000042548.14	Asxl1	chr2	+	153393348	153393787	153393348	153393501	153393623	153393787	3172	1,0,0	6,2,8	3,5,2	2,4,8	271	149	3.24952e-05	0.00406654	0.084,0.0,0.0	0.452,0.407,0.121	-0.299
rSpermatids_2	2762	ENSMUSG00000035086.13	Becn1	chr11	-	101295533	101296316	101295533	101295624	101296257	101296316	2762	54,34,27	5,1,1	20,4,9	0,0,0	782	149	6.38785e-05	0.00437168	0.673,0.866,0.837	1.0,1.0,1.0	-0.208
diffSPG_1	3010	ENSMUSG00000037971.10	1110032A03Rik	chr9	-	50764223	50764926	50764223	50764290	50764764	50764926	3010	24,19,25	2,3,3	25,22,29	0,1,0	623	149	2.97191e-05	0.00449353	0.742,0.602,0.666	1.0,0.84,1.0	-0.277
diffSPG_1	3981	ENSMUSG00000039187.16	Fanci	chr7	+	79448819	79449180	79448819	79448915	79449072	79449180	3981	2,0,5	1,2,2	6,5,2	1,1,0	306	149	2.69006e-05	0.00449353	0.493,0.0,0.549	0.745,0.709,1.0	-0.471
eSpermatids_4	1672	ENSMUSG00000056962.11	Jmjd6	chr11	-	116839837	116840545	116839837	116839926	116840447	116840545	1672	20,9,27	4,0,3	20,43,28	0,1,0	670	149	5.9762e-05	0.0048467	0.527,1.0,0.667	1.0,0.905,1.0	-0.237
diffSPG_1	3602	ENSMUSG00000020859.16	Spag9	chr11	+	94092337	94092982	94092337	94092427	94092814	94092982	3602	0,0,0	4,3,1	6,2,3	3,3,8	536	149	4.29751e-05	0.00499834	0.0,0.0,0.0	0.357,0.156,0.094	-0.202
diffSPG_1	3680	ENSMUSG00000019494.14	Cops6	chr5	+	138161673	138162225	138161673	138161805	138162136	138162225	3680	0,0,0	1,3,5	3,4,2	4,6,1	480	149	3.65333e-05	0.00499834	0.0,0.0,0.0	0.189,0.171,0.383	-0.248
macrophage	1495	ENSMUSG00000053332.13	Gas5	chr1	+	161035982	161037315	161035982	161036014	161036819	161037315	1495	2,6,3	0,0,1	1,3,4	4,2,0	954	149	9.53056e-05	0.00513289	1.0,1.0,0.319	0.038,0.19,1.0	0.364
eSpermatids_4	2477	ENSMUSG00000027804.13	Ppid	chr3	+	79595201	79597873	79595201	79595308	79597684	79597873	2477	3,1,0	1,0,1	1,2,1	0,0,0	2525	149	7.0914e-05	0.0052283	0.15,1.0,0.0	1.0,1.0,1.0	-0.617
eSpermatids_3	3814	ENSMUSG00000029074.14	Ttll10	chr4	-	156048291	156048704	156048291	156048495	156048582	156048704	3814	0,3,0	2,0,4	2,4,4	0,0,2	236	149	4.03054e-05	0.00555543	0.0,1.0,0.0	1.0,1.0,0.558	-0.519
rSpermatids_2	2506	ENSMUSG00000096935.5	1700113A16Rik	chr3	-	88171555	88172258	88171555	88171969	88172087	88172258	2506	19,13,11	2,2,3	12,2,4	0,0,0	267	149	0.000112629	0.00555608	0.841,0.784,0.672	1.0,1.0,1.0	-0.234
rSpermatids_2	3487	ENSMUSG00000109160.1	4930598N05Rik	chr10	+	10234993	10235506	10234993	10235040	10235383	10235506	3487	9,13,6	2,2,1	10,5,7	0,0,0	492	149	0.000116703	0.00555608	0.577,0.663,0.645	1.0,1.0,1.0	-0.372
rSpermatids_2	4015	ENSMUSG00000032525.15	Nktr	chr9	+	121727315	121729680	121727315	121727390	121729635	121729680	4015	24,27,9	1,4,1	11,7,16	0,0,1	2394	149	0.000104081	0.00555608	0.599,0.296,0.359	1.0,1.0,0.499	-0.415
rSpermatids_1	1156	ENSMUSG00000034793.15	G6pc3	chr11	+	102192748	102193226	102192748	102192867	102193084	102193226	1156	2,1,0	1,5,1	1,2,1	1,0,0	366	149	5.56078e-05	0.00556078	0.449,0.075,0.0	0.289,1.0,1.0	-0.588
diffSPG_2	1635	ENSMUSG00000058503.11	Fam133b	chr5	+	3558660	3559159	3558660	3558693	3559096	3559159	1635	0,1,0	3,4,1	3,8,1	7,3,1	552	149	0.000111877	0.00583479	0.0,0.063,0.0	0.104,0.419,0.213	-0.224
rSpermatids_2	1558	ENSMUSG00000021555.15	Naa35	chr13	+	59607245	59607431	59607245	59607312	59607387	59607431	1558	4,1,6	6,8,4	1,0,0	4,3,2	224	149	0.000135004	0.00615955	0.307,0.077,0.499	0.143,0.0,0.0	0.247
Spermatocyte_1	3019	ENSMUSG00000071103.10	1700029J07Rik	chr8	-	45973503	45975252	45973503	45973680	45975078	45975252	3019	10,12,15	0,1,1	7,3,7	7,1,1	1547	149	7.91419e-05	0.00632204	1.0,0.536,0.591	0.088,0.224,0.403	0.471
Spermatocyte_1	4009	ENSMUSG00000049902.6	4921517D22Rik	chr13	-	59690448	59690944	59690448	59690499	59690668	59690944	4009	6,11,10	6,1,2	2,0,3	3,8,6	318	149	8.76847e-05	0.00661532	0.319,0.838,0.701	0.238,0.0,0.19	0.477
eSpermatids_3	2137	ENSMUSG00000090307.7	1700071M16Rik	chr17	-	43589772	43591509	43589772	43589877	43591421	43591509	2137	139118148	1,0,1	67,89,101	4,2,3	1693	149	5.60256e-05	0.00661902	0.924,1.0,0.929	0.596,0.797,0.748	0.237
macrophage	2406	ENSMUSG00000003345.16	Csnk1g2	chr10	+	80638009	80638309	80638009	80638079	80638160	80638309	2406	2,1,3	0,0,0	0,7,2	5,2,0	230	149	0.000144888	0.00682785	1.0,1.0,1.0	0.0,0.694,1.0	0.435
Spermatocyte_1	330	ENSMUSG00000024160.16	Spsb3	chr17	+	24890567	24890935	24890567	24890755	24890832	24890935	330	2,3,2	8,0,2	0,0,0	5,1,3	226	149	0.00010061	0.00683141	0.142,1.0,0.397	0.0,0.0,0.0	0.513
diffSPG_1	3169	ENSMUSG00000038095.15	Sbno1	chr5	-	124400961	124401276	124400961	124401067	124401140	124401276	3169	0,4,5	2,4,1	0,1,0	12,15,6	222	149	6.36802e-05	0.00687746	0.0,0.402,0.77	0.0,0.043,0.0	0.376
diffSPG_2	1219	ENSMUSG00000034211.14	Mrps17	chr5	+	129715683	129716866	129715683	129715910	129716726	129716866	1219	6,3,1	1,0,0	9,27,8	2,0,4	965	149	0.000149732	0.00725131	0.481,1.0,1.0	0.41,1.0,0.236	0.278
Spermatocyte_2	1730	ENSMUSG00000018565.17	Elp5	chr11	-	69979829	69980059	69979829	69979910	69979998	69980059	1730	2,0,0	31,9,4	1,3,2	1,2,2	237	149	0.000128888	0.00754641	0.039,0.0,0.0	0.386,0.485,0.386	-0.406
eSpermatids_4	1853	ENSMUSG00000026107.11	Nabp1	chr1	-	51469819	51471411	51469819	51469926	51470970	51471411	1853	7,7,10	0,1,0	8,9,12	0,4,3	1193	149	0.000111986	0.00756838	1.0,0.466,1.0	1.0,0.219,0.333	0.305
eSpermatids_3	3650	ENSMUSG00000025369.15	Smarcc2	chr10	+	128474371	128474813	128474371	128474409	128474682	128474813	3650	1,4,1	0,0,0	4,0,6	9,1,0	422	149	8.13353e-05	0.00840804	1.0,1.0,1.0	0.136,0.0,1.0	0.621
Leydig	1152	ENSMUSG00000028392.15	Bspry	chr4	+	62495997	62497298	62495997	62496571	62496981	62497298	1152	10,11,1	0,2,0	6,6,9	2,13,2	559	149	0.000105709	0.00860773	1.0,0.594,1.0	0.444,0.11,0.545	0.498
Spermatocyte_1	290	ENSMUSG00000073430.5	Gm10505	chr17	+	27343300	27344825	27343300	27343582	27343783	27344825	290	9,1,3	3,0,0	0,1,2	2,2,1	350	149	0.000149197	0.00920951	0.561,1.0,1.0	0.0,0.176,0.46	0.642
Spermatocyte_1	2960	ENSMUSG00000006589.8	Aprt	chr8	-	122576118	122576621	122576118	122576231	122576514	122576621	2960	2,1,0	1,3,8	3,3,3	3,0,0	432	149	0.000148628	0.00920951	0.408,0.103,0.0	0.256,1.0,1.0	-0.582
diffSPG_2	1217	ENSMUSG00000034211.14	Mrps17	chr5	+	129715683	129716866	129715683	129715763	129716726	129716866	1217	9,3,1	1,0,0	11,28,9	4,5,0	1112	149	0.000234635	0.00935778	0.547,1.0,1.0	0.269,0.429,1.0	0.283
Sertoli	111	ENSMUSG00000108414.1	Snhg1	chr19	+	8726066	8726443	8726066	8726102	8726238	8726443	111	0,0,0	1,1,1	1,1,7	2,1,0	285	149	5.9152e-05	0.00964177	0.0,0.0,0.0	0.207,0.343,1.0	-0.517
eSpermatids_4	2620	ENSMUSG00000073758.10	Sh3d21	chr4	-	126161967	126162266	126161967	126162023	126162175	126162266	2620	1,1,1	2,1,2	2,0,3	0,1,0	301	149	0.000162399	0.0101312	0.198,0.331,0.198	1.0,0.0,1.0	-0.424
Spermatocyte_1	2015	ENSMUSG00000041264.16	Uspl1	chr5	+	149213351	149215434	149213351	149213522	149214022	149215434	2015	18,10,3	5,3,1	2,8,2	0,0,1	649	149	0.000172163	0.0101651	0.453,0.434,0.408	1.0,1.0,0.315	-0.34
Sertoli	3978	ENSMUSG00000021488.8	Nsd1	chr13	+	55213203	55214150	55213203	55213317	55214060	55214150	3978	2,1,1	4,5,1	7,11,1	1,0,1	892	149	8.52636e-05	0.0104235	0.077,0.032,0.143	0.539,1.0,0.143	-0.477
diffSPG_2	1494	ENSMUSG00000002413.15	Braf	chr6	-	39677377	39677641	39677377	39677472	39677571	39677641	1494	0,0,2	1,2,0	1,4,1	2,0,0	248	149	0.000309695	0.0104987	0.0,0.0,1.0	0.231,1.0,1.0	-0.41
Spermatocyte_2	2754	ENSMUSG00000035086.13	Becn1	chr11	-	101295533	101296316	101295533	101295624	101296257	101296316	2754	61,57,19	4,0,3	26,14,9	0,0,0	782	149	0.000197349	0.0105044	0.744,1.0,0.547	1.0,1.0,1.0	-0.236
eSpermatids_3	1980	ENSMUSG00000055692.21	Tmem191c	chr16	+	17276633	17276887	17276633	17276757	17276836	17276887	1980	8,6,10	12,15,20	17,7,14	5,5,6	228	149	0.000118424	0.0108819	0.303,0.207,0.246	0.69,0.478,0.604	-0.339
eSpermatids_3	171	ENSMUSG00000048799.8	Cep120	chr18	-	53723082	53724581	53723082	53723305	53724353	53724581	171	13,19,6	5,3,3	4,0,1	6,3,1	1197	149	0.000145627	0.0109485	0.245,0.441,0.199	0.077,0.0,0.111	0.232
diffSPG_1	1499	ENSMUSG00000002413.15	Braf	chr6	-	39677377	39677641	39677377	39677472	39677571	39677641	1499	2,4,2	0,1,2	0,1,0	3,0,1	248	149	0.00010885	0.010972	1.0,0.706,0.375	0.0,1.0,0.0	0.36
undiffSPG	3362	ENSMUSG00000097195.10	Snhg5	chr9	-	88521649	88522888	88521649	88522381	88522483	88522888	3362	2,3,2	7,3,1	0,0,0	4,12,10	251	149	0.000103629	0.0113474	0.145,0.372,0.543	0.0,0.0,0.0	0.353
diffSPG_2	2369	ENSMUSG00000027569.15	Mrgbp	chr2	+	180584405	180584871	180584405	180584487	180584796	180584871	2369	3,6,4	0,0,2	10,8,2	10,8,1	458	149	0.000368739	0.011905	1.0,1.0,0.394	0.245,0.245,0.394	0.503
diffSPG_1	985	ENSMUSG00000000600.15	Krit1	chr5	+	3822086	3823785	3822086	3822243	3823633	3823785	985	2,4,4	0,0,1	2,0,3	0,5,2	1539	149	0.000172779	0.0145134	1.0,1.0,0.279	1.0,0.0,0.127	0.384
diffSPG_1	2061	ENSMUSG00000057335.11	Cep170	chr1	-	176769232	176769870	176769232	176769526	176769712	176769870	2061	2,14,7	0,1,0	9,19,12	2,0,5	335	149	0.00016384	0.0145134	1.0,0.862,1.0	0.667,1.0,0.516	0.226
diffSPG_1	3064	ENSMUSG00000090137.8	Uba52	chr8	-	70509295	70509634	70509295	70509382	70509520	70509634	3064	2,0,1	1,2,3	4,3,6	0,1,2	287	149	0.000165935	0.0145134	0.509,0.0,0.148	1.0,0.609,0.609	-0.52
eSpermatids_3	178	ENSMUSG00000024474.7	Ik	chr18	+	36748550	36749284	36748550	36748718	36748870	36749284	178	0,0,1	1,5,2	3,4,1	2,6,1	301	149	0.000214477	0.0147811	0.0,0.0,0.198	0.426,0.248,0.331	-0.269
Spermatocyte_2	1857	ENSMUSG00000026107.11	Nabp1	chr1	-	51469819	51471411	51469819	51469926	51470970	51471411	1857	52,49,13	7,0,2	11,6,9	1,0,0	1193	149	0.000359539	0.0152584	0.481,1.0,0.448	0.579,1.0,1.0	-0.217
Spermatocyte_2	2860	ENSMUSG00000030795.18	Fus	chr7	+	127972553	127975920	127972553	127972770	127975887	127975920	2860	124,67,24	1,7,4	8,15,22	1,0,0	3266	149	0.000364846	0.0152584	0.85,0.304,0.215	0.267,1.0,1.0	-0.299
rSpermatids_1	3934	ENSMUSG00000031065.14	Cdk16	chrX	+	20696730	20696964	20696730	20696836	20696921	20696964	3934	2,4,1	4,1,0	0,1,0	2,2,3	234	149	0.000167741	0.0154838	0.241,0.718,1.0	0.0,0.241,0.0	0.573
Spermatocyte_2	135	ENSMUSG00000024906.10	Mus81	chr19	-	5483454	5483665	5483454	5483558	5483634	5483665	135	8,4,4	7,5,1	2,0,0	3,1,2	225	149	0.00043744	0.016524	0.431,0.346,0.726	0.306,0.0,0.0	0.399
diffSPG_1	1620	ENSMUSG00000014873.15	Surf2	chr2	+	26917427	26919055	26917427	26917531	26918928	26919055	1620	2,6,5	0,1,0	3,21,2	4,1,1	1546	149	0.000235795	0.016978	1.0,0.366,1.0	0.067,0.669,0.162	0.489
diffSPG_1	2017	ENSMUSG00000004319.15	Clcn3	chr8	-	60922789	60927418	60922789	60923188	60927231	60927418	2017	6,1,1	1,0,0	3,8,8	0,1,2	4192	149	0.000235805	0.016978	0.176,1.0,1.0	1.0,0.221,0.124	0.277
rSpermatids_1	2416	ENSMUSG00000003345.16	Csnk1g2	chr10	+	80638009	80638309	80638009	80638079	80638160	80638309	2416	4,4,3	1,5,3	6,5,4	0,2,0	230	149	0.000236182	0.0172725	0.722,0.341,0.393	1.0,0.618,1.0	-0.387
rSpermatids_1	3943	ENSMUSG00000019518.11	Ap4m1	chr5	+	138177922	138178180	138177922	138177973	138178068	138178180	3943	1,0,0	4,4,3	1,2,3	3,1,0	244	149	0.000211796	0.0172725	0.132,0.0,0.0	0.169,0.55,1.0	-0.529
rSpermatids_1	4004	ENSMUSG00000032525.15	Nktr	chr9	+	121727315	121729680	121727315	121727390	121729635	121729680	4004	24,28,23	7,5,3	8,9,6	0,0,1	2394	149	0.000223046	0.0172725	0.176,0.258,0.323	1.0,1.0,0.272	-0.505
undiffSPG	708	ENSMUSG00000053907.10	Mat2a	chr6	-	72432798	72435114	72432798	72434395	72434980	72435114	708	11,6,2	0,1,0	4,27,6	2,3,1	734	149	0.000179068	0.0174293	1.0,0.549,1.0	0.289,0.646,0.549	0.355
diffSPG_1	2785	ENSMUSG00000078765.11	U2af1l4	chr7	+	30564081	30564301	30564081	30564131	30564202	30564301	2785	0,0,0	1,3,4	6,0,2	4,9,6	220	149	0.000274969	0.0180762	0.0,0.0,0.0	0.504,0.0,0.184	-0.229
Leydig	2429	ENSMUSG00000032182.15	Yipf2	chr9	-	21588681	21589760	21588681	21589558	21589634	21589760	2429	0,0,0	1,2,1	2,0,1	0,1,0	225	149	0.000303042	0.0191927	0.0,0.0,0.0	1.0,0.0,1.0	-0.667
Spermatocyte_2	1616	ENSMUSG00000007411.16	Mark3	chr12	+	111628189	111629115	111628189	111628302	111628961	111629115	1616	26,24,4	7,1,1	6,2,4	0,1,0	808	149	0.000565199	0.0206828	0.407,0.816,0.425	1.0,0.269,1.0	-0.207
Spermatocyte_2	947	ENSMUSG00000028034.15	Fubp1	chr3	+	152231876	152234570	152231876	152232022	152232394	152234570	947	7,1,2	4,6,3	1,2,1	1,0,0	521	149	0.000607364	0.0209183	0.334,0.045,0.16	0.222,1.0,1.0	-0.561
Spermatocyte_2	99	ENSMUSG00000071657.12	Bscl2	chr19	+	8845170	8846324	8845170	8845314	8846189	8846324	99	10,16,7	4,7,4	2,1,5	1,0,0	1024	149	0.00065602	0.0217713	0.267,0.25,0.203	0.225,1.0,1.0	-0.502
Spermatocyte_1	3444	ENSMUSG00000032480.17	Dhx30	chr9	-	110084728	110085053	110084728	110084868	110084949	110085053	3444	1,2,0	22,14,15	5,1,4	9,10,4	230	149	0.000436604	0.0228041	0.029,0.085,0.0	0.265,0.061,0.393	-0.202
eSpermatids_4	2157	ENSMUSG00000027184.14	Caprin1	chr2	-	103775416	103775765	103775416	103775525	103775609	103775765	2157	5,2,1	0,0,0	2,2,5	1,3,1	233	149	0.000440975	0.023842	1.0,1.0,1.0	0.561,0.299,0.762	0.459
eSpermatids_3	2789	ENSMUSG00000078765.11	U2af1l4	chr7	+	30564081	30564607	30564081	30564301	30564473	30564607	2789	1,1,1	0,1,0	0,0,2	2,5,3	321	149	0.000435369	0.0257179	1.0,0.317,1.0	0.0,0.0,0.236	0.694
macrophage	3179	ENSMUSG00000027829.15	Ccnl1	chr3	-	65947896	65948403	65947896	65948008	65948261	65948403	3179	3,6,1	0,7,1	0,0,1	1,5,1	402	149	0.000686332	0.0258747	1.0,0.241,0.27	0.0,0.0,0.27	0.414
undiffSPG	562	ENSMUSG00000003437.14	Paf1	chr7	+	28395417	28395695	28395417	28395539	28395628	28395695	562	2,0,5	3,4,7	0,0,0	5,10,5	238	149	0.000436538	0.0294159	0.294,0.0,0.309	0.0,0.0,0.0	0.201
rSpermatids_2	3675	ENSMUSG00000041798.15	Gck	chr11	-	5900819	5901814	5900819	5901087	5901662	5901814	3675	6,16,9	0,8,2	0,1,1	1,0,5	724	149	0.000915992	0.0295003	1.0,0.292,0.481	0.0,1.0,0.04	0.244
Leydig	4059	ENSMUSG00000038619.12	Ensa	chr3	+	95628540	95632102	95628540	95628707	95631431	95632102	4059	19,6,6	0,0,0	22,32,41	0,1,4	2873	149	0.000518456	0.029552	1.0,1.0,1.0	1.0,0.624,0.347	0.343
rSpermatids_1	944	ENSMUSG00000028034.15	Fubp1	chr3	+	152231876	152234570	152231876	152232022	152234523	152234570	944	23,21,15	1,1,1	9,4,9	0,0,1	2650	149	0.000532461	0.0304263	0.564,0.541,0.458	1.0,1.0,0.336	-0.258
diffSPG_1	1619	ENSMUSG00000014873.15	Surf2	chr2	+	26917427	26919055	26917427	26917531	26918872	26919055	1619	2,5,5	1,0,0	3,15,2	2,3,1	1490	149	0.000573977	0.0309304	0.167,1.0,1.0	0.13,0.333,0.167	0.512
diffSPG_1	2140	ENSMUSG00000033545.14	Znrf1	chr8	+	111621595	111626030	111621595	111621687	111622798	111626030	2140	25,24,17	15,6,10	35,66,32	7,5,4	1260	149	0.000593241	0.0309304	0.165,0.321,0.167	0.372,0.61,0.486	-0.272
eSpermatids_3	2795	ENSMUSG00000070424.12	Art5	chr7	-	102097780	102098510	102097780	102097934	102098228	102098510	2795	3,3,4	0,1,4	3,2,4	0,0,0	443	149	0.000615426	0.0318099	1.0,0.502,0.252	1.0,1.0,1.0	-0.415
rSpermatids_2	2869	ENSMUSG00000030795.18	Fus	chr7	+	127972553	127975920	127972553	127972770	127975887	127975920	2869	293200132	4,0,0	90,38,34	2,4,1	3266	149	0.00104771	0.0318679	0.77,1.0,1.0	0.672,0.302,0.608	0.396
rSpermatids_1	2218	ENSMUSG00000030232.18	Aebp2	chr6	+	140650755	140652826	140650755	140650782	140651315	140652826	2218	1,0,1	1,1,0	2,1,2	0,0,0	682	149	0.000584838	0.0319003	0.179,0.0,1.0	1.0,1.0,1.0	-0.607
rSpermatids_1	1320	ENSMUSG00000019971.10	Cep290	chr10	+	100510486	100510749	100510486	100510587	100510661	100510749	1320	14,8,7	16,25,6	10,3,10	4,0,2	223	149	0.000631166	0.0329304	0.369,0.176,0.438	0.626,1.0,0.77	-0.471
eSpermatids_3	1995	ENSMUSG00000037720.16	Tmem33	chr5	+	67286095	67291461	67286095	67286216	67287009	67291461	1995	5,3,5	1,1,1	4,7,1	0,0,1	942	149	0.00067817	0.032991	0.442,0.322,0.442	1.0,1.0,0.137	-0.31
Spermatocyte_1	2008	ENSMUSG00000037805.15	Rpl10a	chr17	+	28328966	28329522	28328966	28329047	28329373	28329522	2008	22,19,14	0,0,1	2,3,11	2,0,3	475	149	0.000769902	0.0337267	1.0,1.0,0.815	0.239,1.0,0.535	0.347
Spermatocyte_2	2705	ENSMUSG00000097075.3	Cdiptos	chr7	-	126974678	126975084	126974678	126974712	126974939	126975084	2705	45,72,16	35,29,8	4,2,16	18,10,10	376	149	0.0011767	0.0344478	0.338,0.496,0.442	0.081,0.073,0.388	0.245
Spermatocyte_1	2921	ENSMUSG00000022621.16	Rabl2	chr15	-	89583909	89584390	89583909	89584007	89584278	89584390	2921	3,1,6	8,1,1	0,1,1	3,5,5	420	149	0.000858246	0.0345388	0.117,0.262,0.68	0.0,0.066,0.066	0.309
Spermatocyte_1	3543	ENSMUSG00000003226.7	Ranbp2	chr10	+	58455218	58455954	58455218	58455449	58455808	58455954	3543	13,6,1	1,9,2	2,0,0	2,3,2	508	149	0.000831852	0.0345388	0.792,0.164,0.128	0.227,0.0,0.0	0.286
Spermatocyte_1	4067	ENSMUSG00000021809.10	Nudt13	chr14	+	20306231	20307799	20306231	20306366	20307692	20307799	4067	5,16,4	3,1,0	9,3,2	0,0,0	1475	149	0.000864743	0.0345388	0.144,0.618,1.0	1.0,1.0,1.0	-0.413
diffSPG_1	4132	ENSMUSG00000034432.11	Cops8	chr1	+	90604374	90605512	90604374	90604445	90605463	90605512	4132	7,0,7	0,1,0	6,0,2	2,3,7	1167	149	0.000727516	0.0346294	1.0,0.0,1.0	0.277,0.0,0.035	0.563
Spermatocyte_1	3028	ENSMUSG00000034789.8	Rab24	chr13	-	55320502	55320844	55320502	55320553	55320744	55320844	3028	2,0,0	3,1,2	1,3,4	3,1,1	340	149	0.0009211	0.0357387	0.226,0.0,0.0	0.127,0.568,0.637	-0.369
diffSPG_2	2471	ENSMUSG00000027804.13	Ppid	chr3	+	79595201	79597873	79595201	79595308	79597684	79597873	2471	3,2,6	0,0,1	6,7,3	2,1,0	2525	149	0.00123513	0.0364096	1.0,1.0,0.261	0.15,0.292,1.0	0.273
rSpermatids_1	4108	ENSMUSG00000057649.6	Brd9	chr13	+	73941943	73942806	73941943	73942054	73942690	73942806	4108	3,3,3	1,8,1	1,0,0	5,3,3	785	149	0.000797927	0.0368274	0.363,0.066,0.363	0.037,0.0,0.0	0.252
diffSPG_2	1647	ENSMUSG00000025982.13	Sf3b1	chr1	-	55014482	55016490	55014482	55014562	55016375	55016490	1647	16,21,3	1,1,1	21,24,8	11,17,15	1962	149	0.00135476	0.0382719	0.549,0.615,0.186	0.127,0.097,0.039	0.362
Spermatocyte_2	311	ENSMUSG00000025731.16	Mettl26	chr17	+	25876660	25877169	25876660	25876739	25876949	25877169	311	2,1,0	13,8,4	3,2,3	5,1,0	359	149	0.00140425	0.0391519	0.06,0.049,0.0	0.199,0.454,1.0	-0.515
rSpermatids_2	1516	ENSMUSG00000029068.16	Ccnl2	chr4	+	155818538	155820428	155818538	155818664	155820328	155820428	1516	37,31,17	1,4,0	10,5,4	0,0,0	1813	149	0.00134609	0.039682	0.753,0.389,1.0	1.0,1.0,1.0	-0.286
diffSPG_1	2731	ENSMUSG00000030512.13	Snrpa1	chr7	+	66069423	66070665	66069423	66069526	66070589	66070665	2731	3,4,12	0,0,0	5,5,13	1,3,0	1212	149	0.000942517	0.0419143	1.0,1.0,1.0	0.381,0.17,1.0	0.483
macrophage	1497	ENSMUSG00000053332.13	Gas5	chr1	+	161036819	161037315	161036819	161036852	161037287	161037315	1497	4,8,3	0,9,3	0,3,0	7,8,2	584	149	0.00123728	0.0424051	1.0,0.185,0.203	0.0,0.087,0.0	0.434
Spermatocyte_2	283	ENSMUSG00000004865.16	Srpk1	chr17	-	28599470	28600456	28599470	28599869	28600242	28600456	283	23,15,5	4,4,5	5,0,4	5,7,4	522	149	0.00158111	0.0430576	0.621,0.517,0.222	0.222,0.0,0.222	0.305
Telocyte	4059	ENSMUSG00000027968.11	Larp7	chr3	-	127546046	127546569	127546046	127546403	127546475	127546569	4059	1,2,0	0,0,1	1,0,4	8,8,0	221	149	0.00069256	0.0433543	1.0,1.0,0.0	0.078,0.0,1.0	0.307
eSpermatids_4	1614	ENSMUSG00000007411.16	Mark3	chr12	+	111628189	111629115	111628189	111628302	111628961	111629115	1614	11,8,11	0,0,0	11,6,14	4,1,0	808	149	0.000948931	0.0444087	1.0,1.0,1.0	0.336,0.525,1.0	0.38
rSpermatids_1	799	ENSMUSG00000049123.10	Catsperg2	chr7	-	29700304	29700716	29700304	29700394	29700620	29700716	799	12,14,3	4,5,2	4,1,0	6,3,1	375	149	0.00104441	0.0447606	0.544,0.527,0.373	0.209,0.117,0.0	0.373
diffSPG_1	273	ENSMUSG00000002625.10	Akap8l	chr17	-	32338270	32338514	32338270	32338354	32338456	32338514	273	3,4,0	3,0,2	13,13,11	0,2,0	251	149	0.001088	0.0456962	0.372,1.0,0.0	1.0,0.794,1.0	-0.474
macrophage	287	ENSMUSG00000024194.16	Cuta	chr17	-	26938417	26938617	26938417	26938467	26938571	26938617	287	0,5,2	6,7,1	0,0,0	4,13,4	253	149	0.00160857	0.0466486	0.0,0.296,0.541	0.0,0.0,0.0	0.279
Spermatocyte_1	1556	ENSMUSG00000040928.15	S100pbp	chr4	-	129180188	129181840	129180188	129180271	129181741	129181840	1556	11,12,8	4,8,0	3,5,1	1,0,0	1619	149	0.00140209	0.0476011	0.202,0.121,1.0	0.216,1.0,1.0	-0.298
rSpermatids_1	171	ENSMUSG00000048799.8	Cep120	chr18	-	53723082	53724581	53723082	53723305	53724353	53724581	171	19,3,4	7,3,1	11,4,7	2,0,0	1197	149	0.00120712	0.0482565	0.253,0.111,0.332	0.406,1.0,1.0	-0.57
Spermatocyte_2	2751	ENSMUSG00000035086.13	Becn1	chr11	-	101294000	101295164	101294000	101294147	101294969	101295164	2751	22,19,11	9,5,5	3,1,1	3,2,2	971	149	0.00181868	0.0484017	0.273,0.368,0.252	0.133,0.071,0.071	0.206
